# Supplementary material for: A comparative test of inequity aversion in domestic dogs (Canis familiaris) and dingoes (Canis dingo)
Source: PLoS One. 2021 Sep 22;16(9):e0255885. doi: 10.1371/journal.pone.0255885 (PMC8457503; doi:10.1371/journal.pone.0255885)
Supplement: S1 Data — (CSV) [file pone.0255885.s002.csv]

condition	date	id	subject.name	sex	consec.stops.end	sr.total.app	sr.total.trials	ex.total.ap	ex.total.trials	trials	decision	half	dingo.dog.refs	dingo.dog.total.sr.refs	dingo.dog.total.exp.refs	dingo.exp.refs	dingo.exp.total.sr.refs	dingo.exp.total.exp.refs	dingo.own.refs	dingo.own.total.sr.refs	dingo.own.total.exp.refs	dingo.rxn.time	dingo.sr.avg.rxn.time	dingo.exp.avg.rxn.time	dingo.interval.time	dingo.sr.avg.interval.time	dingo.exp.avg.interval.time	species	dingo.rxn.time.log	dingo.interval.time.log	date.new
ineq	7/30/10	6	AyJay	F	0	14	15	6	15	sr.1	1	sr	0	0	2	0	0	0	0	0	0	1.67	2.82	4.23	4.24	5.78	6.11	dingo	0.512823626	1.444563269	7/30/10
nsc	7/31/10	6	AyJay	F	0	14	15	8	15	sr.1	1	sr	0	0	0	0	0	2	0	0	0	1.77	2.32	2.71	5.64	5.52	5.58	dingo	0.570979547	1.729884066	7/31/10
sns	8/2/10	6	AyJay	F	5	14	15	6	12	sr.1	0	sr	0	0	0	0	0	1	0	0	0	NA	2.6	2.3	NA	6.85	5.19	dingo	NA	NA	8/2/10
nsnr	8/3/10	6	AyJay	F	5	15	15	2	7	sr.1	1	sr	0	0	0	0	0	0	0	0	0	2.37	2.63	3.93	6.64	5.82	6.87	dingo	0.862889955	1.893111963	8/3/10
snr	8/4/10	6	AyJay	F	0	14	15	8	15	sr.1	1	sr	0	0	3	0	0	0	0	0	0	1.9	1.91	1.62	4.57	5.61	5.79	dingo	0.641853886	1.519513205	8/4/10
nsnr	7/27/10	2	Fanta	F	5	14	15	7	14	sr.1	0	sr	0	0	0	0	1	2	0	0	0	NA	4.07	4.78	15.45	8.01	8.1	dingo	NA	2.737609003	7/27/10
nsc	7/28/10	2	Fanta	F	4	15	15	5	13	sr.1	1	sr	0	0	0	0	0	1	0	0	0	1.54	2.7	3.2	2.71	4.8	8.71	dingo	0.431782416	0.996948635	7/28/10
snr	7/29/10	2	Fanta	F	2	12	14	2	4	sr.1	1	sr	0	0	0	0	0	0	0	0	0	1.5	2.27	5.25	3	4.85	7.34	dingo	0.405465108	1.098612289	7/29/10
ineq	7/30/10	2	Fanta	F	5	14	15	6	13	sr.1	1	sr	0	0	0	0	0	1	0	0	2	1.47	2.67	3.99	4.58	5.75	6.29	dingo	0.385262401	1.521698998	7/30/10
sns	7/31/10	2	Fanta	F	0	13	15	5	15	sr.1	1	sr	0	0	0	0	0	0	0	0	0	1.73	2.08	2.89	4.1	5.77	5.67	dingo	0.548121409	1.410986974	7/31/10
nsnr	8/2/10	7	Minka	F	0	15	15	7	15	sr.1	1	sr	0	1	0	0	0	0	0	0	1	1.07	1.85	1.77	3.6	4.75	5.67	dingo	0.067658648	1.280933845	8/2/10
snr	8/3/10	7	Minka	F	5	15	15	5	11	sr.1	1	sr	0	1	0	0	0	1	0	0	0	4.73	1.94	2.5	6.37	6.17	5.15	dingo	1.553925203	1.85159947	8/3/10
nsc	8/4/10	7	Minka	F	0	13	14	8	15	sr.1	1	sr	0	0	0	0	0	1	0	0	1	0.86	1.77	2.52	3.43	4.87	5.69	dingo	-0.15082289	1.232560261	8/4/10
sns	8/5/10	7	Minka	F	0	15	15	6	14	sr.1	1	sr	0	0	0	0	0	1	0	1	0	1.4	1.84	4.55	3.94	4.47	5.82	dingo	0.336472237	1.371180723	8/5/10
ineq	8/6/10	7	Minka	F	5	14	15	1	8	sr.1	1	sr	0	0	0	0	0	0	0	0	2	1.61	1.47	2.2	3.44	4.19	5.47	dingo	0.476234179	1.235471471	8/6/10
snr	8/2/10	8	Opal	F	0	15	15	7	15	sr.1	1	sr	0	0	0	0	0	0	0	0	0	2.1	2.39	2.6	4.27	5.18	5.04	dingo	0.741937345	1.451613827	8/2/10
sns	8/4/10	8	Opal	F	0	12	15	5	15	sr.1	1	sr	0	0	0	0	0	1	0	0	1	0.9	1.21	1.67	2.37	4.32	5.22	dingo	-0.105360516	0.862889955	8/4/10
nsnr	8/5/10	8	Opal	F	5	13	15	6	12	sr.1	1	sr	0	0	0	0	0	0	0	0	0	1.44	2.04	2.15	4.57	5.01	5.46	dingo	0.364643114	1.519513205	8/5/10
ineq	8/7/10	8	Opal	F	5	15	15	4	10	sr.1	1	sr	0	0	0	0	0	0	0	0	0	1.5	2.62	3.16	4.27	5.32	5.77	dingo	0.405465108	1.451613827	8/7/10
nsc	8/9/10	8	Opal	F	0	15	15	12	15	sr.1	1	sr	0	0	0	0	0	2	0	0	0	1.51	1.46	1.73	2.17	2.71	4.63	dingo	0.412109651	0.774727168	8/9/10
snr	8/6/10	11	Petal	F	5	15	15	5	12	sr.1	1	sr	0	1	0	0	1	0	0	0	0	0.76	1.53	1.73	2.37	3.68	4.54	dingo	-0.274436846	0.862889955	8/6/10
nsnr	8/7/10	11	Petal	F	5	14	15	3	8	sr.1	0	sr	0	0	0	0	0	0	0	0	0	NA	1.94	1.8	5.13	3.9	5.17	dingo	NA	1.635105659	8/7/10
sns	8/9/10	11	Petal	F	5	13	15	1	6	sr.1	1	sr	0	0	0	0	1	0	0	0	0	2.47	2.05	2.57	6	4.05	6.68	dingo	0.904218151	1.791759469	8/9/10
nsc	8/10/10	11	Petal	F	5	12	15	2	7	sr.1	1	sr	0	0	0	0	0	0	0	0	1	1.3	1.5	1.38	2.73	3.5	6.02	dingo	0.262364264	1.004301609	8/10/10
ineq	8/12/10	11	Petal	F	0	15	15	11	15	sr.1	1	sr	0	0	1	0	0	3	0	0	0	1.44	1.44	1.93	2.64	3.31	4.86	dingo	0.364643114	0.970778917	8/12/10
sns	8/2/10	7	Rosie	F	0	15	15	11	15	sr.1	1	sr	0	3	0	0	0	1	0	0	1	2.73	1.97	3.08	6.64	5.49	6.17	dingo	1.004301609	1.893111963	8/2/10
ineq	8/5/10	7	Rosie	F	0	14	15	10	15	sr.1	1	sr	0	1	0	0	0	3	0	0	0	1.57	1.74	1.88	4.77	4.69	4.52	dingo	0.451075619	1.562346305	8/5/10
snr	8/6/10	7	Rosie	F	0	12	14	9	15	sr.1	1	sr	0	0	1	0	0	1	0	0	0	1.2	1.51	2.23	2.87	4.33	4.73	dingo	0.182321557	1.05431203	8/6/10
nsc	8/7/10	7	Rosie	F	0	15	15	7	15	sr.1	1	sr	0	0	0	0	0	2	0	0	0	1.43	1.52	2.53	3.3	4.34	5	dingo	0.357674444	1.193922468	8/7/10
nsnr	8/9/10	7	Rosie	F	4	15	15	6	13	sr.1	1	sr	0	0	0	0	0	0	0	0	0	1.11	1.58	2.35	2.64	3.56	5.58	dingo	0.104360015	0.970778917	8/9/10
snr	7/27/10	1	Snapple	M	0	14	15	9	15	sr.1	1	sr	0	0	2	0	0	2	0	0	0	2.64	3.75	3.42	4.64	6.34	4.99	dingo	0.970778917	1.534714366	7/27/10
nsnr	7/28/10	1	Snapple	M	5	14	14	4	9	sr.1	1	sr	0	1	0	0	1	2	0	0	1	2.6	2.31	2.57	3.67	4.79	6.55	dingo	0.955511445	1.300191662	7/28/10
sns	7/29/10	1	Snapple	M	5	12	13	3	10	sr.1	1	sr	0	1	0	0	0	1	0	0	0	1.91	2.24	3.28	3.74	5.07	6.48	dingo	0.647103242	1.319085611	7/29/10
nsc	7/30/10	1	Snapple	M	4	15	15	6	13	sr.1	1	sr	0	0	0	1	1	1	0	0	1	3.04	2.75	3.37	9.81	6.27	6.58	dingo	1.111857515	2.283402274	7/30/10
ineq	7/31/10	1	Snapple	M	0	15	15	10	15	sr.1	1	sr	0	1	0	0	0	1	0	0	0	2	2.66	3.76	4.07	5.65	6.41	dingo	0.693147181	1.403642999	7/31/10
nsc	7/30/10	3	Tilly	F	0	14	14	11	15	sr.1	1	sr	0	0	0	0	1	6	0	0	1	0.91	0.8	1.22	3.07	3.23	3.87	dingo	-0.094310679	1.121677562	7/30/10
ineq	7/31/10	3	Tilly	F	0	15	15	7	15	sr.1	1	sr	0	1	0	0	1	1	0	0	0	0.7	0.91	0.97	2.8	3.48	3.82	dingo	-0.356674944	1.029619417	7/31/10
nsnr	8/2/10	3	Tilly	F	0	15	15	9	15	sr.1	1	sr	0	0	0	0	1	0	0	0	0	1.51	0.77	1.12	3.71	4.37	4.85	dingo	0.412109651	1.311031877	8/2/10
sns	8/3/10	3	Tilly	F	5	15	15	2	8	sr.1	1	sr	0	0	0	0	0	0	0	0	1	0.6	0.8	1.14	2.87	2.86	4.65	dingo	-0.510825624	1.05431203	8/3/10
snr	8/4/10	3	Tilly	F	5	15	15	5	11	sr.1	1	sr	0	0	0	0	0	3	0	0	0	0.7	0.89	1.33	2.33	3.06	5.13	dingo	-0.356674944	0.845868268	8/4/10
nsc	8/3/10	10	Wirra	F	5	14	15	3	11	sr.1	1	sr	0	0	0	0	0	1	0	0	0	1.27	1.49	1.76	2.83	3.79	6.27	dingo	0.2390169	1.040276712	8/3/10
nsnr	8/5/10	10	Wirra	F	5	15	15	4	13	sr.1	1	sr	0	0	0	0	1	0	0	0	2	0.7	0.89	2.11	2.7	3.66	5.46	dingo	-0.356674944	0.993251773	8/5/10
ineq	8/6/10	10	Wirra	F	5	15	15	2	10	sr.1	1	sr	0	0	1	0	0	0	0	0	2	1.47	1.32	1.4	3.47	4.11	6.12	dingo	0.385262401	1.244154594	8/6/10
snr	8/7/10	10	Wirra	F	5	15	15	1	6	sr.1	1	sr	0	0	1	0	0	0	0	0	0	0.87	1.22	1.7	2.8	3.13	5.33	dingo	-0.139262067	1.029619417	8/7/10
sns	8/9/10	10	Wirra	F	5	15	15	0	5	sr.1	1	sr	0	1	0	0	0	0	0	0	1	2.1	1.72	NA	4.2	3.29	6.83	dingo	0.741937345	1.435084525	8/9/10
ineq	7/30/10	4	Yaouk	M	0	15	15	14	15	sr.1	1	sr	0	1	3	0	0	3	0	0	0	1.53	1.84	1.78	5.27	5.47	4.49	dingo	0.425267735	1.662030363	7/30/10
sns	7/31/10	4	Yaouk	M	0	15	15	11	15	sr.1	1	sr	0	0	0	0	0	4	0	0	0	1.6	1.69	2.02	4.67	5.16	4.03	dingo	0.470003629	1.541159072	7/31/10
nsc	8/2/10	4	Yaouk	M	0	15	15	7	15	sr.1	1	sr	0	0	0	0	0	1	0	0	0	1.27	1.51	2.61	3.34	4.74	5.54	dingo	0.2390169	1.205970807	8/2/10
snr	8/3/10	4	Yaouk	M	0	15	15	7	15	sr.1	1	sr	0	0	0	0	0	0	0	0	0	1.3	1.78	2.49	4.04	5.18	5.16	dingo	0.262364264	1.396244692	8/3/10
nsnr	8/4/10	4	Yaouk	M	5	15	15	5	11	sr.1	1	sr	0	0	0	0	0	2	0	0	0	1.03	1.3	2.38	4.07	4.67	5.8	dingo	0.029558802	1.403642999	8/4/10
sns	7/30/10	5	Yoori	M	0	15	15	8	15	sr.1	1	sr	1	2	0	0	0	0	0	0	1	1.57	1.78	2.51	6.04	4.45	5.31	dingo	0.451075619	1.798404012	7/30/10
snr	8/2/10	5	Yoori	M	0	15	15	7	15	sr.1	1	sr	0	1	0	0	1	2	0	0	0	1.44	2.21	2.06	5.71	5.14	4.47	dingo	0.364643114	1.742219024	8/2/10
ineq	8/3/10	5	Yoori	M	0	15	15	8	15	sr.1	1	sr	0	0	4	0	0	3	0	0	0	1.47	1.07	1.57	3.3	3.24	4.35	dingo	0.385262401	1.193922468	8/3/10
nsnr	8/4/10	5	Yoori	M	5	15	15	4	12	sr.1	1	sr	0	0	0	0	1	2	0	0	0	0.7	1.18	1.85	3.1	4.51	5.99	dingo	-0.356674944	1.131402111	8/4/10
nsc	8/6/10	5	Yoori	M	4	15	15	3	8	sr.1	1	sr	0	0	0	0	0	1	0	0	0	1.67	1.41	2.52	3.74	4.37	5.65	dingo	0.512823626	1.319085611	8/6/10
ineq	7/30/10	6	AyJay	F	0	14	15	6	15	sr.2	1	sr	0	0	2	0	0	0	0	0	0	2.47	2.82	4.23	5.88	5.78	6.11	dingo	0.904218151	1.771556762	7/30/10
nsc	7/31/10	6	AyJay	F	0	14	15	8	15	sr.2	1	sr	0	0	0	0	0	2	0	0	0	2.44	2.32	2.71	5.81	5.52	5.58	dingo	0.891998039	1.759580571	7/31/10
sns	8/2/10	6	AyJay	F	5	14	15	6	12	sr.2	1	sr	0	0	0	0	0	1	0	0	0	4.04	2.6	2.3	8.91	6.85	5.19	dingo	1.396244692	2.187174241	8/2/10
nsnr	8/3/10	6	AyJay	F	5	15	15	2	7	sr.2	1	sr	0	0	0	0	0	0	0	0	0	2.94	2.63	3.93	5.97	5.82	6.87	dingo	1.078409581	1.786746927	8/3/10
snr	8/4/10	6	AyJay	F	0	14	15	8	15	sr.2	1	sr	0	0	3	0	0	0	0	0	0	1.97	1.91	1.62	5.3	5.61	5.79	dingo	0.678033543	1.667706821	8/4/10
nsnr	7/27/10	2	Fanta	F	5	14	15	7	14	sr.2	1	sr	0	0	0	1	1	2	0	0	0	23.03	4.07	4.78	26.5	8.01	8.1	dingo	3.136797714	3.277144733	7/27/10
nsc	7/28/10	2	Fanta	F	4	15	15	5	13	sr.2	1	sr	0	0	0	0	0	1	0	0	0	1.67	2.7	3.2	2.94	4.8	8.71	dingo	0.512823626	1.078409581	7/28/10
snr	7/29/10	2	Fanta	F	2	12	14	2	4	sr.2	1	sr	0	0	0	0	0	0	0	0	0	1.84	2.27	5.25	2.71	4.85	7.34	dingo	0.609765572	0.996948635	7/29/10
ineq	7/30/10	2	Fanta	F	5	14	15	6	13	sr.2	1	sr	0	0	0	0	0	1	0	0	2	1.93	2.67	3.99	3.93	5.75	6.29	dingo	0.657520003	1.368639426	7/30/10
sns	7/31/10	2	Fanta	F	0	13	15	5	15	sr.2	1	sr	0	0	0	0	0	0	0	0	0	2.27	2.08	2.89	4.67	5.77	5.67	dingo	0.819779831	1.541159072	7/31/10
nsnr	8/2/10	7	Minka	F	0	15	15	7	15	sr.2	1	sr	0	1	0	0	0	0	0	0	1	2.67	1.85	1.77	4.54	4.75	5.67	dingo	0.982078472	1.512927012	8/2/10
snr	8/3/10	7	Minka	F	5	15	15	5	11	sr.2	1	sr	0	1	0	0	0	1	0	0	0	1.64	1.94	2.5	21.33	6.17	5.15	dingo	0.494696242	3.060114532	8/3/10
nsc	8/4/10	7	Minka	F	0	13	14	8	15	sr.2	1	sr	0	0	0	0	0	1	0	0	1	1.27	1.77	2.52	3.2	4.87	5.69	dingo	0.2390169	1.16315081	8/4/10
sns	8/5/10	7	Minka	F	0	15	15	6	14	sr.2	1	sr	0	0	0	0	0	1	1	1	0	3.61	1.84	4.55	6.01	4.47	5.82	dingo	1.283707772	1.793424749	8/5/10
ineq	8/6/10	7	Minka	F	5	14	15	1	8	sr.2	1	sr	0	0	0	0	0	0	0	0	2	1.46	1.47	2.2	3.23	4.19	5.47	dingo	0.378436436	1.172482137	8/6/10
snr	8/2/10	8	Opal	F	0	15	15	7	15	sr.2	1	sr	0	0	0	0	0	0	0	0	0	3.7	2.39	2.6	6.74	5.18	5.04	dingo	1.30833282	1.908059925	8/2/10
sns	8/4/10	8	Opal	F	0	12	15	5	15	sr.2	1	sr	0	0	0	0	0	1	0	0	1	1.1	1.21	1.67	3.93	4.32	5.22	dingo	0.09531018	1.368639426	8/4/10
nsnr	8/5/10	8	Opal	F	5	13	15	6	12	sr.2	1	sr	0	0	0	0	0	0	0	0	0	2.84	2.04	2.15	5.21	5.01	5.46	dingo	1.043804052	1.650579856	8/5/10
ineq	8/7/10	8	Opal	F	5	15	15	4	10	sr.2	1	sr	0	0	0	0	0	0	0	0	0	2.41	2.62	3.16	5.38	5.32	5.77	dingo	0.879626748	1.682688374	8/7/10
nsc	8/9/10	8	Opal	F	0	15	15	12	15	sr.2	1	sr	0	0	0	0	0	2	0	0	0	1.47	1.46	1.73	3.07	2.71	4.63	dingo	0.385262401	1.121677562	8/9/10
snr	8/6/10	11	Petal	F	5	15	15	5	12	sr.2	1	sr	0	1	0	0	1	0	0	0	0	3.9	1.53	1.73	5.77	3.68	4.54	dingo	1.360976553	1.752672081	8/6/10
nsnr	8/7/10	11	Petal	F	5	14	15	3	8	sr.2	1	sr	0	0	0	0	0	0	0	0	0	1.5	1.94	1.8	3.57	3.9	5.17	dingo	0.405465108	1.272565596	8/7/10
sns	8/9/10	11	Petal	F	5	13	15	1	6	sr.2	1	sr	0	0	0	0	1	0	0	0	0	1.61	2.05	2.57	3.57	4.05	6.68	dingo	0.476234179	1.272565596	8/9/10
nsc	8/10/10	11	Petal	F	5	12	15	2	7	sr.2	1	sr	0	0	0	0	0	0	0	0	1	2.34	1.5	1.38	3.31	3.5	6.02	dingo	0.850150929	1.196948189	8/10/10
ineq	8/12/10	11	Petal	F	0	15	15	11	15	sr.2	1	sr	0	0	1	0	0	3	0	0	0	1.74	1.44	1.93	2.44	3.31	4.86	dingo	0.553885113	0.891998039	8/12/10
sns	8/2/10	7	Rosie	F	0	15	15	11	15	sr.2	1	sr	0	3	0	0	0	1	0	0	1	1.73	1.97	3.08	5.47	5.49	6.17	dingo	0.548121409	1.699278616	8/2/10
ineq	8/5/10	7	Rosie	F	0	14	15	10	15	sr.2	1	sr	0	1	0	0	0	3	0	0	0	2.13	1.74	1.88	4.8	4.69	4.52	dingo	0.75612198	1.568615918	8/5/10
snr	8/6/10	7	Rosie	F	0	12	14	9	15	sr.2	0	sr	0	0	1	0	0	1	0	0	0	NA	1.51	2.23	6.48	4.33	4.73	dingo	NA	1.86872051	8/6/10
nsc	8/7/10	7	Rosie	F	0	15	15	7	15	sr.2	1	sr	0	0	0	0	0	2	0	0	0	1.73	1.52	2.53	4.53	4.34	5	dingo	0.548121409	1.510721939	8/7/10
nsnr	8/9/10	7	Rosie	F	4	15	15	6	13	sr.2	1	sr	0	0	0	0	0	0	0	0	0	1.13	1.58	2.35	3.17	3.56	5.58	dingo	0.122217633	1.153731588	8/9/10
snr	7/27/10	1	Snapple	M	0	14	15	9	15	sr.2	1	sr	0	0	2	0	0	2	0	0	0	3.54	3.75	3.42	5.24	6.34	4.99	dingo	1.264126727	1.656321498	7/27/10
nsnr	7/28/10	1	Snapple	M	5	14	14	4	9	sr.2	1	sr	0	1	0	0	1	2	0	0	1	2	2.31	2.57	3.9	4.79	6.55	dingo	0.693147181	1.360976553	7/28/10
sns	7/29/10	1	Snapple	M	5	12	13	3	10	sr.2	0	sr	1	1	0	0	0	1	0	0	0	NA	2.24	3.28	8.28	5.07	6.48	dingo	NA	2.113842968	7/29/10
nsc	7/30/10	1	Snapple	M	4	15	15	6	13	sr.2	1	sr	0	0	0	0	1	1	0	0	1	3.07	2.75	3.37	5.51	6.27	6.58	dingo	1.121677562	1.706564623	7/30/10
ineq	7/31/10	1	Snapple	M	0	15	15	10	15	sr.2	1	sr	0	1	0	0	0	1	0	0	0	2.31	2.66	3.76	4.21	5.65	6.41	dingo	0.837247525	1.437462648	7/31/10
nsc	7/30/10	3	Tilly	F	0	14	14	11	15	sr.2	1	sr	0	0	0	0	1	6	0	0	1	0.8	0.8	1.22	3.34	3.23	3.87	dingo	-0.223143551	1.205970807	7/30/10
ineq	7/31/10	3	Tilly	F	0	15	15	7	15	sr.2	1	sr	0	1	0	0	1	1	0	0	0	0.7	0.91	0.97	2.94	3.48	3.82	dingo	-0.356674944	1.078409581	7/31/10
nsnr	8/2/10	3	Tilly	F	0	15	15	9	15	sr.2	1	sr	0	0	0	0	1	0	0	0	0	0.6	0.77	1.12	3.6	4.37	4.85	dingo	-0.510825624	1.280933845	8/2/10
sns	8/3/10	3	Tilly	F	5	15	15	2	8	sr.2	1	sr	0	0	0	0	0	0	0	0	1	0.44	0.8	1.14	2.54	2.86	4.65	dingo	-0.820980552	0.932164081	8/3/10
snr	8/4/10	3	Tilly	F	5	15	15	5	11	sr.2	1	sr	0	0	0	0	0	3	0	0	0	1	0.89	1.33	2.84	3.06	5.13	dingo	0	1.043804052	8/4/10
nsc	8/3/10	10	Wirra	F	5	14	15	3	11	sr.2	1	sr	0	0	0	0	0	1	0	0	0	1.33	1.49	1.76	3.2	3.79	6.27	dingo	0.285178942	1.16315081	8/3/10
nsnr	8/5/10	10	Wirra	F	5	15	15	4	13	sr.2	1	sr	0	0	0	0	1	0	0	0	2	0.97	0.89	2.11	3.07	3.66	5.46	dingo	-0.030459207	1.121677562	8/5/10
ineq	8/6/10	10	Wirra	F	5	15	15	2	10	sr.2	1	sr	0	0	1	0	0	0	0	0	2	0.87	1.32	1.4	3.07	4.11	6.12	dingo	-0.139262067	1.121677562	8/6/10
snr	8/7/10	10	Wirra	F	5	15	15	1	6	sr.2	1	sr	0	0	1	0	0	0	0	0	0	1.21	1.22	1.7	2.81	3.13	5.33	dingo	0.19062036	1.033184483	8/7/10
sns	8/9/10	10	Wirra	F	5	15	15	0	5	sr.2	1	sr	0	1	0	0	0	0	0	0	1	1.5	1.72	NA	2.37	3.29	6.83	dingo	0.405465108	0.862889955	8/9/10
ineq	7/30/10	4	Yaouk	M	0	15	15	14	15	sr.2	1	sr	0	1	3	0	0	3	0	0	0	1.94	1.84	1.78	6.38	5.47	4.49	dingo	0.662687973	1.853168097	7/30/10
sns	7/31/10	4	Yaouk	M	0	15	15	11	15	sr.2	1	sr	0	0	0	0	0	4	0	0	0	1.6	1.69	2.02	4.51	5.16	4.03	dingo	0.470003629	1.506297154	7/31/10
nsc	8/2/10	4	Yaouk	M	0	15	15	7	15	sr.2	1	sr	0	0	0	0	0	1	0	0	0	1.5	1.51	2.61	4.1	4.74	5.54	dingo	0.405465108	1.410986974	8/2/10
snr	8/3/10	4	Yaouk	M	0	15	15	7	15	sr.2	1	sr	0	0	0	0	0	0	0	0	0	1.43	1.78	2.49	3.84	5.18	5.16	dingo	0.357674444	1.345472367	8/3/10
nsnr	8/4/10	4	Yaouk	M	5	15	15	5	11	sr.2	1	sr	0	0	0	0	0	2	0	0	0	1	1.3	2.38	3.94	4.67	5.8	dingo	0	1.371180723	8/4/10
sns	7/30/10	5	Yoori	M	0	15	15	8	15	sr.2	1	sr	1	2	0	0	0	0	0	0	1	2.57	1.78	2.51	5.3	4.45	5.31	dingo	0.943905899	1.667706821	7/30/10
snr	8/2/10	5	Yoori	M	0	15	15	7	15	sr.2	1	sr	0	1	0	0	1	2	0	0	0	1.5	2.21	2.06	4.34	5.14	4.47	dingo	0.405465108	1.467874348	8/2/10
ineq	8/3/10	5	Yoori	M	0	15	15	8	15	sr.2	1	sr	0	0	4	0	0	3	0	0	0	0.9	1.07	1.57	3.07	3.24	4.35	dingo	-0.105360516	1.121677562	8/3/10
nsnr	8/4/10	5	Yoori	M	5	15	15	4	12	sr.2	1	sr	0	0	0	0	1	2	0	0	0	0.67	1.18	1.85	3.31	4.51	5.99	dingo	-0.400477567	1.196948189	8/4/10
nsc	8/6/10	5	Yoori	M	4	15	15	3	8	sr.2	1	sr	0	0	0	0	0	1	0	0	0	1.34	1.41	2.52	4.84	4.37	5.65	dingo	0.292669614	1.576914721	8/6/10
ineq	7/30/10	6	AyJay	F	0	14	15	6	15	sr.3	1	sr	0	0	2	0	0	0	0	0	0	1.8	2.82	4.23	4.81	5.78	6.11	dingo	0.587786665	1.570697084	7/30/10
nsc	7/31/10	6	AyJay	F	0	14	15	8	15	sr.3	1	sr	0	0	0	0	0	2	0	0	0	1.7	2.32	2.71	4.57	5.52	5.58	dingo	0.530628251	1.519513205	7/31/10
sns	8/2/10	6	AyJay	F	5	14	15	6	12	sr.3	1	sr	0	0	0	0	0	1	0	0	0	2.67	2.6	2.3	7.24	6.85	5.19	dingo	0.982078472	1.979621206	8/2/10
nsnr	8/3/10	6	AyJay	F	5	15	15	2	7	sr.3	1	sr	0	0	0	0	0	0	0	0	0	2.21	2.63	3.93	4.84	5.82	6.87	dingo	0.792992516	1.576914721	8/3/10
snr	8/4/10	6	AyJay	F	0	14	15	8	15	sr.3	1	sr	0	0	3	0	0	0	0	0	0	1.03	1.91	1.62	4.34	5.61	5.79	dingo	0.029558802	1.467874348	8/4/10
nsnr	7/27/10	2	Fanta	F	5	14	15	7	14	sr.3	1	sr	0	0	0	0	1	2	0	0	0	1.81	4.07	4.78	4.68	8.01	8.1	dingo	0.593326845	1.54329811	7/27/10
nsc	7/28/10	2	Fanta	F	4	15	15	5	13	sr.3	1	sr	0	0	0	0	0	1	0	0	0	2.4	2.7	3.2	3.94	4.8	8.71	dingo	0.875468737	1.371180723	7/28/10
snr	7/29/10	2	Fanta	F	2	12	14	2	4	sr.3	1	sr	0	0	0	0	0	0	0	0	0	3.2	2.27	5.25	4.74	4.85	7.34	dingo	1.16315081	1.556037136	7/29/10
ineq	7/30/10	2	Fanta	F	5	14	15	6	13	sr.3	1	sr	0	0	0	0	0	1	0	0	2	2	2.67	3.99	4.41	5.75	6.29	dingo	0.693147181	1.483874689	7/30/10
sns	7/31/10	2	Fanta	F	0	13	15	5	15	sr.3	0	sr	0	0	0	0	0	0	0	0	0	NA	2.08	2.89	6.07	5.77	5.67	dingo	NA	1.803358605	7/31/10
nsnr	8/2/10	7	Minka	F	0	15	15	7	15	sr.3	1	sr	0	1	0	0	0	0	0	0	1	1.06	1.85	1.77	5.84	4.75	5.67	dingo	0.058268908	1.764730797	8/2/10
snr	8/3/10	7	Minka	F	5	15	15	5	11	sr.3	1	sr	0	1	0	0	0	1	0	0	0	1.3	1.94	2.5	5.27	6.17	5.15	dingo	0.262364264	1.662030363	8/3/10
nsc	8/4/10	7	Minka	F	0	13	14	8	15	sr.3	1	sr	0	0	0	0	0	1	0	0	1	1.17	1.77	2.52	2.64	4.87	5.69	dingo	0.157003749	0.970778917	8/4/10
sns	8/5/10	7	Minka	F	0	15	15	6	14	sr.3	1	sr	0	0	0	0	0	1	0	1	0	2.17	1.84	4.55	5.24	4.47	5.82	dingo	0.774727168	1.656321498	8/5/10
ineq	8/6/10	7	Minka	F	5	14	15	1	8	sr.3	1	sr	0	0	0	0	0	0	0	0	2	1.91	1.47	2.2	3.94	4.19	5.47	dingo	0.647103242	1.371180723	8/6/10
snr	8/2/10	8	Opal	F	0	15	15	7	15	sr.3	1	sr	0	0	0	0	0	0	0	0	0	3.2	2.39	2.6	4.9	5.18	5.04	dingo	1.16315081	1.589235205	8/2/10
sns	8/4/10	8	Opal	F	0	12	15	5	15	sr.3	0	sr	0	0	0	0	0	1	0	0	1	NA	1.21	1.67	5.07	4.32	5.22	dingo	NA	1.623340818	8/4/10
nsnr	8/5/10	8	Opal	F	5	13	15	6	12	sr.3	1	sr	0	0	0	0	0	0	0	0	0	1.61	2.04	2.15	3.98	5.01	5.46	dingo	0.476234179	1.381281819	8/5/10
ineq	8/7/10	8	Opal	F	5	15	15	4	10	sr.3	1	sr	0	0	0	0	0	0	0	0	0	2.17	2.62	3.16	5.78	5.32	5.77	dingo	0.774727168	1.754403683	8/7/10
nsc	8/9/10	8	Opal	F	0	15	15	12	15	sr.3	1	sr	0	0	0	0	0	2	0	0	0	1.83	1.46	1.73	2.7	2.71	4.63	dingo	0.604315967	0.993251773	8/9/10
snr	8/6/10	11	Petal	F	5	15	15	5	12	sr.3	1	sr	0	1	0	0	1	0	0	0	0	1.91	1.53	1.73	3.61	3.68	4.54	dingo	0.647103242	1.283707772	8/6/10
nsnr	8/7/10	11	Petal	F	5	14	15	3	8	sr.3	1	sr	0	0	0	0	0	0	0	0	0	1.81	1.94	1.8	3.61	3.9	5.17	dingo	0.593326845	1.283707772	8/7/10
sns	8/9/10	11	Petal	F	5	13	15	1	6	sr.3	0	sr	0	0	0	0	1	0	0	0	0	NA	2.05	2.57	4.94	4.05	6.68	dingo	NA	1.597365331	8/9/10
nsc	8/10/10	11	Petal	F	5	12	15	2	7	sr.3	1	sr	0	0	0	0	0	0	0	0	1	2.2	1.5	1.38	3.93	3.5	6.02	dingo	0.78845736	1.368639426	8/10/10
ineq	8/12/10	11	Petal	F	0	15	15	11	15	sr.3	1	sr	0	0	1	0	0	3	0	0	0	1.1	1.44	1.93	3.17	3.31	4.86	dingo	0.09531018	1.153731588	8/12/10
sns	8/2/10	7	Rosie	F	0	15	15	11	15	sr.3	1	sr	0	3	0	0	0	1	0	0	1	2.9	1.97	3.08	8.77	5.49	6.17	dingo	1.064710737	2.171336806	8/2/10
ineq	8/5/10	7	Rosie	F	0	14	15	10	15	sr.3	1	sr	1	1	0	0	0	3	0	0	0	1.23	1.74	1.88	3.4	4.69	4.52	dingo	0.207014169	1.223775432	8/5/10
snr	8/6/10	7	Rosie	F	0	12	14	9	15	sr.3	1	sr	0	0	1	0	0	1	0	0	0	1.13	1.51	2.23	3.5	4.33	4.73	dingo	0.122217633	1.252762968	8/6/10
nsc	8/7/10	7	Rosie	F	0	15	15	7	15	sr.3	1	sr	0	0	0	0	0	2	0	0	0	1.73	1.52	2.53	4.34	4.34	5	dingo	0.548121409	1.467874348	8/7/10
nsnr	8/9/10	7	Rosie	F	4	15	15	6	13	sr.3	1	sr	0	0	0	0	0	0	0	0	0	1.44	1.58	2.35	3.97	3.56	5.58	dingo	0.364643114	1.378766095	8/9/10
snr	7/27/10	1	Snapple	M	0	14	15	9	15	sr.3	1	sr	0	0	2	0	0	2	0	0	0	2.67	3.75	3.42	4.54	6.34	4.99	dingo	0.982078472	1.512927012	7/27/10
nsnr	7/28/10	1	Snapple	M	5	14	14	4	9	sr.3	1	sr	0	1	0	0	1	2	0	0	1	1.83	2.31	2.57	3.9	4.79	6.55	dingo	0.604315967	1.360976553	7/28/10
sns	7/29/10	1	Snapple	M	5	12	13	3	10	sr.3	1	sr	0	1	0	0	0	1	0	0	0	2.84	2.24	3.28	5.28	5.07	6.48	dingo	1.043804052	1.663926098	7/29/10
nsc	7/30/10	1	Snapple	M	4	15	15	6	13	sr.3	1	sr	0	0	0	0	1	1	0	0	1	3.2	2.75	3.37	6.54	6.27	6.58	dingo	1.16315081	1.877937165	7/30/10
ineq	7/31/10	1	Snapple	M	0	15	15	10	15	sr.3	1	sr	0	1	0	0	0	1	0	0	0	2.17	2.66	3.76	6	5.65	6.41	dingo	0.774727168	1.791759469	7/31/10
nsc	7/30/10	3	Tilly	F	0	14	14	11	15	sr.3	1	sr	0	0	0	0	1	6	0	0	1	0.73	0.8	1.22	3.07	3.23	3.87	dingo	-0.314710745	1.121677562	7/30/10
ineq	7/31/10	3	Tilly	F	0	15	15	7	15	sr.3	1	sr	1	1	0	1	1	1	0	0	0	1.04	0.91	0.97	3.14	3.48	3.82	dingo	0.039220713	1.1442228	7/31/10
nsnr	8/2/10	3	Tilly	F	0	15	15	9	15	sr.3	1	sr	0	0	0	0	1	0	0	0	0	0.6	0.77	1.12	3.8	4.37	4.85	dingo	-0.510825624	1.335001067	8/2/10
sns	8/3/10	3	Tilly	F	5	15	15	2	8	sr.3	1	sr	0	0	0	0	0	0	0	0	1	0.64	0.8	1.14	2.8	2.86	4.65	dingo	-0.446287103	1.029619417	8/3/10
snr	8/4/10	3	Tilly	F	5	15	15	5	11	sr.3	1	sr	0	0	0	0	0	3	0	0	0	0.9	0.89	1.33	2.84	3.06	5.13	dingo	-0.105360516	1.043804052	8/4/10
nsc	8/3/10	10	Wirra	F	5	14	15	3	11	sr.3	1	sr	0	0	0	0	0	1	0	0	0	1.4	1.49	1.76	3.47	3.79	6.27	dingo	0.336472237	1.244154594	8/3/10
nsnr	8/5/10	10	Wirra	F	5	15	15	4	13	sr.3	1	sr	0	0	0	0	1	0	0	0	2	0.73	0.89	2.11	2.14	3.66	5.46	dingo	-0.314710745	0.760805829	8/5/10
ineq	8/6/10	10	Wirra	F	5	15	15	2	10	sr.3	1	sr	0	0	1	0	0	0	0	0	2	1.47	1.32	1.4	4.54	4.11	6.12	dingo	0.385262401	1.512927012	8/6/10
snr	8/7/10	10	Wirra	F	5	15	15	1	6	sr.3	1	sr	0	0	1	0	0	0	0	0	0	1.17	1.22	1.7	2.43	3.13	5.33	dingo	0.157003749	0.887891257	8/7/10
sns	8/9/10	10	Wirra	F	5	15	15	0	5	sr.3	1	sr	1	1	0	0	0	0	0	0	1	2.63	1.72	NA	4.94	3.29	6.83	dingo	0.966983846	1.597365331	8/9/10
ineq	7/30/10	4	Yaouk	M	0	15	15	14	15	sr.3	1	sr	0	1	3	0	0	3	0	0	0	2.03	1.84	1.78	5.07	5.47	4.49	dingo	0.708035793	1.623340818	7/30/10
sns	7/31/10	4	Yaouk	M	0	15	15	11	15	sr.3	1	sr	0	0	0	0	0	4	0	0	0	1.63	1.69	2.02	4.74	5.16	4.03	dingo	0.488580015	1.556037136	7/31/10
nsc	8/2/10	4	Yaouk	M	0	15	15	7	15	sr.3	1	sr	0	0	0	0	0	1	0	0	0	1.23	1.51	2.61	4.5	4.74	5.54	dingo	0.207014169	1.504077397	8/2/10
snr	8/3/10	4	Yaouk	M	0	15	15	7	15	sr.3	1	sr	0	0	0	0	0	0	0	0	0	1.77	1.78	2.49	5.78	5.18	5.16	dingo	0.570979547	1.754403683	8/3/10
nsnr	8/4/10	4	Yaouk	M	5	15	15	5	11	sr.3	1	sr	0	0	0	0	0	2	0	0	0	1.3	1.3	2.38	4.61	4.67	5.8	dingo	0.262364264	1.528227857	8/4/10
sns	7/30/10	5	Yoori	M	0	15	15	8	15	sr.3	1	sr	0	2	0	0	0	0	0	0	1	1.3	1.78	2.51	3.1	4.45	5.31	dingo	0.262364264	1.131402111	7/30/10
snr	8/2/10	5	Yoori	M	0	15	15	7	15	sr.3	1	sr	0	1	0	0	1	2	0	0	0	1.9	2.21	2.06	5.34	5.14	4.47	dingo	0.641853886	1.675225653	8/2/10
ineq	8/3/10	5	Yoori	M	0	15	15	8	15	sr.3	1	sr	0	0	4	0	0	3	0	0	0	1.2	1.07	1.57	3.3	3.24	4.35	dingo	0.182321557	1.193922468	8/3/10
nsnr	8/4/10	5	Yoori	M	5	15	15	4	12	sr.3	1	sr	0	0	0	0	1	2	0	0	0	1.04	1.18	1.85	3.84	4.51	5.99	dingo	0.039220713	1.345472367	8/4/10
nsc	8/6/10	5	Yoori	M	4	15	15	3	8	sr.3	1	sr	0	0	0	0	0	1	0	0	0	3.51	1.41	2.52	5.88	4.37	5.65	dingo	1.255616037	1.771556762	8/6/10
ineq	7/30/10	6	AyJay	F	0	14	15	6	15	sr.4	1	sr	0	0	2	0	0	0	0	0	0	2.27	2.82	4.23	5.07	5.78	6.11	dingo	0.819779831	1.623340818	7/30/10
nsc	7/31/10	6	AyJay	F	0	14	15	8	15	sr.4	1	sr	0	0	0	0	0	2	0	0	0	3.07	2.32	2.71	5.57	5.52	5.58	dingo	1.121677562	1.717395054	7/31/10
sns	8/2/10	6	AyJay	F	5	14	15	6	12	sr.4	1	sr	0	0	0	0	0	1	0	0	0	2.44	2.6	2.3	6.41	6.85	5.19	dingo	0.891998039	1.857859271	8/2/10
nsnr	8/3/10	6	AyJay	F	5	15	15	2	7	sr.4	1	sr	0	0	0	0	0	0	0	0	0	1.91	2.63	3.93	4.61	5.82	6.87	dingo	0.647103242	1.528227857	8/3/10
snr	8/4/10	6	AyJay	F	0	14	15	8	15	sr.4	1	sr	0	0	3	0	0	0	0	0	0	1.6	1.91	1.62	4.94	5.61	5.79	dingo	0.470003629	1.597365331	8/4/10
nsnr	7/27/10	2	Fanta	F	5	14	15	7	14	sr.4	1	sr	0	0	0	0	1	2	0	0	0	2.97	4.07	4.78	4.84	8.01	8.1	dingo	1.088561953	1.576914721	7/27/10
nsc	7/28/10	2	Fanta	F	4	15	15	5	13	sr.4	1	sr	0	0	0	0	0	1	0	0	0	1.7	2.7	3.2	3.41	4.8	8.71	dingo	0.530628251	1.226712291	7/28/10
snr	7/29/10	2	Fanta	F	2	12	14	2	4	sr.4	1	sr	0	0	0	0	0	0	0	0	0	1.56	2.27	5.25	3.73	4.85	7.34	dingo	0.444685821	1.316408234	7/29/10
ineq	7/30/10	2	Fanta	F	5	14	15	6	13	sr.4	1	sr	0	0	0	0	0	1	0	0	2	2.37	2.67	3.99	4.54	5.75	6.29	dingo	0.862889955	1.512927012	7/30/10
sns	7/31/10	2	Fanta	F	0	13	15	5	15	sr.4	0	sr	0	0	0	0	0	0	0	0	0	NA	2.08	2.89	7.44	5.77	5.67	dingo	NA	2.006870849	7/31/10
nsnr	8/2/10	7	Minka	F	0	15	15	7	15	sr.4	1	sr	0	1	0	0	0	0	0	0	1	1.47	1.85	1.77	4.34	4.75	5.67	dingo	0.385262401	1.467874348	8/2/10
snr	8/3/10	7	Minka	F	5	15	15	5	11	sr.4	1	sr	0	1	0	0	0	1	0	0	0	2.04	1.94	2.5	8.71	6.17	5.15	dingo	0.712949808	2.164471791	8/3/10
nsc	8/4/10	7	Minka	F	0	13	14	8	15	sr.4	1	sr	0	0	0	0	0	1	0	0	1	1.7	1.77	2.52	3.83	4.87	5.69	dingo	0.530628251	1.342864803	8/4/10
sns	8/5/10	7	Minka	F	0	15	15	6	14	sr.4	1	sr	0	0	0	0	0	1	0	1	0	2.43	1.84	4.55	5.1	4.47	5.82	dingo	0.887891257	1.62924054	8/5/10
ineq	8/6/10	7	Minka	F	5	14	15	1	8	sr.4	1	sr	0	0	0	0	0	0	0	0	2	1.7	1.47	2.2	4.51	4.19	5.47	dingo	0.530628251	1.506297154	8/6/10
snr	8/2/10	8	Opal	F	0	15	15	7	15	sr.4	1	sr	0	0	0	0	0	0	0	0	0	2.61	2.39	2.6	5.41	5.18	5.04	dingo	0.959350221	1.688249093	8/2/10
sns	8/4/10	8	Opal	F	0	12	15	5	15	sr.4	1	sr	0	0	0	0	0	1	0	0	1	0.77	1.21	1.67	2.97	4.32	5.22	dingo	-0.261364764	1.088561953	8/4/10
nsnr	8/5/10	8	Opal	F	5	13	15	6	12	sr.4	1	sr	0	0	0	0	0	0	0	0	0	1.7	2.04	2.15	3.64	5.01	5.46	dingo	0.530628251	1.291983682	8/5/10
ineq	8/7/10	8	Opal	F	5	15	15	4	10	sr.4	1	sr	0	0	0	0	0	0	0	0	0	2.4	2.62	3.16	4.7	5.32	5.77	dingo	0.875468737	1.547562509	8/7/10
nsc	8/9/10	8	Opal	F	0	15	15	12	15	sr.4	1	sr	0	0	0	0	0	2	0	0	0	1.44	1.46	1.73	2.27	2.71	4.63	dingo	0.364643114	0.819779831	8/9/10
snr	8/6/10	11	Petal	F	5	15	15	5	12	sr.4	1	sr	0	1	0	0	1	0	0	0	0	1.06	1.53	1.73	3.17	3.68	4.54	dingo	0.058268908	1.153731588	8/6/10
nsnr	8/7/10	11	Petal	F	5	14	15	3	8	sr.4	1	sr	0	0	0	0	0	0	0	0	0	1.93	1.94	1.8	4.94	3.9	5.17	dingo	0.657520003	1.597365331	8/7/10
sns	8/9/10	11	Petal	F	5	13	15	1	6	sr.4	1	sr	0	0	0	0	1	0	0	0	0	1.8	2.05	2.57	2.9	4.05	6.68	dingo	0.587786665	1.064710737	8/9/10
nsc	8/10/10	11	Petal	F	5	12	15	2	7	sr.4	0	sr	0	0	0	0	0	0	0	0	1	NA	1.5	1.38	6.3	3.5	6.02	dingo	NA	1.840549633	8/10/10
ineq	8/12/10	11	Petal	F	0	15	15	11	15	sr.4	1	sr	0	0	1	0	0	3	0	0	0	0.97	1.44	1.93	3.11	3.31	4.86	dingo	-0.030459207	1.134622726	8/12/10
sns	8/2/10	7	Rosie	F	0	15	15	11	15	sr.4	1	sr	1	3	0	0	0	1	0	0	1	2.54	1.97	3.08	5.31	5.49	6.17	dingo	0.932164081	1.669591835	8/2/10
ineq	8/5/10	7	Rosie	F	0	14	15	10	15	sr.4	1	sr	0	1	0	0	0	3	0	0	0	1.37	1.74	1.88	3.81	4.69	4.52	dingo	0.31481074	1.337629189	8/5/10
snr	8/6/10	7	Rosie	F	0	12	14	9	15	sr.4	1	sr	0	0	1	0	0	1	0	0	0	1.41	1.51	2.23	5.14	4.33	4.73	dingo	0.343589704	1.637053079	8/6/10
nsc	8/7/10	7	Rosie	F	0	15	15	7	15	sr.4	1	sr	0	0	0	0	0	2	0	0	0	1.47	1.52	2.53	3.64	4.34	5	dingo	0.385262401	1.291983682	8/7/10
nsnr	8/9/10	7	Rosie	F	4	15	15	6	13	sr.4	1	sr	0	0	0	0	0	0	0	0	0	1.54	1.58	2.35	3.94	3.56	5.58	dingo	0.431782416	1.371180723	8/9/10
snr	7/27/10	1	Snapple	M	0	14	15	9	15	sr.4	1	sr	0	0	2	0	0	2	0	0	0	2.7	3.75	3.42	4.27	6.34	4.99	dingo	0.993251773	1.451613827	7/27/10
nsnr	7/28/10	1	Snapple	M	5	14	14	4	9	sr.4	1	sr	0	1	0	0	1	2	0	0	1	1.97	2.31	2.57	5.5	4.79	6.55	dingo	0.678033543	1.704748092	7/28/10
sns	7/29/10	1	Snapple	M	5	12	13	3	10	sr.4	1	sr	0	1	0	0	0	1	0	0	0	2.36	2.24	3.28	4.2	5.07	6.48	dingo	0.858661619	1.435084525	7/29/10
nsc	7/30/10	1	Snapple	M	4	15	15	6	13	sr.4	1	sr	0	0	0	0	1	1	0	0	1	2.9	2.75	3.37	5.97	6.27	6.58	dingo	1.064710737	1.786746927	7/30/10
ineq	7/31/10	1	Snapple	M	0	15	15	10	15	sr.4	1	sr	0	1	0	0	0	1	0	0	0	4.34	2.66	3.76	7.04	5.65	6.41	dingo	1.467874348	1.95160817	7/31/10
nsc	7/30/10	3	Tilly	F	0	14	14	11	15	sr.4	1	sr	0	0	0	0	1	6	0	0	1	0.84	0.8	1.22	3.34	3.23	3.87	dingo	-0.174353387	1.205970807	7/30/10
ineq	7/31/10	3	Tilly	F	0	15	15	7	15	sr.4	1	sr	0	1	0	0	1	1	0	0	0	1.2	0.91	0.97	4.1	3.48	3.82	dingo	0.182321557	1.410986974	7/31/10
nsnr	8/2/10	3	Tilly	F	0	15	15	9	15	sr.4	1	sr	0	0	0	0	1	0	0	0	0	0.54	0.77	1.12	3.31	4.37	4.85	dingo	-0.616186139	1.196948189	8/2/10
sns	8/3/10	3	Tilly	F	5	15	15	2	8	sr.4	1	sr	0	0	0	0	0	0	0	0	1	0.7	0.8	1.14	3.24	2.86	4.65	dingo	-0.356674944	1.17557333	8/3/10
snr	8/4/10	3	Tilly	F	5	15	15	5	11	sr.4	1	sr	0	0	0	0	0	3	0	0	0	1.07	0.89	1.33	4.17	3.06	5.13	dingo	0.067658648	1.427916036	8/4/10
nsc	8/3/10	10	Wirra	F	5	14	15	3	11	sr.4	1	sr	0	0	0	0	0	1	0	0	0	1.17	1.49	1.76	3.1	3.79	6.27	dingo	0.157003749	1.131402111	8/3/10
nsnr	8/5/10	10	Wirra	F	5	15	15	4	13	sr.4	1	sr	0	0	0	0	1	0	0	0	2	0.73	0.89	2.11	3.17	3.66	5.46	dingo	-0.314710745	1.153731588	8/5/10
ineq	8/6/10	10	Wirra	F	5	15	15	2	10	sr.4	1	sr	0	0	1	0	0	0	0	0	2	1.43	1.32	1.4	4.87	4.11	6.12	dingo	0.357674444	1.583093937	8/6/10
snr	8/7/10	10	Wirra	F	5	15	15	1	6	sr.4	1	sr	0	0	1	0	0	0	0	0	0	1.07	1.22	1.7	2.9	3.13	5.33	dingo	0.067658648	1.064710737	8/7/10
sns	8/9/10	10	Wirra	F	5	15	15	0	5	sr.4	1	sr	0	1	0	0	0	0	0	0	1	1.4	1.72	NA	2	3.29	6.83	dingo	0.336472237	0.693147181	8/9/10
ineq	7/30/10	4	Yaouk	M	0	15	15	14	15	sr.4	1	sr	0	1	3	0	0	3	0	0	0	1.9	1.84	1.78	5.1	5.47	4.49	dingo	0.641853886	1.62924054	7/30/10
sns	7/31/10	4	Yaouk	M	0	15	15	11	15	sr.4	1	sr	0	0	0	0	0	4	0	0	0	1.74	1.69	2.02	4.78	5.16	4.03	dingo	0.553885113	1.564440547	7/31/10
nsc	8/2/10	4	Yaouk	M	0	15	15	7	15	sr.4	1	sr	0	0	0	0	0	1	0	0	0	1.13	1.51	2.61	4.67	4.74	5.54	dingo	0.122217633	1.541159072	8/2/10
snr	8/3/10	4	Yaouk	M	0	15	15	7	15	sr.4	1	sr	0	0	0	0	0	0	0	0	0	1.53	1.78	2.49	4.87	5.18	5.16	dingo	0.425267735	1.583093937	8/3/10
nsnr	8/4/10	4	Yaouk	M	5	15	15	5	11	sr.4	1	sr	0	0	0	0	0	2	0	0	0	1.23	1.3	2.38	4.5	4.67	5.8	dingo	0.207014169	1.504077397	8/4/10
sns	7/30/10	5	Yoori	M	0	15	15	8	15	sr.4	1	sr	0	2	0	0	0	0	0	0	1	1.64	1.78	2.51	3.37	4.45	5.31	dingo	0.494696242	1.214912744	7/30/10
snr	8/2/10	5	Yoori	M	0	15	15	7	15	sr.4	1	sr	1	1	0	1	1	2	0	0	0	1.91	2.21	2.06	5.04	5.14	4.47	dingo	0.647103242	1.617406082	8/2/10
ineq	8/3/10	5	Yoori	M	0	15	15	8	15	sr.4	1	sr	0	0	4	0	0	3	0	0	0	1.03	1.07	1.57	2.46	3.24	4.35	dingo	0.029558802	0.90016135	8/3/10
nsnr	8/4/10	5	Yoori	M	5	15	15	4	12	sr.4	1	sr	0	0	0	0	1	2	0	0	0	1.47	1.18	1.85	4.74	4.51	5.99	dingo	0.385262401	1.556037136	8/4/10
nsc	8/6/10	5	Yoori	M	4	15	15	3	8	sr.4	1	sr	0	0	0	0	0	1	0	0	0	1.33	1.41	2.52	4.44	4.37	5.65	dingo	0.285178942	1.490654376	8/6/10
ineq	7/30/10	6	AyJay	F	0	14	15	6	15	sr.5	1	sr	0	0	2	0	0	0	0	0	0	2.3	2.82	4.23	5.97	5.78	6.11	dingo	0.832909123	1.786746927	7/30/10
nsc	7/31/10	6	AyJay	F	0	14	15	8	15	sr.5	1	sr	0	0	0	0	0	2	0	0	0	1.9	2.32	2.71	4.67	5.52	5.58	dingo	0.641853886	1.541159072	7/31/10
sns	8/2/10	6	AyJay	F	5	14	15	6	12	sr.5	1	sr	0	0	0	0	0	1	0	0	0	3.74	2.6	2.3	8.08	6.85	5.19	dingo	1.319085611	2.089391873	8/2/10
nsnr	8/3/10	6	AyJay	F	5	15	15	2	7	sr.5	1	sr	0	0	0	0	0	0	0	0	0	2.53	2.63	3.93	5.74	5.82	6.87	dingo	0.928219303	1.74745921	8/3/10
snr	8/4/10	6	AyJay	F	0	14	15	8	15	sr.5	1	sr	0	0	3	0	0	0	0	0	0	1.67	1.91	1.62	5.27	5.61	5.79	dingo	0.512823626	1.662030363	8/4/10
nsnr	7/27/10	2	Fanta	F	5	14	15	7	14	sr.5	1	sr	0	0	0	0	1	2	0	0	0	2.87	4.07	4.78	5.74	8.01	8.1	dingo	1.05431203	1.74745921	7/27/10
nsc	7/28/10	2	Fanta	F	4	15	15	5	13	sr.5	1	sr	0	0	0	0	0	1	0	0	0	2.44	2.7	3.2	4.21	4.8	8.71	dingo	0.891998039	1.437462648	7/28/10
snr	7/29/10	2	Fanta	F	2	12	14	2	4	sr.5	1	sr	0	0	0	0	0	0	0	0	0	2.54	2.27	5.25	4.54	4.85	7.34	dingo	0.932164081	1.512927012	7/29/10
ineq	7/30/10	2	Fanta	F	5	14	15	6	13	sr.5	1	sr	0	0	0	0	0	1	0	0	2	2.97	2.67	3.99	4.61	5.75	6.29	dingo	1.088561953	1.528227857	7/30/10
sns	7/31/10	2	Fanta	F	0	13	15	5	15	sr.5	1	sr	0	0	0	0	0	0	0	0	0	2.14	2.08	2.89	4.64	5.77	5.67	dingo	0.760805829	1.534714366	7/31/10
nsnr	8/2/10	7	Minka	F	0	15	15	7	15	sr.5	1	sr	0	1	0	0	0	0	0	0	1	1.23	1.85	1.77	3.7	4.75	5.67	dingo	0.207014169	1.30833282	8/2/10
snr	8/3/10	7	Minka	F	5	15	15	5	11	sr.5	1	sr	0	1	0	0	0	1	0	0	0	1.63	1.94	2.5	6.17	6.17	5.15	dingo	0.488580015	1.819698838	8/3/10
nsc	8/4/10	7	Minka	F	0	13	14	8	15	sr.5	1	sr	0	0	0	0	0	1	0	0	1	0.83	1.77	2.52	3.03	4.87	5.69	dingo	-0.186329578	1.10856262	8/4/10
sns	8/5/10	7	Minka	F	0	15	15	6	14	sr.5	1	sr	0	0	0	0	0	1	0	1	0	1.46	1.84	4.55	4.83	4.47	5.82	dingo	0.378436436	1.574846468	8/5/10
ineq	8/6/10	7	Minka	F	5	14	15	1	8	sr.5	0	sr	0	0	0	0	0	0	0	0	2	NA	1.47	2.2	6.94	4.19	5.47	dingo	NA	1.937301775	8/6/10
snr	8/2/10	8	Opal	F	0	15	15	7	15	sr.5	1	sr	0	0	0	0	0	0	0	0	0	2.57	2.39	2.6	5.84	5.18	5.04	dingo	0.943905899	1.764730797	8/2/10
sns	8/4/10	8	Opal	F	0	12	15	5	15	sr.5	1	sr	0	0	0	0	0	1	0	0	1	0.84	1.21	1.67	3.31	4.32	5.22	dingo	-0.174353387	1.196948189	8/4/10
nsnr	8/5/10	8	Opal	F	5	13	15	6	12	sr.5	1	sr	0	0	0	0	0	0	0	0	0	1.66	2.04	2.15	3.73	5.01	5.46	dingo	0.506817602	1.316408234	8/5/10
ineq	8/7/10	8	Opal	F	5	15	15	4	10	sr.5	1	sr	0	0	0	0	0	0	0	0	0	2.34	2.62	3.16	4.77	5.32	5.77	dingo	0.850150929	1.562346305	8/7/10
nsc	8/9/10	8	Opal	F	0	15	15	12	15	sr.5	1	sr	0	0	0	0	0	2	0	0	0	1.43	1.46	1.73	2.1	2.71	4.63	dingo	0.357674444	0.741937345	8/9/10
snr	8/6/10	11	Petal	F	5	15	15	5	12	sr.5	1	sr	0	1	0	0	1	0	0	0	0	0.7	1.53	1.73	3.2	3.68	4.54	dingo	-0.356674944	1.16315081	8/6/10
nsnr	8/7/10	11	Petal	F	5	14	15	3	8	sr.5	1	sr	0	0	0	0	0	0	0	0	0	3.17	1.94	1.8	4.84	3.9	5.17	dingo	1.153731588	1.576914721	8/7/10
sns	8/9/10	11	Petal	F	5	13	15	1	6	sr.5	1	sr	0	0	0	0	1	0	0	0	0	2.37	2.05	2.57	3.47	4.05	6.68	dingo	0.862889955	1.244154594	8/9/10
nsc	8/10/10	11	Petal	F	5	12	15	2	7	sr.5	1	sr	0	0	0	0	0	0	0	0	1	2.63	1.5	1.38	3.67	3.5	6.02	dingo	0.966983846	1.300191662	8/10/10
ineq	8/12/10	11	Petal	F	0	15	15	11	15	sr.5	1	sr	0	0	1	0	0	3	0	0	0	1.53	1.44	1.93	3.17	3.31	4.86	dingo	0.425267735	1.153731588	8/12/10
sns	8/2/10	7	Rosie	F	0	15	15	11	15	sr.5	1	sr	0	3	0	0	0	1	0	0	1	1.77	1.97	3.08	4.41	5.49	6.17	dingo	0.570979547	1.483874689	8/2/10
ineq	8/5/10	7	Rosie	F	0	14	15	10	15	sr.5	1	sr	0	1	0	0	0	3	0	0	0	1.33	1.74	1.88	3.3	4.69	4.52	dingo	0.285178942	1.193922468	8/5/10
snr	8/6/10	7	Rosie	F	0	12	14	9	15	sr.5	1	sr	0	0	1	0	0	1	0	0	0	1.93	1.51	2.23	4.1	4.33	4.73	dingo	0.657520003	1.410986974	8/6/10
nsc	8/7/10	7	Rosie	F	0	15	15	7	15	sr.5	1	sr	0	0	0	0	0	2	0	0	0	1.96	1.52	2.53	5.43	4.34	5	dingo	0.672944473	1.691939134	8/7/10
nsnr	8/9/10	7	Rosie	F	4	15	15	6	13	sr.5	1	sr	0	0	0	0	0	0	0	0	0	1.57	1.58	2.35	4.74	3.56	5.58	dingo	0.451075619	1.556037136	8/9/10
snr	7/27/10	1	Snapple	M	0	14	15	9	15	sr.5	1	sr	0	0	2	0	0	2	0	0	0	2.54	3.75	3.42	4.57	6.34	4.99	dingo	0.932164081	1.519513205	7/27/10
nsnr	7/28/10	1	Snapple	M	5	14	14	4	9	sr.5	1	sr	0	1	0	1	1	2	0	0	1	2.04	2.31	2.57	5.37	4.79	6.55	dingo	0.712949808	1.680827909	7/28/10
sns	7/29/10	1	Snapple	M	5	12	13	3	10	sr.5	1	sr	0	1	0	0	0	1	0	0	0	1.37	2.24	3.28	4.47	5.07	6.48	dingo	0.31481074	1.497388409	7/29/10
nsc	7/30/10	1	Snapple	M	4	15	15	6	13	sr.5	1	sr	0	0	0	0	1	1	0	0	1	3.21	2.75	3.37	5.94	6.27	6.58	dingo	1.166270937	1.781709133	7/30/10
ineq	7/31/10	1	Snapple	M	0	15	15	10	15	sr.5	1	sr	0	1	0	0	0	1	0	0	0	2.74	2.66	3.76	5.81	5.65	6.41	dingo	1.00795792	1.759580571	7/31/10
nsc	7/30/10	3	Tilly	F	0	14	14	11	15	sr.5	1	sr	0	0	0	0	1	6	0	0	1	0.61	0.8	1.22	3.68	3.23	3.87	dingo	-0.494296322	1.302912752	7/30/10
ineq	7/31/10	3	Tilly	F	0	15	15	7	15	sr.5	1	sr	0	1	0	0	1	1	0	0	0	0.7	0.91	0.97	3.33	3.48	3.82	dingo	-0.356674944	1.202972304	7/31/10
nsnr	8/2/10	3	Tilly	F	0	15	15	9	15	sr.5	1	sr	0	0	0	0	1	0	0	0	0	0.57	0.77	1.12	3.81	4.37	4.85	dingo	-0.562118918	1.337629189	8/2/10
sns	8/3/10	3	Tilly	F	5	15	15	2	8	sr.5	1	sr	0	0	0	0	0	0	0	0	1	1.23	0.8	1.14	3.23	2.86	4.65	dingo	0.207014169	1.172482137	8/3/10
snr	8/4/10	3	Tilly	F	5	15	15	5	11	sr.5	1	sr	0	0	0	0	0	3	0	0	0	0.84	0.89	1.33	2.94	3.06	5.13	dingo	-0.174353387	1.078409581	8/4/10
nsc	8/3/10	10	Wirra	F	5	14	15	3	11	sr.5	1	sr	0	0	0	0	0	1	0	0	0	1.53	1.49	1.76	3.63	3.79	6.27	dingo	0.425267735	1.289232648	8/3/10
nsnr	8/5/10	10	Wirra	F	5	15	15	4	13	sr.5	1	sr	0	0	0	0	1	0	0	0	2	0.8	0.89	2.11	2.84	3.66	5.46	dingo	-0.223143551	1.043804052	8/5/10
ineq	8/6/10	10	Wirra	F	5	15	15	2	10	sr.5	1	sr	0	0	1	0	0	0	0	0	2	1.1	1.32	1.4	3.6	4.11	6.12	dingo	0.09531018	1.280933845	8/6/10
snr	8/7/10	10	Wirra	F	5	15	15	1	6	sr.5	1	sr	0	0	1	0	0	0	0	0	0	1.07	1.22	1.7	3.11	3.13	5.33	dingo	0.067658648	1.134622726	8/7/10
sns	8/9/10	10	Wirra	F	5	15	15	0	5	sr.5	1	sr	0	1	0	0	0	0	0	0	1	1.27	1.72	NA	2.3	3.29	6.83	dingo	0.2390169	0.832909123	8/9/10
ineq	7/30/10	4	Yaouk	M	0	15	15	14	15	sr.5	1	sr	0	1	3	0	0	3	0	0	0	2	1.84	1.78	4.81	5.47	4.49	dingo	0.693147181	1.570697084	7/30/10
sns	7/31/10	4	Yaouk	M	0	15	15	11	15	sr.5	1	sr	0	0	0	0	0	4	0	0	0	2.84	1.69	2.02	5.67	5.16	4.03	dingo	1.043804052	1.735189118	7/31/10
nsc	8/2/10	4	Yaouk	M	0	15	15	7	15	sr.5	1	sr	0	0	0	0	0	1	0	0	0	1.43	1.51	2.61	5.5	4.74	5.54	dingo	0.357674444	1.704748092	8/2/10
snr	8/3/10	4	Yaouk	M	0	15	15	7	15	sr.5	1	sr	0	0	0	0	0	0	0	0	0	1.16	1.78	2.49	3.73	5.18	5.16	dingo	0.148420005	1.316408234	8/3/10
nsnr	8/4/10	4	Yaouk	M	5	15	15	5	11	sr.5	1	sr	0	0	0	0	0	2	0	0	0	1.4	1.3	2.38	4.27	4.67	5.8	dingo	0.336472237	1.451613827	8/4/10
sns	7/30/10	5	Yoori	M	0	15	15	8	15	sr.5	1	sr	0	2	0	0	0	0	0	0	1	4.21	1.78	2.51	6.41	4.45	5.31	dingo	1.437462648	1.857859271	7/30/10
snr	8/2/10	5	Yoori	M	0	15	15	7	15	sr.5	1	sr	0	1	0	0	1	2	0	0	0	1.54	2.21	2.06	4.58	5.14	4.47	dingo	0.431782416	1.521698998	8/2/10
ineq	8/3/10	5	Yoori	M	0	15	15	8	15	sr.5	1	sr	0	0	4	0	0	3	0	0	0	1.1	1.07	1.57	3.74	3.24	4.35	dingo	0.09531018	1.319085611	8/3/10
nsnr	8/4/10	5	Yoori	M	5	15	15	4	12	sr.5	1	sr	0	0	0	1	1	2	0	0	0	1.5	1.18	1.85	NA	4.51	5.99	dingo	0.405465108	NA	8/4/10
nsc	8/6/10	5	Yoori	M	4	15	15	3	8	sr.5	1	sr	0	0	0	0	0	1	0	0	0	0.87	1.41	2.52	5.1	4.37	5.65	dingo	-0.139262067	1.62924054	8/6/10
ineq	7/30/10	6	AyJay	F	0	14	15	6	15	sr.6	1	sr	0	0	2	0	0	0	0	0	0	3.31	2.82	4.23	6.11	5.78	6.11	dingo	1.196948189	1.809926773	7/30/10
nsc	7/31/10	6	AyJay	F	0	14	15	8	15	sr.6	1	sr	0	0	0	0	0	2	0	0	0	1.87	2.32	2.71	4.87	5.52	5.58	dingo	0.625938431	1.583093937	7/31/10
sns	8/2/10	6	AyJay	F	5	14	15	6	12	sr.6	1	sr	0	0	0	0	0	1	0	0	0	2.3	2.6	2.3	7.31	6.85	5.19	dingo	0.832909123	1.989243274	8/2/10
nsnr	8/3/10	6	AyJay	F	5	15	15	2	7	sr.6	1	sr	0	0	0	0	0	0	0	0	0	2.87	2.63	3.93	6.04	5.82	6.87	dingo	1.05431203	1.798404012	8/3/10
snr	8/4/10	6	AyJay	F	0	14	15	8	15	sr.6	1	sr	0	0	3	0	0	0	0	0	0	1.97	1.91	1.62	5.17	5.61	5.79	dingo	0.678033543	1.642872689	8/4/10
nsnr	7/27/10	2	Fanta	F	5	14	15	7	14	sr.6	1	sr	0	0	0	0	1	2	0	0	0	1.91	4.07	4.78	5.28	8.01	8.1	dingo	0.647103242	1.663926098	7/27/10
nsc	7/28/10	2	Fanta	F	4	15	15	5	13	sr.6	1	sr	0	0	0	0	0	1	0	0	0	3.27	2.7	3.2	4.77	4.8	8.71	dingo	1.184789985	1.562346305	7/28/10
snr	7/29/10	2	Fanta	F	2	12	14	2	4	sr.6	0	sr	0	0	0	0	0	0	0	0	0	NA	2.27	5.25	6.17	4.85	7.34	dingo	NA	1.819698838	7/29/10
ineq	7/30/10	2	Fanta	F	5	14	15	6	13	sr.6	1	sr	0	0	0	0	0	1	0	0	2	4.97	2.67	3.99	7.44	5.75	6.29	dingo	1.60341984	2.006870849	7/30/10
sns	7/31/10	2	Fanta	F	0	13	15	5	15	sr.6	1	sr	0	0	0	0	0	0	0	0	0	1.63	2.08	2.89	4.64	5.77	5.67	dingo	0.488580015	1.534714366	7/31/10
nsnr	8/2/10	7	Minka	F	0	15	15	7	15	sr.6	1	sr	0	1	0	0	0	0	0	0	1	1.54	1.85	1.77	4.21	4.75	5.67	dingo	0.431782416	1.437462648	8/2/10
snr	8/3/10	7	Minka	F	5	15	15	5	11	sr.6	1	sr	0	1	0	0	0	1	0	0	0	1.57	1.94	2.5	4.07	6.17	5.15	dingo	0.451075619	1.403642999	8/3/10
nsc	8/4/10	7	Minka	F	0	13	14	8	15	sr.6	1	sr	0	0	0	0	0	1	0	0	1	2.63	1.77	2.52	5.23	4.87	5.69	dingo	0.966983846	1.654411278	8/4/10
sns	8/5/10	7	Minka	F	0	15	15	6	14	sr.6	1	sr	0	0	0	0	0	1	0	1	0	1.57	1.84	4.55	3.37	4.47	5.82	dingo	0.451075619	1.214912744	8/5/10
ineq	8/6/10	7	Minka	F	5	14	15	1	8	sr.6	1	sr	0	0	0	0	0	0	0	0	2	1.63	1.47	2.2	4.27	4.19	5.47	dingo	0.488580015	1.451613827	8/6/10
snr	8/2/10	8	Opal	F	0	15	15	7	15	sr.6	1	sr	0	0	0	0	0	0	0	0	0	2.43	2.39	2.6	4.64	5.18	5.04	dingo	0.887891257	1.534714366	8/2/10
sns	8/4/10	8	Opal	F	0	12	15	5	15	sr.6	1	sr	0	0	0	0	0	1	0	0	1	1.57	1.21	1.67	4.34	4.32	5.22	dingo	0.451075619	1.467874348	8/4/10
nsnr	8/5/10	8	Opal	F	5	13	15	6	12	sr.6	1	sr	0	0	0	0	0	0	0	0	0	2.24	2.04	2.15	4.81	5.01	5.46	dingo	0.806475866	1.570697084	8/5/10
ineq	8/7/10	8	Opal	F	5	15	15	4	10	sr.6	1	sr	0	0	0	0	0	0	0	0	0	3.91	2.62	3.16	5.71	5.32	5.77	dingo	1.363537374	1.742219024	8/7/10
nsc	8/9/10	8	Opal	F	0	15	15	12	15	sr.6	1	sr	0	0	0	0	0	2	0	0	0	1.4	1.46	1.73	2.13	2.71	4.63	dingo	0.336472237	0.75612198	8/9/10
snr	8/6/10	11	Petal	F	5	15	15	5	12	sr.6	1	sr	0	1	0	0	1	0	0	0	0	0.97	1.53	1.73	3.54	3.68	4.54	dingo	-0.030459207	1.264126727	8/6/10
nsnr	8/7/10	11	Petal	F	5	14	15	3	8	sr.6	1	sr	0	0	0	0	0	0	0	0	0	6.04	1.94	1.8	7.91	3.9	5.17	dingo	1.798404012	2.068127782	8/7/10
sns	8/9/10	11	Petal	F	5	13	15	1	6	sr.6	1	sr	0	0	0	0	1	0	0	0	0	1.8	2.05	2.57	3.7	4.05	6.68	dingo	0.587786665	1.30833282	8/9/10
nsc	8/10/10	11	Petal	F	5	12	15	2	7	sr.6	1	sr	0	0	0	0	0	0	0	0	1	1.81	1.5	1.38	3.07	3.5	6.02	dingo	0.593326845	1.121677562	8/10/10
ineq	8/12/10	11	Petal	F	0	15	15	11	15	sr.6	1	sr	0	0	1	0	0	3	0	0	0	1.97	1.44	1.93	4.17	3.31	4.86	dingo	0.678033543	1.427916036	8/12/10
sns	8/2/10	7	Rosie	F	0	15	15	11	15	sr.6	1	sr	0	3	0	0	0	1	0	0	1	1.87	1.97	3.08	4.68	5.49	6.17	dingo	0.625938431	1.54329811	8/2/10
ineq	8/5/10	7	Rosie	F	0	14	15	10	15	sr.6	0	sr	0	1	0	0	0	3	0	0	0	NA	1.74	1.88	6.01	4.69	4.52	dingo	NA	1.793424749	8/5/10
snr	8/6/10	7	Rosie	F	0	12	14	9	15	sr.6	0	sr	0	0	1	0	0	1	0	0	0	NA	1.51	2.23	6.47	4.33	4.73	dingo	NA	1.867176109	8/6/10
nsc	8/7/10	7	Rosie	F	0	15	15	7	15	sr.6	1	sr	0	0	0	0	0	2	0	0	0	1.03	1.52	2.53	3.84	4.34	5	dingo	0.029558802	1.345472367	8/7/10
nsnr	8/9/10	7	Rosie	F	4	15	15	6	13	sr.6	1	sr	0	0	0	0	0	0	0	0	0	1.63	1.58	2.35	3.53	3.56	5.58	dingo	0.488580015	1.261297871	8/9/10
snr	7/27/10	1	Snapple	M	0	14	15	9	15	sr.6	1	sr	0	0	2	0	0	2	0	0	0	2.97	3.75	3.42	5.5	6.34	4.99	dingo	1.088561953	1.704748092	7/27/10
nsnr	7/28/10	1	Snapple	M	5	14	14	4	9	sr.6	1	sr	0	1	0	0	1	2	0	0	1	2.27	2.31	2.57	4.88	4.79	6.55	dingo	0.819779831	1.58514522	7/28/10
sns	7/29/10	1	Snapple	M	5	12	13	3	10	sr.6	1	sr	0	1	0	0	0	1	0	0	0	2.3	2.24	3.28	4.5	5.07	6.48	dingo	0.832909123	1.504077397	7/29/10
nsc	7/30/10	1	Snapple	M	4	15	15	6	13	sr.6	1	sr	0	0	0	0	1	1	0	0	1	2.63	2.75	3.37	5.47	6.27	6.58	dingo	0.966983846	1.699278616	7/30/10
ineq	7/31/10	1	Snapple	M	0	15	15	10	15	sr.6	1	sr	1	1	0	0	0	1	0	0	0	1.94	2.66	3.76	4.54	5.65	6.41	dingo	0.662687973	1.512927012	7/31/10
nsc	7/30/10	3	Tilly	F	0	14	14	11	15	sr.6	1	sr	0	0	0	0	1	6	0	0	1	0.67	0.8	1.22	2.67	3.23	3.87	dingo	-0.400477567	0.982078472	7/30/10
ineq	7/31/10	3	Tilly	F	0	15	15	7	15	sr.6	1	sr	0	1	0	0	1	1	0	0	0	1.2	0.91	0.97	3.21	3.48	3.82	dingo	0.182321557	1.166270937	7/31/10
nsnr	8/2/10	3	Tilly	F	0	15	15	9	15	sr.6	1	sr	0	0	0	0	1	0	0	0	0	0.54	0.77	1.12	3.41	4.37	4.85	dingo	-0.616186139	1.226712291	8/2/10
sns	8/3/10	3	Tilly	F	5	15	15	2	8	sr.6	1	sr	0	0	0	0	0	0	0	0	1	1.03	0.8	1.14	2.9	2.86	4.65	dingo	0.029558802	1.064710737	8/3/10
snr	8/4/10	3	Tilly	F	5	15	15	5	11	sr.6	1	sr	0	0	0	0	0	3	0	0	0	0.94	0.89	1.33	2.77	3.06	5.13	dingo	-0.061875404	1.01884732	8/4/10
nsc	8/3/10	10	Wirra	F	5	14	15	3	11	sr.6	1	sr	0	0	0	0	0	1	0	0	0	1.4	1.49	1.76	2.97	3.79	6.27	dingo	0.336472237	1.088561953	8/3/10
nsnr	8/5/10	10	Wirra	F	5	15	15	4	13	sr.6	1	sr	0	0	0	0	1	0	0	0	2	1.44	0.89	2.11	4.54	3.66	5.46	dingo	0.364643114	1.512927012	8/5/10
ineq	8/6/10	10	Wirra	F	5	15	15	2	10	sr.6	1	sr	0	0	1	0	0	0	0	0	2	1.1	1.32	1.4	3.7	4.11	6.12	dingo	0.09531018	1.30833282	8/6/10
snr	8/7/10	10	Wirra	F	5	15	15	1	6	sr.6	1	sr	0	0	1	0	0	0	0	0	0	1.13	1.22	1.7	2.53	3.13	5.33	dingo	0.122217633	0.928219303	8/7/10
sns	8/9/10	10	Wirra	F	5	15	15	0	5	sr.6	1	sr	0	1	0	0	0	0	0	0	1	0.97	1.72	NA	2.67	3.29	6.83	dingo	-0.030459207	0.982078472	8/9/10
ineq	7/30/10	4	Yaouk	M	0	15	15	14	15	sr.6	1	sr	0	1	3	0	0	3	0	0	0	1.83	1.84	1.78	4.57	5.47	4.49	dingo	0.604315967	1.519513205	7/30/10
sns	7/31/10	4	Yaouk	M	0	15	15	11	15	sr.6	1	sr	0	0	0	0	0	4	0	0	0	1.8	1.69	2.02	5.64	5.16	4.03	dingo	0.587786665	1.729884066	7/31/10
nsc	8/2/10	4	Yaouk	M	0	15	15	7	15	sr.6	1	sr	0	0	0	0	0	1	0	0	0	1.46	1.51	2.61	4.27	4.74	5.54	dingo	0.378436436	1.451613827	8/2/10
snr	8/3/10	4	Yaouk	M	0	15	15	7	15	sr.6	1	sr	0	0	0	0	0	0	0	0	0	2.14	1.78	2.49	5.27	5.18	5.16	dingo	0.760805829	1.662030363	8/3/10
nsnr	8/4/10	4	Yaouk	M	5	15	15	5	11	sr.6	1	sr	0	0	0	0	0	2	0	0	0	1.34	1.3	2.38	3.94	4.67	5.8	dingo	0.292669614	1.371180723	8/4/10
sns	7/30/10	5	Yoori	M	0	15	15	8	15	sr.6	1	sr	0	2	0	0	0	0	0	0	1	1.44	1.78	2.51	4.37	4.45	5.31	dingo	0.364643114	1.474763009	7/30/10
snr	8/2/10	5	Yoori	M	0	15	15	7	15	sr.6	1	sr	0	1	0	0	1	2	0	0	0	2.03	2.21	2.06	5.5	5.14	4.47	dingo	0.708035793	1.704748092	8/2/10
ineq	8/3/10	5	Yoori	M	0	15	15	8	15	sr.6	1	sr	0	0	4	0	0	3	0	0	0	1.17	1.07	1.57	2.77	3.24	4.35	dingo	0.157003749	1.01884732	8/3/10
nsnr	8/4/10	5	Yoori	M	5	15	15	4	12	sr.6	1	sr	0	0	0	0	1	2	0	0	0	1.44	1.18	1.85	4.04	4.51	5.99	dingo	0.364643114	1.396244692	8/4/10
nsc	8/6/10	5	Yoori	M	4	15	15	3	8	sr.6	1	sr	0	0	0	0	0	1	0	0	0	1.43	1.41	2.52	5.47	4.37	5.65	dingo	0.357674444	1.699278616	8/6/10
ineq	7/30/10	6	AyJay	F	0	14	15	6	15	sr.7	1	sr	0	0	2	0	0	0	0	0	0	4.11	2.82	4.23	8.08	5.78	6.11	dingo	1.413423029	2.089391873	7/30/10
nsc	7/31/10	6	AyJay	F	0	14	15	8	15	sr.7	1	sr	0	0	0	0	0	2	0	0	0	2.54	2.32	2.71	5.51	5.52	5.58	dingo	0.932164081	1.706564623	7/31/10
sns	8/2/10	6	AyJay	F	5	14	15	6	12	sr.7	1	sr	0	0	0	0	0	1	0	0	0	2.37	2.6	2.3	6.11	6.85	5.19	dingo	0.862889955	1.809926773	8/2/10
nsnr	8/3/10	6	AyJay	F	5	15	15	2	7	sr.7	1	sr	0	0	0	0	0	0	0	0	0	2.64	2.63	3.93	5.68	5.82	6.87	dingo	0.970778917	1.736951233	8/3/10
snr	8/4/10	6	AyJay	F	0	14	15	8	15	sr.7	0	sr	0	0	3	0	0	0	0	0	0	NA	1.91	1.62	6.11	5.61	5.79	dingo	NA	1.809926773	8/4/10
nsnr	7/27/10	2	Fanta	F	5	14	15	7	14	sr.7	1	sr	0	0	0	0	1	2	0	0	0	3.11	4.07	4.78	6.54	8.01	8.1	dingo	1.134622726	1.877937165	7/27/10
nsc	7/28/10	2	Fanta	F	4	15	15	5	13	sr.7	1	sr	0	0	0	0	0	1	0	0	0	2.87	2.7	3.2	4.31	4.8	8.71	dingo	1.05431203	1.460937904	7/28/10
snr	7/29/10	2	Fanta	F	2	12	14	2	4	sr.7	1	sr	0	0	0	0	0	0	0	0	0	1.57	2.27	5.25	3.43	4.85	7.34	dingo	0.451075619	1.232560261	7/29/10
ineq	7/30/10	2	Fanta	F	5	14	15	6	13	sr.7	1	sr	0	0	0	0	0	1	0	0	2	2.8	2.67	3.99	10.81	5.75	6.29	dingo	1.029619417	2.380471632	7/30/10
sns	7/31/10	2	Fanta	F	0	13	15	5	15	sr.7	1	sr	0	0	0	0	0	0	0	0	0	1.87	2.08	2.89	4.04	5.77	5.67	dingo	0.625938431	1.396244692	7/31/10
nsnr	8/2/10	7	Minka	F	0	15	15	7	15	sr.7	1	sr	0	1	0	0	0	0	0	0	1	1.73	1.85	1.77	3.87	4.75	5.67	dingo	0.548121409	1.353254507	8/2/10
snr	8/3/10	7	Minka	F	5	15	15	5	11	sr.7	1	sr	0	1	0	0	0	1	0	0	0	2.07	1.94	2.5	3.73	6.17	5.15	dingo	0.727548607	1.316408234	8/3/10
nsc	8/4/10	7	Minka	F	0	13	14	8	15	sr.7	1	sr	0	0	0	0	0	1	0	0	1	2.23	1.77	2.52	4.9	4.87	5.69	dingo	0.802001585	1.589235205	8/4/10
sns	8/5/10	7	Minka	F	0	15	15	6	14	sr.7	1	sr	0	0	0	0	0	1	0	1	0	1.43	1.84	4.55	3.97	4.47	5.82	dingo	0.357674444	1.378766095	8/5/10
ineq	8/6/10	7	Minka	F	5	14	15	1	8	sr.7	1	sr	0	0	0	0	0	0	0	0	2	0.77	1.47	2.2	3.67	4.19	5.47	dingo	-0.261364764	1.300191662	8/6/10
snr	8/2/10	8	Opal	F	0	15	15	7	15	sr.7	1	sr	0	0	0	0	0	0	0	0	0	1.9	2.39	2.6	5.2	5.18	5.04	dingo	0.641853886	1.648658626	8/2/10
sns	8/4/10	8	Opal	F	0	12	15	5	15	sr.7	1	sr	0	0	0	0	0	1	0	0	1	1.9	1.21	1.67	4.47	4.32	5.22	dingo	0.641853886	1.497388409	8/4/10
nsnr	8/5/10	8	Opal	F	5	13	15	6	12	sr.7	1	sr	0	0	0	0	0	0	0	0	0	1.9	2.04	2.15	3.71	5.01	5.46	dingo	0.641853886	1.311031877	8/5/10
ineq	8/7/10	8	Opal	F	5	15	15	4	10	sr.7	1	sr	0	0	0	0	0	0	0	0	0	2.74	2.62	3.16	4.64	5.32	5.77	dingo	1.00795792	1.534714366	8/7/10
nsc	8/9/10	8	Opal	F	0	15	15	12	15	sr.7	1	sr	0	0	0	0	0	2	0	0	0	1.4	1.46	1.73	2.27	2.71	4.63	dingo	0.336472237	0.819779831	8/9/10
snr	8/6/10	11	Petal	F	5	15	15	5	12	sr.7	1	sr	0	1	0	0	1	0	0	0	0	0.97	1.53	1.73	2.57	3.68	4.54	dingo	-0.030459207	0.943905899	8/6/10
nsnr	8/7/10	11	Petal	F	5	14	15	3	8	sr.7	1	sr	0	0	0	0	0	0	0	0	0	2.47	1.94	1.8	4.77	3.9	5.17	dingo	0.904218151	1.562346305	8/7/10
sns	8/9/10	11	Petal	F	5	13	15	1	6	sr.7	1	sr	0	0	0	0	1	0	0	0	0	1.8	2.05	2.57	3	4.05	6.68	dingo	0.587786665	1.098612289	8/9/10
nsc	8/10/10	11	Petal	F	5	12	15	2	7	sr.7	0	sr	0	0	0	0	0	0	0	0	1	NA	1.5	1.38	5.97	3.5	6.02	dingo	NA	1.786746927	8/10/10
ineq	8/12/10	11	Petal	F	0	15	15	11	15	sr.7	1	sr	0	0	1	0	0	3	0	0	0	1.46	1.44	1.93	3.8	3.31	4.86	dingo	0.378436436	1.335001067	8/12/10
sns	8/2/10	7	Rosie	F	0	15	15	11	15	sr.7	1	sr	0	3	0	0	0	1	0	0	1	1.77	1.97	3.08	5.31	5.49	6.17	dingo	0.570979547	1.669591835	8/2/10
ineq	8/5/10	7	Rosie	F	0	14	15	10	15	sr.7	1	sr	0	1	0	0	0	3	0	0	0	1.53	1.74	1.88	4.87	4.69	4.52	dingo	0.425267735	1.583093937	8/5/10
snr	8/6/10	7	Rosie	F	0	12	14	9	15	sr.7	1	sr	0	0	1	0	0	1	0	0	0	1.34	1.51	2.23	3.6	4.33	4.73	dingo	0.292669614	1.280933845	8/6/10
nsc	8/7/10	7	Rosie	F	0	15	15	7	15	sr.7	1	sr	0	0	0	0	0	2	0	0	0	1.67	1.52	2.53	4.7	4.34	5	dingo	0.512823626	1.547562509	8/7/10
nsnr	8/9/10	7	Rosie	F	4	15	15	6	13	sr.7	1	sr	0	0	0	0	0	0	0	0	0	1.66	1.58	2.35	3.07	3.56	5.58	dingo	0.506817602	1.121677562	8/9/10
snr	7/27/10	1	Snapple	M	0	14	15	9	15	sr.7	1	sr	0	0	2	0	0	2	0	0	0	4.07	3.75	3.42	5.3	6.34	4.99	dingo	1.403642999	1.667706821	7/27/10
nsnr	7/28/10	1	Snapple	M	5	14	14	4	9	sr.7	1	sr	0	1	0	0	1	2	0	0	1	2.51	2.31	2.57	4.77	4.79	6.55	dingo	0.920282753	1.562346305	7/28/10
sns	7/29/10	1	Snapple	M	5	12	13	3	10	sr.7	1	sr	0	1	0	0	0	1	0	0	0	2.21	2.24	3.28	5.28	5.07	6.48	dingo	0.792992516	1.663926098	7/29/10
nsc	7/30/10	1	Snapple	M	4	15	15	6	13	sr.7	1	sr	0	0	0	0	1	1	0	0	1	2.64	2.75	3.37	6.01	6.27	6.58	dingo	0.970778917	1.793424749	7/30/10
ineq	7/31/10	1	Snapple	M	0	15	15	10	15	sr.7	1	sr	0	1	0	0	0	1	0	0	0	2.63	2.66	3.76	6.34	5.65	6.41	dingo	0.966983846	1.846878768	7/31/10
nsc	7/30/10	3	Tilly	F	0	14	14	11	15	sr.7	1	sr	0	0	0	0	1	6	0	0	1	0.66	0.8	1.22	3.1	3.23	3.87	dingo	-0.415515444	1.131402111	7/30/10
ineq	7/31/10	3	Tilly	F	0	15	15	7	15	sr.7	1	sr	0	1	0	0	1	1	0	0	0	0.77	0.91	0.97	3.54	3.48	3.82	dingo	-0.261364764	1.264126727	7/31/10
nsnr	8/2/10	3	Tilly	F	0	15	15	9	15	sr.7	1	sr	0	0	0	1	1	0	0	0	0	0.73	0.77	1.12	3.73	4.37	4.85	dingo	-0.314710745	1.316408234	8/2/10
sns	8/3/10	3	Tilly	F	5	15	15	2	8	sr.7	1	sr	0	0	0	0	0	0	0	0	1	0.67	0.8	1.14	3.04	2.86	4.65	dingo	-0.400477567	1.111857515	8/3/10
snr	8/4/10	3	Tilly	F	5	15	15	5	11	sr.7	1	sr	0	0	0	0	0	3	0	0	0	1.04	0.89	1.33	3.24	3.06	5.13	dingo	0.039220713	1.17557333	8/4/10
nsc	8/3/10	10	Wirra	F	5	14	15	3	11	sr.7	1	sr	0	0	0	0	0	1	0	0	0	1.6	1.49	1.76	3.87	3.79	6.27	dingo	0.470003629	1.353254507	8/3/10
nsnr	8/5/10	10	Wirra	F	5	15	15	4	13	sr.7	1	sr	0	0	0	0	1	0	0	0	2	0.76	0.89	2.11	5.67	3.66	5.46	dingo	-0.274436846	1.735189118	8/5/10
ineq	8/6/10	10	Wirra	F	5	15	15	2	10	sr.7	1	sr	0	0	1	0	0	0	0	0	2	0.6	1.32	1.4	3.27	4.11	6.12	dingo	-0.510825624	1.184789985	8/6/10
snr	8/7/10	10	Wirra	F	5	15	15	1	6	sr.7	1	sr	0	0	1	0	0	0	0	0	0	1.2	1.22	1.7	3.47	3.13	5.33	dingo	0.182321557	1.244154594	8/7/10
sns	8/9/10	10	Wirra	F	5	15	15	0	5	sr.7	1	sr	0	1	0	0	0	0	0	0	1	1.8	1.72	NA	2.47	3.29	6.83	dingo	0.587786665	0.904218151	8/9/10
ineq	7/30/10	4	Yaouk	M	0	15	15	14	15	sr.7	1	sr	0	1	3	0	0	3	0	0	0	1.77	1.84	1.78	5.37	5.47	4.49	dingo	0.570979547	1.680827909	7/30/10
sns	7/31/10	4	Yaouk	M	0	15	15	11	15	sr.7	1	sr	0	0	0	0	0	4	0	0	0	1.8	1.69	2.02	5.17	5.16	4.03	dingo	0.587786665	1.642872689	7/31/10
nsc	8/2/10	4	Yaouk	M	0	15	15	7	15	sr.7	1	sr	0	0	0	0	0	1	0	0	0	1.41	1.51	2.61	4.81	4.74	5.54	dingo	0.343589704	1.570697084	8/2/10
snr	8/3/10	4	Yaouk	M	0	15	15	7	15	sr.7	1	sr	0	0	0	0	0	0	0	0	0	1.9	1.78	2.49	4.74	5.18	5.16	dingo	0.641853886	1.556037136	8/3/10
nsnr	8/4/10	4	Yaouk	M	5	15	15	5	11	sr.7	1	sr	0	0	0	0	0	2	0	0	0	1.43	1.3	2.38	4.44	4.67	5.8	dingo	0.357674444	1.490654376	8/4/10
sns	7/30/10	5	Yoori	M	0	15	15	8	15	sr.7	1	sr	0	2	0	0	0	0	0	0	1	1.57	1.78	2.51	3.94	4.45	5.31	dingo	0.451075619	1.371180723	7/30/10
snr	8/2/10	5	Yoori	M	0	15	15	7	15	sr.7	1	sr	0	1	0	0	1	2	0	0	0	3.44	2.21	2.06	5.97	5.14	4.47	dingo	1.235471471	1.786746927	8/2/10
ineq	8/3/10	5	Yoori	M	0	15	15	8	15	sr.7	1	sr	0	0	4	0	0	3	0	0	0	1.04	1.07	1.57	3.31	3.24	4.35	dingo	0.039220713	1.196948189	8/3/10
nsnr	8/4/10	5	Yoori	M	5	15	15	4	12	sr.7	1	sr	0	0	0	0	1	2	0	0	0	1.07	1.18	1.85	4.78	4.51	5.99	dingo	0.067658648	1.564440547	8/4/10
nsc	8/6/10	5	Yoori	M	4	15	15	3	8	sr.7	1	sr	0	0	0	0	0	1	0	0	0	1.57	1.41	2.52	4.67	4.37	5.65	dingo	0.451075619	1.541159072	8/6/10
ineq	7/30/10	6	AyJay	F	0	14	15	6	15	sr.8	1	sr	0	0	2	0	0	0	0	0	0	2.04	2.82	4.23	6.41	5.78	6.11	dingo	0.712949808	1.857859271	7/30/10
nsc	7/31/10	6	AyJay	F	0	14	15	8	15	sr.8	1	sr	0	0	0	0	0	2	0	0	0	1.8	2.32	2.71	4.67	5.52	5.58	dingo	0.587786665	1.541159072	7/31/10
sns	8/2/10	6	AyJay	F	5	14	15	6	12	sr.8	1	sr	0	0	0	0	0	1	0	0	0	2.33	2.6	2.3	6.17	6.85	5.19	dingo	0.845868268	1.819698838	8/2/10
nsnr	8/3/10	6	AyJay	F	5	15	15	2	7	sr.8	1	sr	0	0	0	0	0	0	0	0	0	3.11	2.63	3.93	5.94	5.82	6.87	dingo	1.134622726	1.781709133	8/3/10
snr	8/4/10	6	AyJay	F	0	14	15	8	15	sr.8	1	sr	0	0	3	0	0	0	0	0	0	2.14	1.91	1.62	6.71	5.61	5.79	dingo	0.760805829	1.903598951	8/4/10
nsnr	7/27/10	2	Fanta	F	5	14	15	7	14	sr.8	1	sr	0	0	0	0	1	2	0	0	0	1.63	4.07	4.78	3.37	8.01	8.1	dingo	0.488580015	1.214912744	7/27/10
nsc	7/28/10	2	Fanta	F	4	15	15	5	13	sr.8	1	sr	0	0	0	0	0	1	0	0	0	2.5	2.7	3.2	4.13	4.8	8.71	dingo	0.916290732	1.418277407	7/28/10
snr	7/29/10	2	Fanta	F	2	12	14	2	4	sr.8	0	sr	0	0	0	0	0	0	0	0	0	NA	2.27	5.25	11.64	4.85	7.34	dingo	NA	2.454447442	7/29/10
ineq	7/30/10	2	Fanta	F	5	14	15	6	13	sr.8	1	sr	0	0	0	0	0	1	0	0	2	2.21	2.67	3.99	4.24	5.75	6.29	dingo	0.792992516	1.444563269	7/30/10
sns	7/31/10	2	Fanta	F	0	13	15	5	15	sr.8	1	sr	0	0	0	0	0	0	0	0	0	3.04	2.08	2.89	6.38	5.77	5.67	dingo	1.111857515	1.853168097	7/31/10
nsnr	8/2/10	7	Minka	F	0	15	15	7	15	sr.8	1	sr	0	1	0	0	0	0	0	0	1	1.51	1.85	1.77	4.44	4.75	5.67	dingo	0.412109651	1.490654376	8/2/10
snr	8/3/10	7	Minka	F	5	15	15	5	11	sr.8	1	sr	1	1	0	0	0	1	0	0	0	1.36	1.94	2.5	6.67	6.17	5.15	dingo	0.3074847	1.89761986	8/3/10
nsc	8/4/10	7	Minka	F	0	13	14	8	15	sr.8	1	sr	0	0	0	0	0	1	0	0	1	1.56	1.77	2.52	4.6	4.87	5.69	dingo	0.444685821	1.526056303	8/4/10
sns	8/5/10	7	Minka	F	0	15	15	6	14	sr.8	1	sr	0	0	0	0	0	1	0	1	0	1.1	1.84	4.55	3.53	4.47	5.82	dingo	0.09531018	1.261297871	8/5/10
ineq	8/6/10	7	Minka	F	5	14	15	1	8	sr.8	1	sr	0	0	0	0	0	0	0	0	2	1.07	1.47	2.2	3.47	4.19	5.47	dingo	0.067658648	1.244154594	8/6/10
snr	8/2/10	8	Opal	F	0	15	15	7	15	sr.8	1	sr	0	0	0	0	0	0	0	0	0	2.93	2.39	2.6	5.67	5.18	5.04	dingo	1.075002423	1.735189118	8/2/10
sns	8/4/10	8	Opal	F	0	12	15	5	15	sr.8	1	sr	0	0	0	0	0	1	0	0	1	1.07	1.21	1.67	4.64	4.32	5.22	dingo	0.067658648	1.534714366	8/4/10
nsnr	8/5/10	8	Opal	F	5	13	15	6	12	sr.8	0	sr	0	0	0	0	0	0	0	0	0	NA	2.04	2.15	6.77	5.01	5.46	dingo	NA	1.912501087	8/5/10
ineq	8/7/10	8	Opal	F	5	15	15	4	10	sr.8	1	sr	0	0	0	0	0	0	0	0	0	2.57	2.62	3.16	4.97	5.32	5.77	dingo	0.943905899	1.60341984	8/7/10
nsc	8/9/10	8	Opal	F	0	15	15	12	15	sr.8	1	sr	0	0	0	0	0	2	0	0	0	1.34	1.46	1.73	2.31	2.71	4.63	dingo	0.292669614	0.837247525	8/9/10
snr	8/6/10	11	Petal	F	5	15	15	5	12	sr.8	1	sr	0	1	0	0	1	0	0	0	0	1.07	1.53	1.73	2.64	3.68	4.54	dingo	0.067658648	0.970778917	8/6/10
nsnr	8/7/10	11	Petal	F	5	14	15	3	8	sr.8	1	sr	0	0	0	0	0	0	0	0	0	1.37	1.94	1.8	3.6	3.9	5.17	dingo	0.31481074	1.280933845	8/7/10
sns	8/9/10	11	Petal	F	5	13	15	1	6	sr.8	1	sr	0	0	0	0	1	0	0	0	0	2.7	2.05	2.57	4.43	4.05	6.68	dingo	0.993251773	1.488399584	8/9/10
nsc	8/10/10	11	Petal	F	5	12	15	2	7	sr.8	1	sr	0	0	0	0	0	0	0	0	1	1.33	1.5	1.38	2.43	3.5	6.02	dingo	0.285178942	0.887891257	8/10/10
ineq	8/12/10	11	Petal	F	0	15	15	11	15	sr.8	1	sr	0	0	1	0	0	3	0	0	0	1.5	1.44	1.93	3.44	3.31	4.86	dingo	0.405465108	1.235471471	8/12/10
sns	8/2/10	7	Rosie	F	0	15	15	11	15	sr.8	1	sr	0	3	0	0	0	1	0	0	1	1.67	1.97	3.08	5.07	5.49	6.17	dingo	0.512823626	1.623340818	8/2/10
ineq	8/5/10	7	Rosie	F	0	14	15	10	15	sr.8	1	sr	0	1	0	0	0	3	0	0	0	1.94	1.74	1.88	4.11	4.69	4.52	dingo	0.662687973	1.413423029	8/5/10
snr	8/6/10	7	Rosie	F	0	12	14	9	15	sr.8	1	sr	0	0	1	0	0	1	0	0	0	2	1.51	2.23	4.4	4.33	4.73	dingo	0.693147181	1.481604541	8/6/10
nsc	8/7/10	7	Rosie	F	0	15	15	7	15	sr.8	1	sr	0	0	0	0	0	2	0	0	0	1.6	1.52	2.53	4.5	4.34	5	dingo	0.470003629	1.504077397	8/7/10
nsnr	8/9/10	7	Rosie	F	4	15	15	6	13	sr.8	1	sr	0	0	0	0	0	0	0	0	0	1.44	1.58	2.35	3.17	3.56	5.58	dingo	0.364643114	1.153731588	8/9/10
snr	7/27/10	1	Snapple	M	0	14	15	9	15	sr.8	0	sr	0	0	2	0	0	2	0	0	0	NA	3.75	3.42	11.88	6.34	4.99	dingo	NA	2.474856314	7/27/10
nsnr	7/28/10	1	Snapple	M	5	14	14	4	9	sr.8	1	sr	0	1	0	0	1	2	0	0	1	2.77	2.31	2.57	4.87	4.79	6.55	dingo	1.01884732	1.583093937	7/28/10
sns	7/29/10	1	Snapple	M	5	12	13	3	10	sr.8	1	sr	0	1	0	0	0	1	0	0	0	2.1	2.24	3.28	6.17	5.07	6.48	dingo	0.741937345	1.819698838	7/29/10
nsc	7/30/10	1	Snapple	M	4	15	15	6	13	sr.8	1	sr	0	0	0	0	1	1	0	0	1	3	2.75	3.37	8.01	6.27	6.58	dingo	1.098612289	2.080690761	7/30/10
ineq	7/31/10	1	Snapple	M	0	15	15	10	15	sr.8	1	sr	0	1	0	0	0	1	0	0	0	2.2	2.66	3.76	5.74	5.65	6.41	dingo	0.78845736	1.74745921	7/31/10
nsc	7/30/10	3	Tilly	F	0	14	14	11	15	sr.8	1	sr	0	0	0	0	1	6	0	0	1	1.17	0.8	1.22	3.37	3.23	3.87	dingo	0.157003749	1.214912744	7/30/10
ineq	7/31/10	3	Tilly	F	0	15	15	7	15	sr.8	1	sr	0	1	0	0	1	1	0	0	0	0.6	0.91	0.97	2.97	3.48	3.82	dingo	-0.510825624	1.088561953	7/31/10
nsnr	8/2/10	3	Tilly	F	0	15	15	9	15	sr.8	1	sr	0	0	0	0	1	0	0	0	0	0.76	0.77	1.12	5.1	4.37	4.85	dingo	-0.274436846	1.62924054	8/2/10
sns	8/3/10	3	Tilly	F	5	15	15	2	8	sr.8	1	sr	0	0	0	0	0	0	0	0	1	0.8	0.8	1.14	2.77	2.86	4.65	dingo	-0.223143551	1.01884732	8/3/10
snr	8/4/10	3	Tilly	F	5	15	15	5	11	sr.8	1	sr	0	0	0	0	0	3	0	0	0	1	0.89	1.33	3.04	3.06	5.13	dingo	0	1.111857515	8/4/10
nsc	8/3/10	10	Wirra	F	5	14	15	3	11	sr.8	1	sr	0	0	0	0	0	1	0	0	0	2.04	1.49	1.76	3.41	3.79	6.27	dingo	0.712949808	1.226712291	8/3/10
nsnr	8/5/10	10	Wirra	F	5	15	15	4	13	sr.8	1	sr	0	0	0	1	1	0	0	0	2	0.63	0.89	2.11	NA	3.66	5.46	dingo	-0.46203546	NA	8/5/10
ineq	8/6/10	10	Wirra	F	5	15	15	2	10	sr.8	1	sr	0	0	1	0	0	0	0	0	2	0.87	1.32	1.4	4.3	4.11	6.12	dingo	-0.139262067	1.458615023	8/6/10
snr	8/7/10	10	Wirra	F	5	15	15	1	6	sr.8	1	sr	0	0	1	0	0	0	0	0	0	2.21	1.22	1.7	4.71	3.13	5.33	dingo	0.792992516	1.549687908	8/7/10
sns	8/9/10	10	Wirra	F	5	15	15	0	5	sr.8	1	sr	0	1	0	0	0	0	0	0	1	1.7	1.72	NA	3.2	3.29	6.83	dingo	0.530628251	1.16315081	8/9/10
ineq	7/30/10	4	Yaouk	M	0	15	15	14	15	sr.8	1	sr	0	1	3	0	0	3	0	0	0	2.04	1.84	1.78	5.81	5.47	4.49	dingo	0.712949808	1.759580571	7/30/10
sns	7/31/10	4	Yaouk	M	0	15	15	11	15	sr.8	1	sr	0	0	0	0	0	4	0	0	0	1.37	1.69	2.02	4.91	5.16	4.03	dingo	0.31481074	1.591273942	7/31/10
nsc	8/2/10	4	Yaouk	M	0	15	15	7	15	sr.8	1	sr	0	0	0	0	0	1	0	0	0	1.67	1.51	2.61	4.07	4.74	5.54	dingo	0.512823626	1.403642999	8/2/10
snr	8/3/10	4	Yaouk	M	0	15	15	7	15	sr.8	1	sr	0	0	0	0	0	0	0	0	0	1.97	1.78	2.49	7.31	5.18	5.16	dingo	0.678033543	1.989243274	8/3/10
nsnr	8/4/10	4	Yaouk	M	5	15	15	5	11	sr.8	1	sr	0	0	0	0	0	2	0	0	0	1.7	1.3	2.38	5.67	4.67	5.8	dingo	0.530628251	1.735189118	8/4/10
sns	7/30/10	5	Yoori	M	0	15	15	8	15	sr.8	1	sr	0	2	0	0	0	0	0	0	1	1.2	1.78	2.51	3.7	4.45	5.31	dingo	0.182321557	1.30833282	7/30/10
snr	8/2/10	5	Yoori	M	0	15	15	7	15	sr.8	1	sr	0	1	0	0	1	2	0	0	0	1.84	2.21	2.06	4.51	5.14	4.47	dingo	0.609765572	1.506297154	8/2/10
ineq	8/3/10	5	Yoori	M	0	15	15	8	15	sr.8	1	sr	0	0	4	0	0	3	0	0	0	0.63	1.07	1.57	5.14	3.24	4.35	dingo	-0.46203546	1.637053079	8/3/10
nsnr	8/4/10	5	Yoori	M	5	15	15	4	12	sr.8	1	sr	0	0	0	0	1	2	0	0	0	1.04	1.18	1.85	5.18	4.51	5.99	dingo	0.039220713	1.644805056	8/4/10
nsc	8/6/10	5	Yoori	M	4	15	15	3	8	sr.8	1	sr	0	0	0	0	0	1	0	0	0	1.44	1.41	2.52	3.5	4.37	5.65	dingo	0.364643114	1.252762968	8/6/10
ineq	7/30/10	6	AyJay	F	0	14	15	6	15	sr.9	1	sr	0	0	2	0	0	0	0	0	0	5.27	2.82	4.23	5.37	5.78	6.11	dingo	1.662030363	1.680827909	7/30/10
nsc	7/31/10	6	AyJay	F	0	14	15	8	15	sr.9	1	sr	0	0	0	0	0	2	0	0	0	2.97	2.32	2.71	6.98	5.52	5.58	dingo	1.088561953	1.943048917	7/31/10
sns	8/2/10	6	AyJay	F	5	14	15	6	12	sr.9	1	sr	0	0	0	0	0	1	0	0	0	2.4	2.6	2.3	7.01	6.85	5.19	dingo	0.875468737	1.947337701	8/2/10
nsnr	8/3/10	6	AyJay	F	5	15	15	2	7	sr.9	1	sr	0	0	0	0	0	0	0	0	0	3.41	2.63	3.93	6.41	5.82	6.87	dingo	1.226712291	1.857859271	8/3/10
snr	8/4/10	6	AyJay	F	0	14	15	8	15	sr.9	1	sr	0	0	3	0	0	0	0	0	0	1.53	1.91	1.62	4.3	5.61	5.79	dingo	0.425267735	1.458615023	8/4/10
nsnr	7/27/10	2	Fanta	F	5	14	15	7	14	sr.9	1	sr	0	0	0	0	1	2	0	0	0	1.66	4.07	4.78	6.13	8.01	8.1	dingo	0.506817602	1.81319475	7/27/10
nsc	7/28/10	2	Fanta	F	4	15	15	5	13	sr.9	1	sr	0	0	0	0	0	1	0	0	0	1.9	2.7	3.2	4.17	4.8	8.71	dingo	0.641853886	1.427916036	7/28/10
snr	7/29/10	2	Fanta	F	2	12	14	2	4	sr.9	1	sr	0	0	0	0	0	0	0	0	0	2.33	2.27	5.25	4.9	4.85	7.34	dingo	0.845868268	1.589235205	7/29/10
ineq	7/30/10	2	Fanta	F	5	14	15	6	13	sr.9	1	sr	0	0	0	0	0	1	0	0	2	2.47	2.67	3.99	5.87	5.75	6.29	dingo	0.904218151	1.769854634	7/30/10
sns	7/31/10	2	Fanta	F	0	13	15	5	15	sr.9	1	sr	0	0	0	0	0	0	0	0	0	2.91	2.08	2.89	6.04	5.77	5.67	dingo	1.068153081	1.798404012	7/31/10
nsnr	8/2/10	7	Minka	F	0	15	15	7	15	sr.9	1	sr	0	1	0	0	0	0	0	0	1	1.93	1.85	1.77	4.93	4.75	5.67	dingo	0.657520003	1.595338988	8/2/10
snr	8/3/10	7	Minka	F	5	15	15	5	11	sr.9	1	sr	0	1	0	0	0	1	0	0	0	1.83	1.94	2.5	4.57	6.17	5.15	dingo	0.604315967	1.519513205	8/3/10
nsc	8/4/10	7	Minka	F	0	13	14	8	15	sr.9	1	sr	0	0	0	0	0	1	0	0	1	1.83	1.77	2.52	5	4.87	5.69	dingo	0.604315967	1.609437912	8/4/10
sns	8/5/10	7	Minka	F	0	15	15	6	14	sr.9	1	sr	0	0	0	0	0	1	0	1	0	1.63	1.84	4.55	3.97	4.47	5.82	dingo	0.488580015	1.378766095	8/5/10
ineq	8/6/10	7	Minka	F	5	14	15	1	8	sr.9	1	sr	0	0	0	0	0	0	0	0	2	1.56	1.47	2.2	4.87	4.19	5.47	dingo	0.444685821	1.583093937	8/6/10
snr	8/2/10	8	Opal	F	0	15	15	7	15	sr.9	1	sr	0	0	0	0	0	0	0	0	0	2.13	2.39	2.6	5.47	5.18	5.04	dingo	0.75612198	1.699278616	8/2/10
sns	8/4/10	8	Opal	F	0	12	15	5	15	sr.9	0	sr	0	0	0	0	0	1	0	0	1	NA	1.21	1.67	5.54	4.32	5.22	dingo	NA	1.711994501	8/4/10
nsnr	8/5/10	8	Opal	F	5	13	15	6	12	sr.9	1	sr	0	0	0	0	0	0	0	0	0	1.7	2.04	2.15	6.94	5.01	5.46	dingo	0.530628251	1.937301775	8/5/10
ineq	8/7/10	8	Opal	F	5	15	15	4	10	sr.9	1	sr	0	0	0	0	0	0	0	0	0	2.57	2.62	3.16	4.97	5.32	5.77	dingo	0.943905899	1.60341984	8/7/10
nsc	8/9/10	8	Opal	F	0	15	15	12	15	sr.9	1	sr	0	0	0	0	0	2	0	0	0	1.23	1.46	1.73	3.1	2.71	4.63	dingo	0.207014169	1.131402111	8/9/10
snr	8/6/10	11	Petal	F	5	15	15	5	12	sr.9	1	sr	0	1	0	0	1	0	0	0	0	1.94	1.53	1.73	4.18	3.68	4.54	dingo	0.662687973	1.430311247	8/6/10
nsnr	8/7/10	11	Petal	F	5	14	15	3	8	sr.9	1	sr	0	0	0	0	0	0	0	0	0	1.26	1.94	1.8	3.43	3.9	5.17	dingo	0.231111721	1.232560261	8/7/10
sns	8/9/10	11	Petal	F	5	13	15	1	6	sr.9	1	sr	0	0	0	0	1	0	0	0	0	2.13	2.05	2.57	4.17	4.05	6.68	dingo	0.75612198	1.427916036	8/9/10
nsc	8/10/10	11	Petal	F	5	12	15	2	7	sr.9	1	sr	0	0	0	0	0	0	0	0	1	0.83	1.5	1.38	1.93	3.5	6.02	dingo	-0.186329578	0.657520003	8/10/10
ineq	8/12/10	11	Petal	F	0	15	15	11	15	sr.9	1	sr	0	0	1	0	0	3	0	0	0	1.17	1.44	1.93	2.67	3.31	4.86	dingo	0.157003749	0.982078472	8/12/10
sns	8/2/10	7	Rosie	F	0	15	15	11	15	sr.9	1	sr	0	3	0	0	0	1	0	0	1	1.77	1.97	3.08	4.07	5.49	6.17	dingo	0.570979547	1.403642999	8/2/10
ineq	8/5/10	7	Rosie	F	0	14	15	10	15	sr.9	1	sr	0	1	0	0	0	3	0	0	0	5.37	1.74	1.88	7.64	4.69	4.52	dingo	1.680827909	2.033397603	8/5/10
snr	8/6/10	7	Rosie	F	0	12	14	9	15	sr.9	1	sr	0	0	1	0	0	1	0	0	0	1.4	1.51	2.23	4.67	4.33	4.73	dingo	0.336472237	1.541159072	8/6/10
nsc	8/7/10	7	Rosie	F	0	15	15	7	15	sr.9	1	sr	0	0	0	0	0	2	0	0	0	1.5	1.52	2.53	3.73	4.34	5	dingo	0.405465108	1.316408234	8/7/10
nsnr	8/9/10	7	Rosie	F	4	15	15	6	13	sr.9	1	sr	0	0	0	0	0	0	0	0	0	2.01	1.58	2.35	3.77	3.56	5.58	dingo	0.698134722	1.327075001	8/9/10
snr	7/27/10	1	Snapple	M	0	14	15	9	15	sr.9	1	sr	0	0	2	0	0	2	0	0	0	13.11	3.75	3.42	15.54	6.34	4.99	dingo	2.573375298	2.743417345	7/27/10
nsnr	7/28/10	1	Snapple	M	5	14	14	4	9	sr.9	1	sr	0	1	0	0	1	2	0	0	1	2.77	2.31	2.57	5.51	4.79	6.55	dingo	1.01884732	1.706564623	7/28/10
sns	7/29/10	1	Snapple	M	5	12	13	3	10	sr.9	1	sr	0	1	0	0	0	1	0	0	0	2.63	2.24	3.28	4.6	5.07	6.48	dingo	0.966983846	1.526056303	7/29/10
nsc	7/30/10	1	Snapple	M	4	15	15	6	13	sr.9	1	sr	0	0	0	0	1	1	0	0	1	2.23	2.75	3.37	7.47	6.27	6.58	dingo	0.802001585	2.010894999	7/30/10
ineq	7/31/10	1	Snapple	M	0	15	15	10	15	sr.9	1	sr	0	1	0	0	0	1	0	0	0	2.97	2.66	3.76	6.54	5.65	6.41	dingo	1.088561953	1.877937165	7/31/10
nsc	7/30/10	3	Tilly	F	0	14	14	11	15	sr.9	1	sr	0	0	0	0	1	6	0	0	1	0.84	0.8	1.22	2.94	3.23	3.87	dingo	-0.174353387	1.078409581	7/30/10
ineq	7/31/10	3	Tilly	F	0	15	15	7	15	sr.9	1	sr	0	1	0	0	1	1	0	0	0	1.04	0.91	0.97	3.44	3.48	3.82	dingo	0.039220713	1.235471471	7/31/10
nsnr	8/2/10	3	Tilly	F	0	15	15	9	15	sr.9	1	sr	0	0	0	0	1	0	0	0	0	0.76	0.77	1.12	6.47	4.37	4.85	dingo	-0.274436846	1.867176109	8/2/10
sns	8/3/10	3	Tilly	F	5	15	15	2	8	sr.9	1	sr	0	0	0	0	0	0	0	0	1	0.67	0.8	1.14	2.5	2.86	4.65	dingo	-0.400477567	0.916290732	8/3/10
snr	8/4/10	3	Tilly	F	5	15	15	5	11	sr.9	1	sr	0	0	0	0	0	3	0	0	0	0.71	0.89	1.33	3.04	3.06	5.13	dingo	-0.342490309	1.111857515	8/4/10
nsc	8/3/10	10	Wirra	F	5	14	15	3	11	sr.9	1	sr	0	0	0	0	0	1	0	0	0	1.76	1.49	1.76	3.3	3.79	6.27	dingo	0.565313809	1.193922468	8/3/10
nsnr	8/5/10	10	Wirra	F	5	15	15	4	13	sr.9	1	sr	0	0	0	0	1	0	0	0	2	1.23	0.89	2.11	5.83	3.66	5.46	dingo	0.207014169	1.763017	8/5/10
ineq	8/6/10	10	Wirra	F	5	15	15	2	10	sr.9	1	sr	0	0	1	0	0	0	0	0	2	1.14	1.32	1.4	3.77	4.11	6.12	dingo	0.131028262	1.327075001	8/6/10
snr	8/7/10	10	Wirra	F	5	15	15	1	6	sr.9	1	sr	0	0	1	0	0	0	0	0	0	1.17	1.22	1.7	2.8	3.13	5.33	dingo	0.157003749	1.029619417	8/7/10
sns	8/9/10	10	Wirra	F	5	15	15	0	5	sr.9	1	sr	0	1	0	0	0	0	0	0	1	1.37	1.72	NA	3.67	3.29	6.83	dingo	0.31481074	1.300191662	8/9/10
ineq	7/30/10	4	Yaouk	M	0	15	15	14	15	sr.9	1	sr	0	1	3	0	0	3	0	0	0	1.73	1.84	1.78	5.5	5.47	4.49	dingo	0.548121409	1.704748092	7/30/10
sns	7/31/10	4	Yaouk	M	0	15	15	11	15	sr.9	1	sr	0	0	0	0	0	4	0	0	0	1.46	1.69	2.02	4.63	5.16	4.03	dingo	0.378436436	1.532556868	7/31/10
nsc	8/2/10	4	Yaouk	M	0	15	15	7	15	sr.9	1	sr	0	0	0	0	0	1	0	0	0	1.67	1.51	2.61	6.04	4.74	5.54	dingo	0.512823626	1.798404012	8/2/10
snr	8/3/10	4	Yaouk	M	0	15	15	7	15	sr.9	1	sr	0	0	0	0	0	0	0	0	0	1.73	1.78	2.49	4.87	5.18	5.16	dingo	0.548121409	1.583093937	8/3/10
nsnr	8/4/10	4	Yaouk	M	5	15	15	5	11	sr.9	1	sr	0	0	0	0	0	2	0	0	0	1.53	1.3	2.38	5.4	4.67	5.8	dingo	0.425267735	1.686398954	8/4/10
sns	7/30/10	5	Yoori	M	0	15	15	8	15	sr.9	1	sr	0	2	0	0	0	0	0	0	1	1.71	1.78	2.51	3.44	4.45	5.31	dingo	0.536493371	1.235471471	7/30/10
snr	8/2/10	5	Yoori	M	0	15	15	7	15	sr.9	1	sr	0	1	0	0	1	2	0	0	0	2.23	2.21	2.06	4.37	5.14	4.47	dingo	0.802001585	1.474763009	8/2/10
ineq	8/3/10	5	Yoori	M	0	15	15	8	15	sr.9	1	sr	0	0	4	0	0	3	0	0	0	0.83	1.07	1.57	2.94	3.24	4.35	dingo	-0.186329578	1.078409581	8/3/10
nsnr	8/4/10	5	Yoori	M	5	15	15	4	12	sr.9	1	sr	0	0	0	0	1	2	0	0	0	1.84	1.18	1.85	5.84	4.51	5.99	dingo	0.609765572	1.764730797	8/4/10
nsc	8/6/10	5	Yoori	M	4	15	15	3	8	sr.9	1	sr	0	0	0	0	0	1	0	0	0	0.93	1.41	2.52	3.3	4.37	5.65	dingo	-0.072570693	1.193922468	8/6/10
ineq	7/30/10	6	AyJay	F	0	14	15	6	15	sr.10	1	sr	0	0	2	0	0	0	0	0	0	2.14	2.82	4.23	4.64	5.78	6.11	dingo	0.760805829	1.534714366	7/30/10
nsc	7/31/10	6	AyJay	F	0	14	15	8	15	sr.10	1	sr	0	0	0	0	0	2	0	0	0	2.4	2.32	2.71	5.5	5.52	5.58	dingo	0.875468737	1.704748092	7/31/10
sns	8/2/10	6	AyJay	F	5	14	15	6	12	sr.10	1	sr	0	0	0	0	0	1	0	0	0	3.07	2.6	2.3	8.31	6.85	5.19	dingo	1.121677562	2.117459609	8/2/10
nsnr	8/3/10	6	AyJay	F	5	15	15	2	7	sr.10	1	sr	0	0	0	0	0	0	0	0	0	2.27	2.63	3.93	5.57	5.82	6.87	dingo	0.819779831	1.717395054	8/3/10
snr	8/4/10	6	AyJay	F	0	14	15	8	15	sr.10	1	sr	0	0	3	0	0	0	0	0	0	2.4	1.91	1.62	7.54	5.61	5.79	dingo	0.875468737	2.020222182	8/4/10
nsnr	7/27/10	2	Fanta	F	5	14	15	7	14	sr.10	1	sr	0	0	0	0	1	2	0	0	0	1.67	4.07	4.78	11.38	8.01	8.1	dingo	0.512823626	2.431857429	7/27/10
nsc	7/28/10	2	Fanta	F	4	15	15	5	13	sr.10	1	sr	0	0	0	0	0	1	0	0	0	3.13	2.7	3.2	8.2	4.8	8.71	dingo	1.141033005	2.104134154	7/28/10
snr	7/29/10	2	Fanta	F	2	12	14	2	4	sr.10	1	sr	0	0	0	0	0	0	0	0	0	1.56	2.27	5.25	4.9	4.85	7.34	dingo	0.444685821	1.589235205	7/29/10
ineq	7/30/10	2	Fanta	F	5	14	15	6	13	sr.10	1	sr	0	0	0	0	0	1	0	0	2	2.67	2.67	3.99	5.37	5.75	6.29	dingo	0.982078472	1.680827909	7/30/10
sns	7/31/10	2	Fanta	F	0	13	15	5	15	sr.10	1	sr	0	0	0	0	0	0	0	0	0	1.8	2.08	2.89	5.74	5.77	5.67	dingo	0.587786665	1.74745921	7/31/10
nsnr	8/2/10	7	Minka	F	0	15	15	7	15	sr.10	1	sr	1	1	0	0	0	0	0	0	1	3.67	1.85	1.77	6.17	4.75	5.67	dingo	1.300191662	1.819698838	8/2/10
snr	8/3/10	7	Minka	F	5	15	15	5	11	sr.10	1	sr	0	1	0	0	0	1	0	0	0	2.2	1.94	2.5	4.27	6.17	5.15	dingo	0.78845736	1.451613827	8/3/10
nsc	8/4/10	7	Minka	F	0	13	14	8	15	sr.10	1	sr	0	0	0	0	0	1	0	0	1	3.31	1.77	2.52	6.08	4.87	5.69	dingo	1.196948189	1.805004696	8/4/10
sns	8/5/10	7	Minka	F	0	15	15	6	14	sr.10	1	sr	0	0	0	0	0	1	0	1	0	1.13	1.84	4.55	4.57	4.47	5.82	dingo	0.122217633	1.519513205	8/5/10
ineq	8/6/10	7	Minka	F	5	14	15	1	8	sr.10	1	sr	0	0	0	0	0	0	0	0	2	1.67	1.47	2.2	4.34	4.19	5.47	dingo	0.512823626	1.467874348	8/6/10
snr	8/2/10	8	Opal	F	0	15	15	7	15	sr.10	1	sr	0	0	0	0	0	0	0	0	0	2.03	2.39	2.6	4.97	5.18	5.04	dingo	0.708035793	1.60341984	8/2/10
sns	8/4/10	8	Opal	F	0	12	15	5	15	sr.10	1	sr	0	0	0	0	0	1	0	0	1	1.23	1.21	1.67	5.24	4.32	5.22	dingo	0.207014169	1.656321498	8/4/10
nsnr	8/5/10	8	Opal	F	5	13	15	6	12	sr.10	1	sr	0	0	0	0	0	0	0	0	0	1.5	2.04	2.15	5.03	5.01	5.46	dingo	0.405465108	1.615419984	8/5/10
ineq	8/7/10	8	Opal	F	5	15	15	4	10	sr.10	1	sr	0	0	0	0	0	0	0	0	0	2.13	2.62	3.16	5.84	5.32	5.77	dingo	0.75612198	1.764730797	8/7/10
nsc	8/9/10	8	Opal	F	0	15	15	12	15	sr.10	1	sr	0	0	0	0	0	2	0	0	0	1.27	1.46	1.73	3.81	2.71	4.63	dingo	0.2390169	1.337629189	8/9/10
snr	8/6/10	11	Petal	F	5	15	15	5	12	sr.10	1	sr	0	1	0	0	1	0	0	0	0	0.94	1.53	1.73	3.21	3.68	4.54	dingo	-0.061875404	1.166270937	8/6/10
nsnr	8/7/10	11	Petal	F	5	14	15	3	8	sr.10	1	sr	0	0	0	0	0	0	0	0	0	1.57	1.94	1.8	3.44	3.9	5.17	dingo	0.451075619	1.235471471	8/7/10
sns	8/9/10	11	Petal	F	5	13	15	1	6	sr.10	1	sr	0	0	0	0	1	0	0	0	0	2.84	2.05	2.57	3.97	4.05	6.68	dingo	1.043804052	1.378766095	8/9/10
nsc	8/10/10	11	Petal	F	5	12	15	2	7	sr.10	1	sr	0	0	0	0	0	0	0	0	1	1.33	1.5	1.38	2.7	3.5	6.02	dingo	0.285178942	0.993251773	8/10/10
ineq	8/12/10	11	Petal	F	0	15	15	11	15	sr.10	1	sr	0	0	1	0	0	3	0	0	0	1.63	1.44	1.93	3.5	3.31	4.86	dingo	0.488580015	1.252762968	8/12/10
sns	8/2/10	7	Rosie	F	0	15	15	11	15	sr.10	1	sr	1	3	0	0	0	1	0	0	1	1.83	1.97	3.08	6.91	5.49	6.17	dingo	0.604315967	1.932969638	8/2/10
ineq	8/5/10	7	Rosie	F	0	14	15	10	15	sr.10	1	sr	0	1	0	0	0	3	0	0	0	1.54	1.74	1.88	4.27	4.69	4.52	dingo	0.431782416	1.451613827	8/5/10
snr	8/6/10	7	Rosie	F	0	12	14	9	15	sr.10	1	sr	0	0	1	0	0	1	0	0	0	1.67	1.51	2.23	4.27	4.33	4.73	dingo	0.512823626	1.451613827	8/6/10
nsc	8/7/10	7	Rosie	F	0	15	15	7	15	sr.10	1	sr	0	0	0	0	0	2	0	0	0	1.47	1.52	2.53	4.27	4.34	5	dingo	0.385262401	1.451613827	8/7/10
nsnr	8/9/10	7	Rosie	F	4	15	15	6	13	sr.10	1	sr	0	0	0	0	0	0	0	0	0	2.11	1.58	2.35	4.24	3.56	5.58	dingo	0.746687947	1.444563269	8/9/10
snr	7/27/10	1	Snapple	M	0	14	15	9	15	sr.10	1	sr	0	0	2	0	0	2	0	0	0	3.14	3.75	3.42	4.74	6.34	4.99	dingo	1.1442228	1.556037136	7/27/10
nsnr	7/28/10	1	Snapple	M	5	14	14	4	9	sr.10	1	sr	0	1	0	0	1	2	0	0	1	2.9	2.31	2.57	5.03	4.79	6.55	dingo	1.064710737	1.615419984	7/28/10
sns	7/29/10	1	Snapple	M	5	12	13	3	10	sr.10	1	sr	0	1	0	0	0	1	0	0	0	1.8	2.24	3.28	4.37	5.07	6.48	dingo	0.587786665	1.474763009	7/29/10
nsc	7/30/10	1	Snapple	M	4	15	15	6	13	sr.10	1	sr	0	0	0	0	1	1	0	0	1	2.13	2.75	3.37	5.14	6.27	6.58	dingo	0.75612198	1.637053079	7/30/10
ineq	7/31/10	1	Snapple	M	0	15	15	10	15	sr.10	1	sr	0	1	0	0	0	1	0	0	0	2.5	2.66	3.76	5.84	5.65	6.41	dingo	0.916290732	1.764730797	7/31/10
nsc	7/30/10	3	Tilly	F	0	14	14	11	15	sr.10	1	sr	0	0	0	0	1	6	0	0	1	0.7	0.8	1.22	3.54	3.23	3.87	dingo	-0.356674944	1.264126727	7/30/10
ineq	7/31/10	3	Tilly	F	0	15	15	7	15	sr.10	1	sr	0	1	0	0	1	1	0	0	0	1.37	0.91	0.97	3.91	3.48	3.82	dingo	0.31481074	1.363537374	7/31/10
nsnr	8/2/10	3	Tilly	F	0	15	15	9	15	sr.10	1	sr	0	0	0	0	1	0	0	0	0	0.47	0.77	1.12	4.61	4.37	4.85	dingo	-0.755022584	1.528227857	8/2/10
sns	8/3/10	3	Tilly	F	5	15	15	2	8	sr.10	1	sr	0	0	0	0	0	0	0	0	1	0.97	0.8	1.14	2.61	2.86	4.65	dingo	-0.030459207	0.959350221	8/3/10
snr	8/4/10	3	Tilly	F	5	15	15	5	11	sr.10	1	sr	0	0	0	0	0	3	0	0	0	0.87	0.89	1.33	3.61	3.06	5.13	dingo	-0.139262067	1.283707772	8/4/10
nsc	8/3/10	10	Wirra	F	5	14	15	3	11	sr.10	1	sr	0	0	0	0	0	1	0	0	0	1.67	1.49	1.76	3.47	3.79	6.27	dingo	0.512823626	1.244154594	8/3/10
nsnr	8/5/10	10	Wirra	F	5	15	15	4	13	sr.10	1	sr	0	0	0	0	1	0	0	0	2	1.13	0.89	2.11	3.5	3.66	5.46	dingo	0.122217633	1.252762968	8/5/10
ineq	8/6/10	10	Wirra	F	5	15	15	2	10	sr.10	1	sr	0	0	1	0	0	0	0	0	2	1.16	1.32	1.4	4.5	4.11	6.12	dingo	0.148420005	1.504077397	8/6/10
snr	8/7/10	10	Wirra	F	5	15	15	1	6	sr.10	1	sr	0	0	1	0	0	0	0	0	0	1.2	1.22	1.7	3.27	3.13	5.33	dingo	0.182321557	1.184789985	8/7/10
sns	8/9/10	10	Wirra	F	5	15	15	0	5	sr.10	1	sr	0	1	0	0	0	0	0	0	1	1.74	1.72	NA	3.44	3.29	6.83	dingo	0.553885113	1.235471471	8/9/10
ineq	7/30/10	4	Yaouk	M	0	15	15	14	15	sr.10	1	sr	0	1	3	0	0	3	0	0	0	1.63	1.84	1.78	5.77	5.47	4.49	dingo	0.488580015	1.752672081	7/30/10
sns	7/31/10	4	Yaouk	M	0	15	15	11	15	sr.10	1	sr	0	0	0	0	0	4	0	0	0	1.7	1.69	2.02	5.4	5.16	4.03	dingo	0.530628251	1.686398954	7/31/10
nsc	8/2/10	4	Yaouk	M	0	15	15	7	15	sr.10	1	sr	0	0	0	0	0	1	0	0	0	1.94	1.51	2.61	4.61	4.74	5.54	dingo	0.662687973	1.528227857	8/2/10
snr	8/3/10	4	Yaouk	M	0	15	15	7	15	sr.10	1	sr	0	0	0	0	0	0	0	0	0	1.74	1.78	2.49	5.54	5.18	5.16	dingo	0.553885113	1.711994501	8/3/10
nsnr	8/4/10	4	Yaouk	M	5	15	15	5	11	sr.10	1	sr	0	0	0	0	0	2	0	0	0	1.57	1.3	2.38	6.28	4.67	5.8	dingo	0.451075619	1.83736998	8/4/10
sns	7/30/10	5	Yoori	M	0	15	15	8	15	sr.10	1	sr	0	2	0	0	0	0	0	0	1	1.53	1.78	2.51	4.67	4.45	5.31	dingo	0.425267735	1.541159072	7/30/10
snr	8/2/10	5	Yoori	M	0	15	15	7	15	sr.10	1	sr	0	1	0	0	1	2	0	0	0	6.44	2.21	2.06	9.18	5.14	4.47	dingo	1.86252854	2.217027205	8/2/10
ineq	8/3/10	5	Yoori	M	0	15	15	8	15	sr.10	1	sr	0	0	4	0	0	3	0	0	0	1.1	1.07	1.57	2.87	3.24	4.35	dingo	0.09531018	1.05431203	8/3/10
nsnr	8/4/10	5	Yoori	M	5	15	15	4	12	sr.10	1	sr	0	0	0	0	1	2	0	0	0	1.14	1.18	1.85	3.84	4.51	5.99	dingo	0.131028262	1.345472367	8/4/10
nsc	8/6/10	5	Yoori	M	4	15	15	3	8	sr.10	1	sr	0	0	0	0	0	1	0	0	0	1.7	1.41	2.52	4.44	4.37	5.65	dingo	0.530628251	1.490654376	8/6/10
ineq	7/30/10	6	AyJay	F	0	14	15	6	15	sr.11	1	sr	0	0	2	0	0	0	0	0	0	3.97	2.82	4.23	8.21	5.78	6.11	dingo	1.378766095	2.105352923	7/30/10
nsc	7/31/10	6	AyJay	F	0	14	15	8	15	sr.11	1	sr	0	0	0	0	0	2	0	0	0	2.4	2.32	2.71	4.9	5.52	5.58	dingo	0.875468737	1.589235205	7/31/10
sns	8/2/10	6	AyJay	F	5	14	15	6	12	sr.11	1	sr	0	0	0	0	0	1	0	0	0	2.1	2.6	2.3	5.97	6.85	5.19	dingo	0.741937345	1.786746927	8/2/10
nsnr	8/3/10	6	AyJay	F	5	15	15	2	7	sr.11	1	sr	0	0	0	0	0	0	0	0	0	1.97	2.63	3.93	6.01	5.82	6.87	dingo	0.678033543	1.793424749	8/3/10
snr	8/4/10	6	AyJay	F	0	14	15	8	15	sr.11	1	sr	0	0	3	0	0	0	0	0	0	2.53	1.91	1.62	6.94	5.61	5.79	dingo	0.928219303	1.937301775	8/4/10
nsnr	7/27/10	2	Fanta	F	5	14	15	7	14	sr.11	1	sr	0	0	0	0	1	2	0	0	0	2.07	4.07	4.78	3.91	8.01	8.1	dingo	0.727548607	1.363537374	7/27/10
nsc	7/28/10	2	Fanta	F	4	15	15	5	13	sr.11	1	sr	0	0	0	0	0	1	0	0	0	2.83	2.7	3.2	5.57	4.8	8.71	dingo	1.040276712	1.717395054	7/28/10
snr	7/29/10	2	Fanta	F	2	12	14	2	4	sr.11	1	sr	0	0	0	0	0	0	0	0	0	1.83	2.27	5.25	3.7	4.85	7.34	dingo	0.604315967	1.30833282	7/29/10
ineq	7/30/10	2	Fanta	F	5	14	15	6	13	sr.11	1	sr	0	0	0	0	0	1	0	0	2	3.24	2.67	3.99	6.04	5.75	6.29	dingo	1.17557333	1.798404012	7/30/10
sns	7/31/10	2	Fanta	F	0	13	15	5	15	sr.11	1	sr	0	0	0	0	0	0	0	0	0	2	2.08	2.89	8.44	5.77	5.67	dingo	0.693147181	2.132982309	7/31/10
nsnr	8/2/10	7	Minka	F	0	15	15	7	15	sr.11	1	sr	0	1	0	0	0	0	0	0	1	1.2	1.85	1.77	5.27	4.75	5.67	dingo	0.182321557	1.662030363	8/2/10
snr	8/3/10	7	Minka	F	5	15	15	5	11	sr.11	1	sr	0	1	0	0	0	1	0	0	0	1.47	1.94	2.5	4.14	6.17	5.15	dingo	0.385262401	1.420695788	8/3/10
nsc	8/4/10	7	Minka	F	0	13	14	8	15	sr.11	0	sr	0	0	0	0	0	1	0	0	1	NA	1.77	2.52	6.54	4.87	5.69	dingo	NA	1.877937165	8/4/10
sns	8/5/10	7	Minka	F	0	15	15	6	14	sr.11	1	sr	0	0	0	0	0	1	0	1	0	NA	1.84	4.55	NA	4.47	5.82	dingo	NA	NA	8/5/10
ineq	8/6/10	7	Minka	F	5	14	15	1	8	sr.11	1	sr	0	0	0	0	0	0	0	0	2	1.3	1.47	2.2	4.04	4.19	5.47	dingo	0.262364264	1.396244692	8/6/10
snr	8/2/10	8	Opal	F	0	15	15	7	15	sr.11	1	sr	0	0	0	0	0	0	0	0	0	1.64	2.39	2.6	4.14	5.18	5.04	dingo	0.494696242	1.420695788	8/2/10
sns	8/4/10	8	Opal	F	0	12	15	5	15	sr.11	1	sr	0	0	0	0	0	1	0	0	1	1.47	1.21	1.67	4.57	4.32	5.22	dingo	0.385262401	1.519513205	8/4/10
nsnr	8/5/10	8	Opal	F	5	13	15	6	12	sr.11	1	sr	0	0	0	0	0	0	0	0	0	2.81	2.04	2.15	5.11	5.01	5.46	dingo	1.033184483	1.631199404	8/5/10
ineq	8/7/10	8	Opal	F	5	15	15	4	10	sr.11	1	sr	0	0	0	0	0	0	0	0	0	2.1	2.62	3.16	7.21	5.32	5.77	dingo	0.741937345	1.975468951	8/7/10
nsc	8/9/10	8	Opal	F	0	15	15	12	15	sr.11	1	sr	0	0	0	0	0	2	0	0	0	1.27	1.46	1.73	3.1	2.71	4.63	dingo	0.2390169	1.131402111	8/9/10
snr	8/6/10	11	Petal	F	5	15	15	5	12	sr.11	1	sr	0	1	0	0	1	0	0	0	0	1.8	1.53	1.73	4.03	3.68	4.54	dingo	0.587786665	1.393766376	8/6/10
nsnr	8/7/10	11	Petal	F	5	14	15	3	8	sr.11	1	sr	0	0	0	0	0	0	0	0	0	1.3	1.94	1.8	2.61	3.9	5.17	dingo	0.262364264	0.959350221	8/7/10
sns	8/9/10	11	Petal	F	5	13	15	1	6	sr.11	1	sr	0	0	0	0	1	0	0	0	0	2	2.05	2.57	3.33	4.05	6.68	dingo	0.693147181	1.202972304	8/9/10
nsc	8/10/10	11	Petal	F	5	12	15	2	7	sr.11	1	sr	0	0	0	0	0	0	0	0	1	1.33	1.5	1.38	2.13	3.5	6.02	dingo	0.285178942	0.75612198	8/10/10
ineq	8/12/10	11	Petal	F	0	15	15	11	15	sr.11	1	sr	0	0	1	0	0	3	0	0	0	2	1.44	1.93	3.84	3.31	4.86	dingo	0.693147181	1.345472367	8/12/10
sns	8/2/10	7	Rosie	F	0	15	15	11	15	sr.11	1	sr	1	3	0	0	0	1	0	0	1	2.14	1.97	3.08	7.81	5.49	6.17	dingo	0.760805829	2.055404964	8/2/10
ineq	8/5/10	7	Rosie	F	0	14	15	10	15	sr.11	1	sr	0	1	0	0	0	3	0	0	0	1.43	1.74	1.88	4.67	4.69	4.52	dingo	0.357674444	1.541159072	8/5/10
snr	8/6/10	7	Rosie	F	0	12	14	9	15	sr.11	1	sr	0	0	1	0	0	1	0	0	0	1.57	1.51	2.23	3.57	4.33	4.73	dingo	0.451075619	1.272565596	8/6/10
nsc	8/7/10	7	Rosie	F	0	15	15	7	15	sr.11	1	sr	0	0	0	0	0	2	0	0	0	1.24	1.52	2.53	5.11	4.34	5	dingo	0.21511138	1.631199404	8/7/10
nsnr	8/9/10	7	Rosie	F	4	15	15	6	13	sr.11	1	sr	0	0	0	0	0	0	0	0	0	1.7	1.58	2.35	3.63	3.56	5.58	dingo	0.530628251	1.289232648	8/9/10
snr	7/27/10	1	Snapple	M	0	14	15	9	15	sr.11	1	sr	0	0	2	0	0	2	0	0	0	3.03	3.75	3.42	5	6.34	4.99	dingo	1.10856262	1.609437912	7/27/10
nsnr	7/28/10	1	Snapple	M	5	14	14	4	9	sr.11	1	sr	0	1	0	0	1	2	0	0	1	1.9	2.31	2.57	4.57	4.79	6.55	dingo	0.641853886	1.519513205	7/28/10
sns	7/29/10	1	Snapple	M	5	12	13	3	10	sr.11	1	sr	0	1	0	0	0	1	0	0	0	2.93	2.24	3.28	5.24	5.07	6.48	dingo	1.075002423	1.656321498	7/29/10
nsc	7/30/10	1	Snapple	M	4	15	15	6	13	sr.11	1	sr	0	0	0	0	1	1	0	0	1	2.83	2.75	3.37	5.8	6.27	6.58	dingo	1.040276712	1.757857918	7/30/10
ineq	7/31/10	1	Snapple	M	0	15	15	10	15	sr.11	1	sr	0	1	0	0	0	1	0	0	0	3.04	2.66	3.76	5.44	5.65	6.41	dingo	1.111857515	1.693779061	7/31/10
nsc	7/30/10	3	Tilly	F	0	14	14	11	15	sr.11	1	sr	0	0	0	0	1	6	0	0	1	0.77	0.8	1.22	3.94	3.23	3.87	dingo	-0.261364764	1.371180723	7/30/10
ineq	7/31/10	3	Tilly	F	0	15	15	7	15	sr.11	1	sr	0	1	0	0	1	1	0	0	0	1	0.91	0.97	3.84	3.48	3.82	dingo	0	1.345472367	7/31/10
nsnr	8/2/10	3	Tilly	F	0	15	15	9	15	sr.11	1	sr	0	0	0	0	1	0	0	0	0	0.9	0.77	1.12	5.27	4.37	4.85	dingo	-0.105360516	1.662030363	8/2/10
sns	8/3/10	3	Tilly	F	5	15	15	2	8	sr.11	1	sr	0	0	0	0	0	0	0	0	1	0.77	0.8	1.14	2.6	2.86	4.65	dingo	-0.261364764	0.955511445	8/3/10
snr	8/4/10	3	Tilly	F	5	15	15	5	11	sr.11	1	sr	0	0	0	0	0	3	0	0	0	0.9	0.89	1.33	3.44	3.06	5.13	dingo	-0.105360516	1.235471471	8/4/10
nsc	8/3/10	10	Wirra	F	5	14	15	3	11	sr.11	1	sr	0	0	0	0	0	1	0	0	0	1.24	1.49	1.76	3.94	3.79	6.27	dingo	0.21511138	1.371180723	8/3/10
nsnr	8/5/10	10	Wirra	F	5	15	15	4	13	sr.11	1	sr	0	0	0	0	1	0	0	0	2	1.03	0.89	2.11	3.3	3.66	5.46	dingo	0.029558802	1.193922468	8/5/10
ineq	8/6/10	10	Wirra	F	5	15	15	2	10	sr.11	1	sr	0	0	1	0	0	0	0	0	2	0.94	1.32	1.4	3.71	4.11	6.12	dingo	-0.061875404	1.311031877	8/6/10
snr	8/7/10	10	Wirra	F	5	15	15	1	6	sr.11	1	sr	0	0	1	0	0	0	0	0	0	1.43	1.22	1.7	3.17	3.13	5.33	dingo	0.357674444	1.153731588	8/7/10
sns	8/9/10	10	Wirra	F	5	15	15	0	5	sr.11	1	sr	0	1	0	0	0	0	0	0	1	1.8	1.72	NA	3.7	3.29	6.83	dingo	0.587786665	1.30833282	8/9/10
ineq	7/30/10	4	Yaouk	M	0	15	15	14	15	sr.11	1	sr	0	1	3	0	0	3	0	0	0	1.97	1.84	1.78	4.44	5.47	4.49	dingo	0.678033543	1.490654376	7/30/10
sns	7/31/10	4	Yaouk	M	0	15	15	11	15	sr.11	1	sr	0	0	0	0	0	4	0	0	0	1.5	1.69	2.02	4.43	5.16	4.03	dingo	0.405465108	1.488399584	7/31/10
nsc	8/2/10	4	Yaouk	M	0	15	15	7	15	sr.11	1	sr	0	0	0	0	0	1	0	0	0	1.3	1.51	2.61	6.01	4.74	5.54	dingo	0.262364264	1.793424749	8/2/10
snr	8/3/10	4	Yaouk	M	0	15	15	7	15	sr.11	1	sr	0	0	0	0	0	0	0	0	0	1.93	1.78	2.49	5.74	5.18	5.16	dingo	0.657520003	1.74745921	8/3/10
nsnr	8/4/10	4	Yaouk	M	5	15	15	5	11	sr.11	1	sr	0	0	0	0	0	2	0	0	0	1.33	1.3	2.38	4.87	4.67	5.8	dingo	0.285178942	1.583093937	8/4/10
sns	7/30/10	5	Yoori	M	0	15	15	8	15	sr.11	1	sr	0	2	0	0	0	0	0	0	1	2.21	1.78	2.51	5.64	4.45	5.31	dingo	0.792992516	1.729884066	7/30/10
snr	8/2/10	5	Yoori	M	0	15	15	7	15	sr.11	1	sr	0	1	0	0	1	2	0	0	0	1.3	2.21	2.06	4.74	5.14	4.47	dingo	0.262364264	1.556037136	8/2/10
ineq	8/3/10	5	Yoori	M	0	15	15	8	15	sr.11	1	sr	0	0	4	0	0	3	0	0	0	0.97	1.07	1.57	3.04	3.24	4.35	dingo	-0.030459207	1.111857515	8/3/10
nsnr	8/4/10	5	Yoori	M	5	15	15	4	12	sr.11	1	sr	0	0	0	0	1	2	0	0	0	0.57	1.18	1.85	5.11	4.51	5.99	dingo	-0.562118918	1.631199404	8/4/10
nsc	8/6/10	5	Yoori	M	4	15	15	3	8	sr.11	1	sr	0	0	0	0	0	1	0	0	0	1.14	1.41	2.52	4.01	4.37	5.65	dingo	0.131028262	1.388791241	8/6/10
ineq	7/30/10	6	AyJay	F	0	14	15	6	15	sr.12	1	sr	0	0	2	0	0	0	0	0	0	2.94	2.82	4.23	5.14	5.78	6.11	dingo	1.078409581	1.637053079	7/30/10
nsc	7/31/10	6	AyJay	F	0	14	15	8	15	sr.12	1	sr	0	0	0	0	0	2	0	0	0	2.71	2.32	2.71	6.51	5.52	5.58	dingo	0.996948635	1.873339456	7/31/10
sns	8/2/10	6	AyJay	F	5	14	15	6	12	sr.12	1	sr	0	0	0	0	0	1	0	0	0	2.67	2.6	2.3	6.24	6.85	5.19	dingo	0.982078472	1.830980182	8/2/10
nsnr	8/3/10	6	AyJay	F	5	15	15	2	7	sr.12	1	sr	0	0	0	0	0	0	0	0	0	1.84	2.63	3.93	5.64	5.82	6.87	dingo	0.609765572	1.729884066	8/3/10
snr	8/4/10	6	AyJay	F	0	14	15	8	15	sr.12	1	sr	0	0	3	0	0	0	0	0	0	3.3	1.91	1.62	6.57	5.61	5.79	dingo	1.193922468	1.882513832	8/4/10
nsnr	7/27/10	2	Fanta	F	5	14	15	7	14	sr.12	1	sr	0	0	0	0	1	2	0	0	0	5.84	4.07	4.78	8.61	8.01	8.1	dingo	1.764730797	2.152924318	7/27/10
nsc	7/28/10	2	Fanta	F	4	15	15	5	13	sr.12	1	sr	0	0	0	0	0	1	0	0	0	1.87	2.7	3.2	4.23	4.8	8.71	dingo	0.625938431	1.442201993	7/28/10
snr	7/29/10	2	Fanta	F	2	12	14	2	4	sr.12	1	sr	0	0	0	0	0	0	0	0	0	2.11	2.27	5.25	4.07	4.85	7.34	dingo	0.746687947	1.403642999	7/29/10
ineq	7/30/10	2	Fanta	F	5	14	15	6	13	sr.12	1	sr	0	0	0	0	0	1	0	0	2	2.77	2.67	3.99	6.77	5.75	6.29	dingo	1.01884732	1.912501087	7/30/10
sns	7/31/10	2	Fanta	F	0	13	15	5	15	sr.12	1	sr	0	0	0	0	0	0	0	0	0	2.14	2.08	2.89	4.04	5.77	5.67	dingo	0.760805829	1.396244692	7/31/10
nsnr	8/2/10	7	Minka	F	0	15	15	7	15	sr.12	1	sr	0	1	0	0	0	0	0	0	1	1.24	1.85	1.77	4.97	4.75	5.67	dingo	0.21511138	1.60341984	8/2/10
snr	8/3/10	7	Minka	F	5	15	15	5	11	sr.12	1	sr	0	1	0	0	0	1	0	0	0	1.6	1.94	2.5	3.8	6.17	5.15	dingo	0.470003629	1.335001067	8/3/10
nsc	8/4/10	7	Minka	F	0	13	14	8	15	sr.12	1	sr	0	0	0	0	0	1	0	0	1	1.44	1.77	2.52	6.31	4.87	5.69	dingo	0.364643114	1.842135677	8/4/10
sns	8/5/10	7	Minka	F	0	15	15	6	14	sr.12	1	sr	0	0	0	0	0	1	0	1	0	1.76	1.84	4.55	4.53	4.47	5.82	dingo	0.565313809	1.510721939	8/5/10
ineq	8/6/10	7	Minka	F	5	14	15	1	8	sr.12	1	sr	0	0	0	0	0	0	0	0	2	1.24	1.47	2.2	4.54	4.19	5.47	dingo	0.21511138	1.512927012	8/6/10
snr	8/2/10	8	Opal	F	0	15	15	7	15	sr.12	1	sr	0	0	0	0	0	0	0	0	0	2.27	2.39	2.6	4.97	5.18	5.04	dingo	0.819779831	1.60341984	8/2/10
sns	8/4/10	8	Opal	F	0	12	15	5	15	sr.12	1	sr	0	0	0	0	0	1	0	0	1	0.83	1.21	1.67	3.87	4.32	5.22	dingo	-0.186329578	1.353254507	8/4/10
nsnr	8/5/10	8	Opal	F	5	13	15	6	12	sr.12	1	sr	0	0	0	0	0	0	0	0	0	2.5	2.04	2.15	5.34	5.01	5.46	dingo	0.916290732	1.675225653	8/5/10
ineq	8/7/10	8	Opal	F	5	15	15	4	10	sr.12	1	sr	0	0	0	0	0	0	0	0	0	2.47	2.62	3.16	6.17	5.32	5.77	dingo	0.904218151	1.819698838	8/7/10
nsc	8/9/10	8	Opal	F	0	15	15	12	15	sr.12	1	sr	0	0	0	0	0	2	0	0	0	1.17	1.46	1.73	2.4	2.71	4.63	dingo	0.157003749	0.875468737	8/9/10
snr	8/6/10	11	Petal	F	5	15	15	5	12	sr.12	1	sr	0	1	0	0	1	0	0	0	0	1.3	1.53	1.73	3.67	3.68	4.54	dingo	0.262364264	1.300191662	8/6/10
nsnr	8/7/10	11	Petal	F	5	14	15	3	8	sr.12	1	sr	0	0	0	0	0	0	0	0	0	0.9	1.94	1.8	2.6	3.9	5.17	dingo	-0.105360516	0.955511445	8/7/10
sns	8/9/10	11	Petal	F	5	13	15	1	6	sr.12	1	sr	0	0	0	0	1	0	0	0	0	1.67	2.05	2.57	4.28	4.05	6.68	dingo	0.512823626	1.45395301	8/9/10
nsc	8/10/10	11	Petal	F	5	12	15	2	7	sr.12	1	sr	0	0	0	0	0	0	0	0	1	0.84	1.5	1.38	2.34	3.5	6.02	dingo	-0.174353387	0.850150929	8/10/10
ineq	8/12/10	11	Petal	F	0	15	15	11	15	sr.12	1	sr	0	0	1	0	0	3	0	0	0	1.26	1.44	1.93	5	3.31	4.86	dingo	0.231111721	1.609437912	8/12/10
sns	8/2/10	7	Rosie	F	0	15	15	11	15	sr.12	1	sr	0	3	0	0	0	1	0	0	1	1.87	1.97	3.08	4.81	5.49	6.17	dingo	0.625938431	1.570697084	8/2/10
ineq	8/5/10	7	Rosie	F	0	14	15	10	15	sr.12	1	sr	0	1	0	0	0	3	0	0	0	1.2	1.74	1.88	5.1	4.69	4.52	dingo	0.182321557	1.62924054	8/5/10
snr	8/6/10	7	Rosie	F	0	12	14	9	15	sr.12	1	sr	0	0	1	0	0	1	0	0	0	1.24	1.51	2.23	3.77	4.33	4.73	dingo	0.21511138	1.327075001	8/6/10
nsc	8/7/10	7	Rosie	F	0	15	15	7	15	sr.12	1	sr	0	0	0	0	0	2	0	0	0	1.14	1.52	2.53	3.6	4.34	5	dingo	0.131028262	1.280933845	8/7/10
nsnr	8/9/10	7	Rosie	F	4	15	15	6	13	sr.12	1	sr	0	0	0	0	0	0	0	0	0	1.67	1.58	2.35	3.07	3.56	5.58	dingo	0.512823626	1.121677562	8/9/10
snr	7/27/10	1	Snapple	M	0	14	15	9	15	sr.12	1	sr	0	0	2	0	0	2	0	0	0	3.4	3.75	3.42	5.87	6.34	4.99	dingo	1.223775432	1.769854634	7/27/10
nsnr	7/28/10	1	Snapple	M	5	14	14	4	9	sr.12	1	sr	0	1	0	0	1	2	0	0	1	2.3	2.31	2.57	5.1	4.79	6.55	dingo	0.832909123	1.62924054	7/28/10
sns	7/29/10	1	Snapple	M	5	12	13	3	10	sr.12	1	sr	0	1	0	0	0	1	0	0	0	2.5	2.24	3.28	4.8	5.07	6.48	dingo	0.916290732	1.568615918	7/29/10
nsc	7/30/10	1	Snapple	M	4	15	15	6	13	sr.12	1	sr	0	0	0	0	1	1	0	0	1	3.67	2.75	3.37	6.71	6.27	6.58	dingo	1.300191662	1.903598951	7/30/10
ineq	7/31/10	1	Snapple	M	0	15	15	10	15	sr.12	1	sr	0	1	0	0	0	1	0	0	0	2.97	2.66	3.76	6.01	5.65	6.41	dingo	1.088561953	1.793424749	7/31/10
nsc	7/30/10	3	Tilly	F	0	14	14	11	15	sr.12	1	sr	0	0	0	0	1	6	0	0	1	0.87	0.8	1.22	3.07	3.23	3.87	dingo	-0.139262067	1.121677562	7/30/10
ineq	7/31/10	3	Tilly	F	0	15	15	7	15	sr.12	1	sr	0	1	0	0	1	1	0	0	0	1.06	0.91	0.97	5.5	3.48	3.82	dingo	0.058268908	1.704748092	7/31/10
nsnr	8/2/10	3	Tilly	F	0	15	15	9	15	sr.12	1	sr	0	0	0	0	1	0	0	0	0	0.83	0.77	1.12	5.24	4.37	4.85	dingo	-0.186329578	1.656321498	8/2/10
sns	8/3/10	3	Tilly	F	5	15	15	2	8	sr.12	1	sr	0	0	0	0	0	0	0	0	1	0.9	0.8	1.14	2.67	2.86	4.65	dingo	-0.105360516	0.982078472	8/3/10
snr	8/4/10	3	Tilly	F	5	15	15	5	11	sr.12	1	sr	0	0	0	0	0	3	0	0	0	1.1	0.89	1.33	3.2	3.06	5.13	dingo	0.09531018	1.16315081	8/4/10
nsc	8/3/10	10	Wirra	F	5	14	15	3	11	sr.12	1	sr	0	0	0	0	0	1	0	0	0	1.97	1.49	1.76	3.87	3.79	6.27	dingo	0.678033543	1.353254507	8/3/10
nsnr	8/5/10	10	Wirra	F	5	15	15	4	13	sr.12	1	sr	0	0	0	0	1	0	0	0	2	0.6	0.89	2.11	3.53	3.66	5.46	dingo	-0.510825624	1.261297871	8/5/10
ineq	8/6/10	10	Wirra	F	5	15	15	2	10	sr.12	1	sr	0	0	1	0	0	0	0	0	2	1.5	1.32	1.4	4.47	4.11	6.12	dingo	0.405465108	1.497388409	8/6/10
snr	8/7/10	10	Wirra	F	5	15	15	1	6	sr.12	1	sr	0	0	1	0	0	0	0	0	0	1.24	1.22	1.7	2.97	3.13	5.33	dingo	0.21511138	1.088561953	8/7/10
sns	8/9/10	10	Wirra	F	5	15	15	0	5	sr.12	1	sr	0	1	0	0	0	0	0	0	1	1.87	1.72	NA	3.88	3.29	6.83	dingo	0.625938431	1.355835154	8/9/10
ineq	7/30/10	4	Yaouk	M	0	15	15	14	15	sr.12	1	sr	1	1	3	0	0	3	0	0	0	1.8	1.84	1.78	10.11	5.47	4.49	dingo	0.587786665	2.313525033	7/30/10
sns	7/31/10	4	Yaouk	M	0	15	15	11	15	sr.12	1	sr	0	0	0	0	0	4	0	0	0	1.6	1.69	2.02	6.04	5.16	4.03	dingo	0.470003629	1.798404012	7/31/10
nsc	8/2/10	4	Yaouk	M	0	15	15	7	15	sr.12	1	sr	0	0	0	0	0	1	0	0	0	1.57	1.51	2.61	4.67	4.74	5.54	dingo	0.451075619	1.541159072	8/2/10
snr	8/3/10	4	Yaouk	M	0	15	15	7	15	sr.12	1	sr	0	0	0	0	0	0	0	0	0	1.83	1.78	2.49	6.04	5.18	5.16	dingo	0.604315967	1.798404012	8/3/10
nsnr	8/4/10	4	Yaouk	M	5	15	15	5	11	sr.12	1	sr	0	0	0	0	0	2	0	0	0	1	1.3	2.38	4.11	4.67	5.8	dingo	0	1.413423029	8/4/10
sns	7/30/10	5	Yoori	M	0	15	15	8	15	sr.12	1	sr	0	2	0	0	0	0	0	0	1	1.97	1.78	2.51	4.74	4.45	5.31	dingo	0.678033543	1.556037136	7/30/10
snr	8/2/10	5	Yoori	M	0	15	15	7	15	sr.12	1	sr	0	1	0	0	1	2	0	0	0	2.9	2.21	2.06	4.3	5.14	4.47	dingo	1.064710737	1.458615023	8/2/10
ineq	8/3/10	5	Yoori	M	0	15	15	8	15	sr.12	1	sr	0	0	4	0	0	3	0	0	0	0.96	1.07	1.57	3.43	3.24	4.35	dingo	-0.040821995	1.232560261	8/3/10
nsnr	8/4/10	5	Yoori	M	5	15	15	4	12	sr.12	1	sr	0	0	0	0	1	2	0	0	0	1.37	1.18	1.85	5.24	4.51	5.99	dingo	0.31481074	1.656321498	8/4/10
nsc	8/6/10	5	Yoori	M	4	15	15	3	8	sr.12	1	sr	0	0	0	0	0	1	0	0	0	1.06	1.41	2.52	4.3	4.37	5.65	dingo	0.058268908	1.458615023	8/6/10
ineq	7/30/10	6	AyJay	F	0	14	15	6	15	sr.13	1	sr	0	0	2	0	0	0	0	0	0	2.94	2.82	4.23	4.71	5.78	6.11	dingo	1.078409581	1.549687908	7/30/10
nsc	7/31/10	6	AyJay	F	0	14	15	8	15	sr.13	1	sr	0	0	0	0	0	2	0	0	0	1.77	2.32	2.71	4.98	5.52	5.58	dingo	0.570979547	1.605429891	7/31/10
sns	8/2/10	6	AyJay	F	5	14	15	6	12	sr.13	1	sr	0	0	0	0	0	1	0	0	0	2.13	2.6	2.3	5.5	6.85	5.19	dingo	0.75612198	1.704748092	8/2/10
nsnr	8/3/10	6	AyJay	F	5	15	15	2	7	sr.13	1	sr	0	0	0	0	0	0	0	0	0	3.97	2.63	3.93	6.54	5.82	6.87	dingo	1.378766095	1.877937165	8/3/10
snr	8/4/10	6	AyJay	F	0	14	15	8	15	sr.13	1	sr	0	0	3	0	0	0	0	0	0	1.7	1.91	1.62	5.47	5.61	5.79	dingo	0.530628251	1.699278616	8/4/10
nsnr	7/27/10	2	Fanta	F	5	14	15	7	14	sr.13	1	sr	0	0	0	0	1	2	0	0	0	3.2	4.07	4.78	6.44	8.01	8.1	dingo	1.16315081	1.86252854	7/27/10
nsc	7/28/10	2	Fanta	F	4	15	15	5	13	sr.13	1	sr	0	0	0	0	0	1	0	0	0	3.34	2.7	3.2	5.61	4.8	8.71	dingo	1.205970807	1.72455072	7/28/10
snr	7/29/10	2	Fanta	F	2	12	14	2	4	sr.13	1	sr	0	0	0	0	0	0	0	0	0	3.37	2.27	5.25	5.27	4.85	7.34	dingo	1.214912744	1.662030363	7/29/10
ineq	7/30/10	2	Fanta	F	5	14	15	6	13	sr.13	1	sr	0	0	0	0	0	1	0	0	2	3.24	2.67	3.99	5.71	5.75	6.29	dingo	1.17557333	1.742219024	7/30/10
sns	7/31/10	2	Fanta	F	0	13	15	5	15	sr.13	1	sr	0	0	0	0	0	0	0	0	0	2.1	2.08	2.89	7.94	5.77	5.67	dingo	0.741937345	2.071913275	7/31/10
nsnr	8/2/10	7	Minka	F	0	15	15	7	15	sr.13	1	sr	0	1	0	0	0	0	0	0	1	1.34	1.85	1.77	4.31	4.75	5.67	dingo	0.292669614	1.460937904	8/2/10
snr	8/3/10	7	Minka	F	5	15	15	5	11	sr.13	1	sr	0	1	0	0	0	1	0	0	0	1.97	1.94	2.5	4.14	6.17	5.15	dingo	0.678033543	1.420695788	8/3/10
nsc	8/4/10	7	Minka	F	0	13	14	8	15	sr.13	1	sr	0	0	0	0	0	1	0	0	1	1.6	1.77	2.52	7.11	4.87	5.69	dingo	0.470003629	1.961502244	8/4/10
sns	8/5/10	7	Minka	F	0	15	15	6	14	sr.13	1	sr	0	0	0	0	0	1	0	1	0	2.2	1.84	4.55	4.21	4.47	5.82	dingo	0.78845736	1.437462648	8/5/10
ineq	8/6/10	7	Minka	F	5	14	15	1	8	sr.13	1	sr	0	0	0	0	0	0	0	0	2	2.03	1.47	2.2	4.4	4.19	5.47	dingo	0.708035793	1.481604541	8/6/10
snr	8/2/10	8	Opal	F	0	15	15	7	15	sr.13	1	sr	0	0	0	0	0	0	0	0	0	1.9	2.39	2.6	4.4	5.18	5.04	dingo	0.641853886	1.481604541	8/2/10
sns	8/4/10	8	Opal	F	0	12	15	5	15	sr.13	1	sr	0	0	0	0	0	1	0	0	1	0.83	1.21	1.67	3.4	4.32	5.22	dingo	-0.186329578	1.223775432	8/4/10
nsnr	8/5/10	8	Opal	F	5	13	15	6	12	sr.13	1	sr	0	0	0	0	0	0	0	0	0	2.67	2.04	2.15	5.44	5.01	5.46	dingo	0.982078472	1.693779061	8/5/10
ineq	8/7/10	8	Opal	F	5	15	15	4	10	sr.13	1	sr	0	0	0	0	0	0	0	0	0	2.07	2.62	3.16	4.14	5.32	5.77	dingo	0.727548607	1.420695788	8/7/10
nsc	8/9/10	8	Opal	F	0	15	15	12	15	sr.13	1	sr	0	0	0	0	0	2	0	0	0	1.16	1.46	1.73	2.53	2.71	4.63	dingo	0.148420005	0.928219303	8/9/10
snr	8/6/10	11	Petal	F	5	15	15	5	12	sr.13	1	sr	1	1	0	0	1	0	0	0	0	2	1.53	1.73	4.24	3.68	4.54	dingo	0.693147181	1.444563269	8/6/10
nsnr	8/7/10	11	Petal	F	5	14	15	3	8	sr.13	1	sr	0	0	0	0	0	0	0	0	0	1.07	1.94	1.8	2.87	3.9	5.17	dingo	0.067658648	1.05431203	8/7/10
sns	8/9/10	11	Petal	F	5	13	15	1	6	sr.13	1	sr	0	0	0	0	1	0	0	0	0	1.73	2.05	2.57	3.17	4.05	6.68	dingo	0.548121409	1.153731588	8/9/10
nsc	8/10/10	11	Petal	F	5	12	15	2	7	sr.13	0	sr	0	0	0	0	0	0	0	0	1	NA	1.5	1.38	6.77	3.5	6.02	dingo	NA	1.912501087	8/10/10
ineq	8/12/10	11	Petal	F	0	15	15	11	15	sr.13	1	sr	0	0	1	0	0	3	0	0	0	1.61	1.44	1.93	3.74	3.31	4.86	dingo	0.476234179	1.319085611	8/12/10
sns	8/2/10	7	Rosie	F	0	15	15	11	15	sr.13	1	sr	0	3	0	0	0	1	0	0	1	1.6	1.97	3.08	4.07	5.49	6.17	dingo	0.470003629	1.403642999	8/2/10
ineq	8/5/10	7	Rosie	F	0	14	15	10	15	sr.13	1	sr	0	1	0	0	0	3	0	0	0	1.1	1.74	1.88	3.27	4.69	4.52	dingo	0.09531018	1.184789985	8/5/10
snr	8/6/10	7	Rosie	F	0	12	14	9	15	sr.13	1	sr	0	0	1	0	0	1	0	0	0	1.77	1.51	2.23	4.3	4.33	4.73	dingo	0.570979547	1.458615023	8/6/10
nsc	8/7/10	7	Rosie	F	0	15	15	7	15	sr.13	1	sr	0	0	0	0	0	2	0	0	0	1.46	1.52	2.53	3.63	4.34	5	dingo	0.378436436	1.289232648	8/7/10
nsnr	8/9/10	7	Rosie	F	4	15	15	6	13	sr.13	1	sr	0	0	0	0	0	0	0	0	0	1.44	1.58	2.35	4.81	3.56	5.58	dingo	0.364643114	1.570697084	8/9/10
snr	7/27/10	1	Snapple	M	0	14	15	9	15	sr.13	1	sr	0	0	2	0	0	2	0	0	0	3.17	3.75	3.42	7.54	6.34	4.99	dingo	1.153731588	2.020222182	7/27/10
nsnr	7/28/10	1	Snapple	M	5	14	14	4	9	sr.13	1	sr	1	1	0	0	1	2	0	0	1	2.17	2.31	2.57	5.24	4.79	6.55	dingo	0.774727168	1.656321498	7/28/10
sns	7/29/10	1	Snapple	M	5	12	13	3	10	sr.13	1	sr	0	1	0	0	0	1	0	0	0	1.96	2.24	3.28	5.03	5.07	6.48	dingo	0.672944473	1.615419984	7/29/10
nsc	7/30/10	1	Snapple	M	4	15	15	6	13	sr.13	1	sr	0	0	0	0	1	1	0	0	1	1.86	2.75	3.37	5.5	6.27	6.58	dingo	0.620576488	1.704748092	7/30/10
ineq	7/31/10	1	Snapple	M	0	15	15	10	15	sr.13	1	sr	0	1	0	0	0	1	0	0	0	3.61	2.66	3.76	6.28	5.65	6.41	dingo	1.283707772	1.83736998	7/31/10
nsc	7/30/10	3	Tilly	F	0	14	14	11	15	sr.13	1	sr	0	0	0	1	1	6	0	0	1	1.01	0.8	1.22	3.27	3.23	3.87	dingo	0.009950331	1.184789985	7/30/10
ineq	7/31/10	3	Tilly	F	0	15	15	7	15	sr.13	1	sr	0	1	0	0	1	1	0	0	0	0.87	0.91	0.97	3.54	3.48	3.82	dingo	-0.139262067	1.264126727	7/31/10
nsnr	8/2/10	3	Tilly	F	0	15	15	9	15	sr.13	1	sr	0	0	0	0	1	0	0	0	0	1.3	0.77	1.12	5.31	4.37	4.85	dingo	0.262364264	1.669591835	8/2/10
sns	8/3/10	3	Tilly	F	5	15	15	2	8	sr.13	1	sr	0	0	0	0	0	0	0	0	1	1	0.8	1.14	3.11	2.86	4.65	dingo	0	1.134622726	8/3/10
snr	8/4/10	3	Tilly	F	5	15	15	5	11	sr.13	1	sr	0	0	0	0	0	3	0	0	0	0.37	0.89	1.33	2.84	3.06	5.13	dingo	-0.994252273	1.043804052	8/4/10
nsc	8/3/10	10	Wirra	F	5	14	15	3	11	sr.13	1	sr	0	0	0	0	0	1	0	0	0	1.03	1.49	1.76	3.47	3.79	6.27	dingo	0.029558802	1.244154594	8/3/10
nsnr	8/5/10	10	Wirra	F	5	15	15	4	13	sr.13	1	sr	0	0	0	0	1	0	0	0	2	0.87	0.89	2.11	3.54	3.66	5.46	dingo	-0.139262067	1.264126727	8/5/10
ineq	8/6/10	10	Wirra	F	5	15	15	2	10	sr.13	1	sr	0	0	1	0	0	0	0	0	2	1.33	1.32	1.4	4.63	4.11	6.12	dingo	0.285178942	1.532556868	8/6/10
snr	8/7/10	10	Wirra	F	5	15	15	1	6	sr.13	1	sr	0	0	1	0	0	0	0	0	0	0.91	1.22	1.7	3.21	3.13	5.33	dingo	-0.094310679	1.166270937	8/7/10
sns	8/9/10	10	Wirra	F	5	15	15	0	5	sr.13	1	sr	0	1	0	0	0	0	0	0	1	1.83	1.72	NA	3.93	3.29	6.83	dingo	0.604315967	1.368639426	8/9/10
ineq	7/30/10	4	Yaouk	M	0	15	15	14	15	sr.13	1	sr	0	1	3	0	0	3	0	0	0	1.7	1.84	1.78	4.84	5.47	4.49	dingo	0.530628251	1.576914721	7/30/10
sns	7/31/10	4	Yaouk	M	0	15	15	11	15	sr.13	1	sr	0	0	0	0	0	4	0	0	0	1.46	1.69	2.02	6.1	5.16	4.03	dingo	0.378436436	1.808288771	7/31/10
nsc	8/2/10	4	Yaouk	M	0	15	15	7	15	sr.13	1	sr	0	0	0	0	0	1	0	0	0	1.7	1.51	2.61	4.87	4.74	5.54	dingo	0.530628251	1.583093937	8/2/10
snr	8/3/10	4	Yaouk	M	0	15	15	7	15	sr.13	1	sr	0	0	0	0	0	0	0	0	0	2.57	1.78	2.49	5.84	5.18	5.16	dingo	0.943905899	1.764730797	8/3/10
nsnr	8/4/10	4	Yaouk	M	5	15	15	5	11	sr.13	1	sr	0	0	0	0	0	2	0	0	0	1.37	1.3	2.38	4.94	4.67	5.8	dingo	0.31481074	1.597365331	8/4/10
sns	7/30/10	5	Yoori	M	0	15	15	8	15	sr.13	1	sr	0	2	0	0	0	0	0	0	1	1.23	1.78	2.51	4.57	4.45	5.31	dingo	0.207014169	1.519513205	7/30/10
snr	8/2/10	5	Yoori	M	0	15	15	7	15	sr.13	1	sr	0	1	0	0	1	2	0	0	0	1.7	2.21	2.06	4.37	5.14	4.47	dingo	0.530628251	1.474763009	8/2/10
ineq	8/3/10	5	Yoori	M	0	15	15	8	15	sr.13	1	sr	0	0	4	0	0	3	0	0	0	1.04	1.07	1.57	2.41	3.24	4.35	dingo	0.039220713	0.879626748	8/3/10
nsnr	8/4/10	5	Yoori	M	5	15	15	4	12	sr.13	1	sr	0	0	0	0	1	2	0	0	0	1.27	1.18	1.85	4.27	4.51	5.99	dingo	0.2390169	1.451613827	8/4/10
nsc	8/6/10	5	Yoori	M	4	15	15	3	8	sr.13	1	sr	0	0	0	0	0	1	0	0	0	1.1	1.41	2.52	4.2	4.37	5.65	dingo	0.09531018	1.435084525	8/6/10
ineq	7/30/10	6	AyJay	F	0	14	15	6	15	sr.14	0	sr	0	0	2	0	0	0	0	0	0	NA	2.82	4.23	7.07	5.78	6.11	dingo	NA	1.95586048	7/30/10
nsc	7/31/10	6	AyJay	F	0	14	15	8	15	sr.14	0	sr	0	0	0	0	0	2	0	0	0	NA	2.32	2.71	6.4	5.52	5.58	dingo	NA	1.85629799	7/31/10
sns	8/2/10	6	AyJay	F	5	14	15	6	12	sr.14	1	sr	0	0	0	0	0	1	0	0	0	1.8	2.6	2.3	5.57	6.85	5.19	dingo	0.587786665	1.717395054	8/2/10
nsnr	8/3/10	6	AyJay	F	5	15	15	2	7	sr.14	1	sr	0	0	0	0	0	0	0	0	0	2.77	2.63	3.93	6.14	5.82	6.87	dingo	1.01884732	1.814824742	8/3/10
snr	8/4/10	6	AyJay	F	0	14	15	8	15	sr.14	1	sr	0	0	3	0	0	0	0	0	0	1.53	1.91	1.62	5.4	5.61	5.79	dingo	0.425267735	1.686398954	8/4/10
nsnr	7/27/10	2	Fanta	F	5	14	15	7	14	sr.14	1	sr	0	0	0	0	1	2	0	0	0	2.6	4.07	4.78	5.57	8.01	8.1	dingo	0.955511445	1.717395054	7/27/10
nsc	7/28/10	2	Fanta	F	4	15	15	5	13	sr.14	1	sr	0	0	0	0	0	1	0	0	0	5.07	2.7	3.2	7.24	4.8	8.71	dingo	1.623340818	1.979621206	7/28/10
snr	7/29/10	2	Fanta	F	2	12	14	2	4	sr.14	1	sr	0	0	0	0	0	0	0	0	0	3.77	2.27	5.25	5.04	4.85	7.34	dingo	1.327075001	1.617406082	7/29/10
ineq	7/30/10	2	Fanta	F	5	14	15	6	13	sr.14	0	sr	0	0	0	0	0	1	0	0	2	NA	2.67	3.99	6.98	5.75	6.29	dingo	NA	1.943048917	7/30/10
sns	7/31/10	2	Fanta	F	0	13	15	5	15	sr.14	1	sr	0	0	0	0	0	0	0	0	0	1.83	2.08	2.89	4.2	5.77	5.67	dingo	0.604315967	1.435084525	7/31/10
nsnr	8/2/10	7	Minka	F	0	15	15	7	15	sr.14	1	sr	0	1	0	0	0	0	0	0	1	4.21	1.85	1.77	6.61	4.75	5.67	dingo	1.437462648	1.888583654	8/2/10
snr	8/3/10	7	Minka	F	5	15	15	5	11	sr.14	1	sr	0	1	0	0	0	1	0	0	0	1.87	1.94	2.5	4.37	6.17	5.15	dingo	0.625938431	1.474763009	8/3/10
nsc	8/4/10	7	Minka	F	0	13	14	8	15	sr.14	1	sr	0	0	0	0	0	1	0	0	1	2.57	1.77	2.52	6.31	4.87	5.69	dingo	0.943905899	1.842135677	8/4/10
sns	8/5/10	7	Minka	F	0	15	15	6	14	sr.14	1	sr	0	0	0	0	0	1	0	1	0	1.64	1.84	4.55	4.38	4.47	5.82	dingo	0.494696242	1.477048724	8/5/10
ineq	8/6/10	7	Minka	F	5	14	15	1	8	sr.14	1	sr	0	0	0	0	0	0	0	0	2	1.44	1.47	2.2	3.54	4.19	5.47	dingo	0.364643114	1.264126727	8/6/10
snr	8/2/10	8	Opal	F	0	15	15	7	15	sr.14	1	sr	0	0	0	0	0	0	0	0	0	1.9	2.39	2.6	4.63	5.18	5.04	dingo	0.641853886	1.532556868	8/2/10
sns	8/4/10	8	Opal	F	0	12	15	5	15	sr.14	1	sr	0	0	0	0	0	1	0	0	1	1.97	1.21	1.67	4.67	4.32	5.22	dingo	0.678033543	1.541159072	8/4/10
nsnr	8/5/10	8	Opal	F	5	13	15	6	12	sr.14	0	sr	0	0	0	0	0	0	0	0	0	NA	2.04	2.15	6.9	5.01	5.46	dingo	NA	1.931521412	8/5/10
ineq	8/7/10	8	Opal	F	5	15	15	4	10	sr.14	1	sr	0	0	0	0	0	0	0	0	0	1.33	2.62	3.16	3.4	5.32	5.77	dingo	0.285178942	1.223775432	8/7/10
nsc	8/9/10	8	Opal	F	0	15	15	12	15	sr.14	1	sr	0	0	0	0	0	2	0	0	0	1.97	1.46	1.73	3.1	2.71	4.63	dingo	0.678033543	1.131402111	8/9/10
snr	8/6/10	11	Petal	F	5	15	15	5	12	sr.14	1	sr	0	1	0	0	1	0	0	0	0	1.27	1.53	1.73	3.7	3.68	4.54	dingo	0.2390169	1.30833282	8/6/10
nsnr	8/7/10	11	Petal	F	5	14	15	3	8	sr.14	1	sr	0	0	0	0	0	0	0	0	0	1.3	1.94	1.8	2.6	3.9	5.17	dingo	0.262364264	0.955511445	8/7/10
sns	8/9/10	11	Petal	F	5	13	15	1	6	sr.14	1	sr	0	0	0	0	1	0	0	0	0	1.67	2.05	2.57	3.41	4.05	6.68	dingo	0.512823626	1.226712291	8/9/10
nsc	8/10/10	11	Petal	F	5	12	15	2	7	sr.14	1	sr	0	0	0	0	0	0	0	0	1	0.97	1.5	1.38	2.24	3.5	6.02	dingo	-0.030459207	0.806475866	8/10/10
ineq	8/12/10	11	Petal	F	0	15	15	11	15	sr.14	1	sr	0	0	1	0	0	3	0	0	0	1.03	1.44	1.93	2.57	3.31	4.86	dingo	0.029558802	0.943905899	8/12/10
sns	8/2/10	7	Rosie	F	0	15	15	11	15	sr.14	1	sr	0	3	0	0	0	1	0	0	1	1.73	1.97	3.08	3.87	5.49	6.17	dingo	0.548121409	1.353254507	8/2/10
ineq	8/5/10	7	Rosie	F	0	14	15	10	15	sr.14	1	sr	0	1	0	0	0	3	0	0	0	1.47	1.74	1.88	6.84	4.69	4.52	dingo	0.385262401	1.922787732	8/5/10
snr	8/6/10	7	Rosie	F	0	12	14	9	15	sr.14	1	sr	0	0	1	0	0	1	0	0	0	1.4	1.51	2.23	3.44	4.33	4.73	dingo	0.336472237	1.235471471	8/6/10
nsc	8/7/10	7	Rosie	F	0	15	15	7	15	sr.14	1	sr	0	0	0	0	0	2	0	0	0	1.47	1.52	2.53	4.27	4.34	5	dingo	0.385262401	1.451613827	8/7/10
nsnr	8/9/10	7	Rosie	F	4	15	15	6	13	sr.14	1	sr	0	0	0	0	0	0	0	0	0	1.51	1.58	2.35	2.44	3.56	5.58	dingo	0.412109651	0.891998039	8/9/10
snr	7/27/10	1	Snapple	M	0	14	15	9	15	sr.14	1	sr	0	0	2	0	0	2	0	0	0	2.74	3.75	3.42	4.97	6.34	4.99	dingo	1.00795792	1.60341984	7/27/10
nsnr	7/28/10	1	Snapple	M	5	14	14	4	9	sr.14	1	sr	0	1	0	0	1	2	0	0	1	NA	2.31	2.57	NA	4.79	6.55	dingo	NA	NA	7/28/10
sns	7/29/10	1	Snapple	M	5	12	13	3	10	sr.14	NA	sr	NA	1	0	NA	0	1	NA	0	0	NA	2.24	3.28	NA	5.07	6.48	dingo	NA	NA	7/29/10
nsc	7/30/10	1	Snapple	M	4	15	15	6	13	sr.14	1	sr	0	0	0	0	1	1	0	0	1	2.3	2.75	3.37	5.3	6.27	6.58	dingo	0.832909123	1.667706821	7/30/10
ineq	7/31/10	1	Snapple	M	0	15	15	10	15	sr.14	1	sr	0	1	0	0	0	1	0	0	0	2.7	2.66	3.76	5.67	5.65	6.41	dingo	0.993251773	1.735189118	7/31/10
nsc	7/30/10	3	Tilly	F	0	14	14	11	15	sr.14	1	sr	0	0	0	0	1	6	0	0	1	0.67	0.8	1.22	2.84	3.23	3.87	dingo	-0.400477567	1.043804052	7/30/10
ineq	7/31/10	3	Tilly	F	0	15	15	7	15	sr.14	1	sr	0	1	0	0	1	1	0	0	0	0.33	0.91	0.97	2.4	3.48	3.82	dingo	-1.108662625	0.875468737	7/31/10
nsnr	8/2/10	3	Tilly	F	0	15	15	9	15	sr.14	1	sr	0	0	0	0	1	0	0	0	0	0.56	0.77	1.12	3.87	4.37	4.85	dingo	-0.579818495	1.353254507	8/2/10
sns	8/3/10	3	Tilly	F	5	15	15	2	8	sr.14	1	sr	0	0	0	0	0	0	0	0	1	0.6	0.8	1.14	2.63	2.86	4.65	dingo	-0.510825624	0.966983846	8/3/10
snr	8/4/10	3	Tilly	F	5	15	15	5	11	sr.14	1	sr	0	0	0	0	0	3	0	0	0	0.73	0.89	1.33	2.47	3.06	5.13	dingo	-0.314710745	0.904218151	8/4/10
nsc	8/3/10	10	Wirra	F	5	14	15	3	11	sr.14	1	sr	0	0	0	0	0	1	0	0	0	1.47	1.49	1.76	4.17	3.79	6.27	dingo	0.385262401	1.427916036	8/3/10
nsnr	8/5/10	10	Wirra	F	5	15	15	4	13	sr.14	1	sr	0	0	0	0	1	0	0	0	2	0.81	0.89	2.11	3.77	3.66	5.46	dingo	-0.210721031	1.327075001	8/5/10
ineq	8/6/10	10	Wirra	F	5	15	15	2	10	sr.14	1	sr	0	0	1	0	0	0	0	0	2	3.74	1.32	1.4	6.01	4.11	6.12	dingo	1.319085611	1.793424749	8/6/10
snr	8/7/10	10	Wirra	F	5	15	15	1	6	sr.14	1	sr	0	0	1	0	0	0	0	0	0	1.33	1.22	1.7	2.97	3.13	5.33	dingo	0.285178942	1.088561953	8/7/10
sns	8/9/10	10	Wirra	F	5	15	15	0	5	sr.14	1	sr	0	1	0	0	0	0	0	0	1	1.87	1.72	NA	3.04	3.29	6.83	dingo	0.625938431	1.111857515	8/9/10
ineq	7/30/10	4	Yaouk	M	0	15	15	14	15	sr.14	1	sr	0	1	3	0	0	3	0	0	0	1.83	1.84	1.78	4.8	5.47	4.49	dingo	0.604315967	1.568615918	7/30/10
sns	7/31/10	4	Yaouk	M	0	15	15	11	15	sr.14	1	sr	0	0	0	0	0	4	0	0	0	1.9	1.69	2.02	5.44	5.16	4.03	dingo	0.641853886	1.693779061	7/31/10
nsc	8/2/10	4	Yaouk	M	0	15	15	7	15	sr.14	1	sr	0	0	0	0	0	1	0	0	0	1.6	1.51	2.61	4.77	4.74	5.54	dingo	0.470003629	1.562346305	8/2/10
snr	8/3/10	4	Yaouk	M	0	15	15	7	15	sr.14	1	sr	0	0	0	0	0	0	0	0	0	1.73	1.78	2.49	4.9	5.18	5.16	dingo	0.548121409	1.589235205	8/3/10
nsnr	8/4/10	4	Yaouk	M	5	15	15	5	11	sr.14	1	sr	0	0	0	0	0	2	0	0	0	1.46	1.3	2.38	4.43	4.67	5.8	dingo	0.378436436	1.488399584	8/4/10
sns	7/30/10	5	Yoori	M	0	15	15	8	15	sr.14	1	sr	0	2	0	0	0	0	0	0	1	1.17	1.78	2.51	3.3	4.45	5.31	dingo	0.157003749	1.193922468	7/30/10
snr	8/2/10	5	Yoori	M	0	15	15	7	15	sr.14	1	sr	0	1	0	0	1	2	0	0	0	1.64	2.21	2.06	4.27	5.14	4.47	dingo	0.494696242	1.451613827	8/2/10
ineq	8/3/10	5	Yoori	M	0	15	15	8	15	sr.14	1	sr	0	0	4	0	0	3	0	0	0	1.37	1.07	1.57	3.57	3.24	4.35	dingo	0.31481074	1.272565596	8/3/10
nsnr	8/4/10	5	Yoori	M	5	15	15	4	12	sr.14	1	sr	0	0	0	0	1	2	0	0	0	1.34	1.18	1.85	4.64	4.51	5.99	dingo	0.292669614	1.534714366	8/4/10
nsc	8/6/10	5	Yoori	M	4	15	15	3	8	sr.14	1	sr	0	0	0	0	0	1	0	0	0	0.9	1.41	2.52	3.93	4.37	5.65	dingo	-0.105360516	1.368639426	8/6/10
ineq	7/30/10	6	AyJay	F	0	14	15	6	15	sr.15	1	sr	0	0	2	0	0	0	0	0	0	2.23	2.82	4.23	5.03	5.78	6.11	dingo	0.802001585	1.615419984	7/30/10
nsc	7/31/10	6	AyJay	F	0	14	15	8	15	sr.15	1	sr	0	0	0	0	0	2	0	0	0	3.17	2.32	2.71	6.24	5.52	5.58	dingo	1.153731588	1.830980182	7/31/10
sns	8/2/10	6	AyJay	F	5	14	15	6	12	sr.15	1	sr	0	0	0	0	0	1	0	0	0	2.34	2.6	2.3	7.01	6.85	5.19	dingo	0.850150929	1.947337701	8/2/10
nsnr	8/3/10	6	AyJay	F	5	15	15	2	7	sr.15	1	sr	0	0	0	0	0	0	0	0	0	2.67	2.63	3.93	5.51	5.82	6.87	dingo	0.982078472	1.706564623	8/3/10
snr	8/4/10	6	AyJay	F	0	14	15	8	15	sr.15	1	sr	0	0	3	0	0	0	0	0	0	1.53	1.91	1.62	5.54	5.61	5.79	dingo	0.425267735	1.711994501	8/4/10
nsnr	7/27/10	2	Fanta	F	5	14	15	7	14	sr.15	1	sr	0	0	0	0	1	2	0	0	0	2.61	4.07	4.78	5.68	8.01	8.1	dingo	0.959350221	1.736951233	7/27/10
nsc	7/28/10	2	Fanta	F	4	15	15	5	13	sr.15	1	sr	0	0	0	0	0	1	0	0	0	3.91	2.7	3.2	6.51	4.8	8.71	dingo	1.363537374	1.873339456	7/28/10
snr	7/29/10	2	Fanta	F	2	12	14	2	4	sr.15	NA	sr	NA	0	0	NA	0	0	NA	0	0	NA	2.27	5.25	NA	4.85	7.34	dingo	NA	NA	7/29/10
ineq	7/30/10	2	Fanta	F	5	14	15	6	13	sr.15	1	sr	0	0	0	0	0	1	0	0	2	2.3	2.67	3.99	4.94	5.75	6.29	dingo	0.832909123	1.597365331	7/30/10
sns	7/31/10	2	Fanta	F	0	13	15	5	15	sr.15	1	sr	0	0	0	0	0	0	0	0	0	1.54	2.08	2.89	8.14	5.77	5.67	dingo	0.431782416	2.09679018	7/31/10
nsnr	8/2/10	7	Minka	F	0	15	15	7	15	sr.15	1	sr	0	1	0	0	0	0	0	0	1	1.9	1.85	1.77	4.43	4.75	5.67	dingo	0.641853886	1.488399584	8/2/10
snr	8/3/10	7	Minka	F	5	15	15	5	11	sr.15	1	sr	0	1	0	0	0	1	0	0	0	1.87	1.94	2.5	5.01	6.17	5.15	dingo	0.625938431	1.611435915	8/3/10
nsc	8/4/10	7	Minka	F	0	13	14	8	15	sr.15	NA	sr	NA	0	0	NA	0	1	NA	0	1	NA	1.77	2.52	NA	4.87	5.69	dingo	NA	NA	8/4/10
sns	8/5/10	7	Minka	F	0	15	15	6	14	sr.15	1	sr	0	0	0	0	0	1	0	1	0	2.2	1.84	4.55	4.9	4.47	5.82	dingo	0.78845736	1.589235205	8/5/10
ineq	8/6/10	7	Minka	F	5	14	15	1	8	sr.15	1	sr	0	0	0	0	0	0	0	0	2	1.13	1.47	2.2	3.63	4.19	5.47	dingo	0.122217633	1.289232648	8/6/10
snr	8/2/10	8	Opal	F	0	15	15	7	15	sr.15	1	sr	0	0	0	0	0	0	0	0	0	2.47	2.39	2.6	6.44	5.18	5.04	dingo	0.904218151	1.86252854	8/2/10
sns	8/4/10	8	Opal	F	0	12	15	5	15	sr.15	0	sr	0	0	0	0	0	1	0	0	1	NA	1.21	1.67	6.48	4.32	5.22	dingo	NA	1.86872051	8/4/10
nsnr	8/5/10	8	Opal	F	5	13	15	6	12	sr.15	1	sr	0	0	0	0	0	0	0	0	0	1.91	2.04	2.15	4.01	5.01	5.46	dingo	0.647103242	1.388791241	8/5/10
ineq	8/7/10	8	Opal	F	5	15	15	4	10	sr.15	1	sr	0	0	0	0	0	0	0	0	0	6.64	2.62	3.16	7.88	5.32	5.77	dingo	1.893111963	2.064327904	8/7/10
nsc	8/9/10	8	Opal	F	0	15	15	12	15	sr.15	1	sr	0	0	0	0	0	2	0	0	0	2.04	1.46	1.73	3.57	2.71	4.63	dingo	0.712949808	1.272565596	8/9/10
snr	8/6/10	11	Petal	F	5	15	15	5	12	sr.15	1	sr	0	1	0	1	1	0	0	0	0	2.4	1.53	1.73	5.27	3.68	4.54	dingo	0.875468737	1.662030363	8/6/10
nsnr	8/7/10	11	Petal	F	5	14	15	3	8	sr.15	1	sr	0	0	0	0	0	0	0	0	0	1.47	1.94	1.8	2.6	3.9	5.17	dingo	0.385262401	0.955511445	8/7/10
sns	8/9/10	11	Petal	F	5	13	15	1	6	sr.15	0	sr	0	0	0	1	1	0	0	0	0	NA	2.05	2.57	6.4	4.05	6.68	dingo	NA	1.85629799	8/9/10
nsc	8/10/10	11	Petal	F	5	12	15	2	7	sr.15	1	sr	0	0	0	0	0	0	0	0	1	1.06	1.5	1.38	3.03	3.5	6.02	dingo	0.058268908	1.10856262	8/10/10
ineq	8/12/10	11	Petal	F	0	15	15	11	15	sr.15	1	sr	0	0	1	0	0	3	0	0	0	1.26	1.44	1.93	2.33	3.31	4.86	dingo	0.231111721	0.845868268	8/12/10
sns	8/2/10	7	Rosie	F	0	15	15	11	15	sr.15	1	sr	0	3	0	0	0	1	0	0	1	1.67	1.97	3.08	5.11	5.49	6.17	dingo	0.512823626	1.631199404	8/2/10
ineq	8/5/10	7	Rosie	F	0	14	15	10	15	sr.15	1	sr	0	1	0	0	0	3	0	0	0	1.21	1.74	1.88	3.47	4.69	4.52	dingo	0.19062036	1.244154594	8/5/10
snr	8/6/10	7	Rosie	F	0	12	14	9	15	sr.15	NA	sr	NA	0	1	NA	0	1	NA	0	0	NA	1.51	2.23	NA	4.33	4.73	dingo	NA	NA	8/6/10
nsc	8/7/10	7	Rosie	F	0	15	15	7	15	sr.15	1	sr	0	0	0	0	0	2	0	0	0	1.9	1.52	2.53	6.2	4.34	5	dingo	0.641853886	1.824549292	8/7/10
nsnr	8/9/10	7	Rosie	F	4	15	15	6	13	sr.15	1	sr	0	0	0	0	0	0	0	0	0	1.74	1.58	2.35	3.21	3.56	5.58	dingo	0.553885113	1.166270937	8/9/10
snr	7/27/10	1	Snapple	M	0	14	15	9	15	sr.15	1	sr	0	0	2	0	0	2	0	0	0	2.74	3.75	3.42	5.44	6.34	4.99	dingo	1.00795792	1.693779061	7/27/10
nsnr	7/28/10	1	Snapple	M	5	14	14	4	9	sr.15	NA	sr	NA	1	0	NA	1	2	NA	0	1	NA	2.31	2.57	NA	4.79	6.55	dingo	NA	NA	7/28/10
sns	7/29/10	1	Snapple	M	5	12	13	3	10	sr.15	NA	sr	NA	1	0	NA	0	1	NA	0	0	NA	2.24	3.28	NA	5.07	6.48	dingo	NA	NA	7/29/10
nsc	7/30/10	1	Snapple	M	4	15	15	6	13	sr.15	1	sr	0	0	0	0	1	1	0	0	1	2.6	2.75	3.37	4.81	6.27	6.58	dingo	0.955511445	1.570697084	7/30/10
ineq	7/31/10	1	Snapple	M	0	15	15	10	15	sr.15	1	sr	0	1	0	0	0	1	0	0	0	1.74	2.66	3.76	5.17	5.65	6.41	dingo	0.553885113	1.642872689	7/31/10
nsc	7/30/10	3	Tilly	F	0	14	14	11	15	sr.15	NA	sr	NA	0	0	NA	1	6	NA	0	1	NA	0.8	1.22	NA	3.23	3.87	dingo	NA	NA	7/30/10
ineq	7/31/10	3	Tilly	F	0	15	15	7	15	sr.15	1	sr	0	1	0	0	1	1	0	0	0	1.07	0.91	0.97	3.47	3.48	3.82	dingo	0.067658648	1.244154594	7/31/10
nsnr	8/2/10	3	Tilly	F	0	15	15	9	15	sr.15	1	sr	0	0	0	0	1	0	0	0	0	0.86	0.77	1.12	4.27	4.37	4.85	dingo	-0.15082289	1.451613827	8/2/10
sns	8/3/10	3	Tilly	F	5	15	15	2	8	sr.15	1	sr	0	0	0	0	0	0	0	0	1	0.97	0.8	1.14	3.44	2.86	4.65	dingo	-0.030459207	1.235471471	8/3/10
snr	8/4/10	3	Tilly	F	5	15	15	5	11	sr.15	1	sr	0	0	0	0	0	3	0	0	0	1.17	0.89	1.33	3.17	3.06	5.13	dingo	0.157003749	1.153731588	8/4/10
nsc	8/3/10	10	Wirra	F	5	14	15	3	11	sr.15	0	sr	0	0	0	0	0	1	0	0	0	NA	1.49	1.76	8.21	3.79	6.27	dingo	NA	2.105352923	8/3/10
nsnr	8/5/10	10	Wirra	F	5	15	15	4	13	sr.15	1	sr	0	0	0	0	1	0	0	0	2	0.9	0.89	2.11	3.6	3.66	5.46	dingo	-0.105360516	1.280933845	8/5/10
ineq	8/6/10	10	Wirra	F	5	15	15	2	10	sr.15	1	sr	0	0	1	0	0	0	0	0	2	1.1	1.32	1.4	3.77	4.11	6.12	dingo	0.09531018	1.327075001	8/6/10
snr	8/7/10	10	Wirra	F	5	15	15	1	6	sr.15	1	sr	0	0	1	0	0	0	0	0	0	1.03	1.22	1.7	3.83	3.13	5.33	dingo	0.029558802	1.342864803	8/7/10
sns	8/9/10	10	Wirra	F	5	15	15	0	5	sr.15	1	sr	0	1	0	0	0	0	0	0	1	2	1.72	NA	3.57	3.29	6.83	dingo	0.693147181	1.272565596	8/9/10
ineq	7/30/10	4	Yaouk	M	0	15	15	14	15	sr.15	1	sr	0	1	3	0	0	3	0	0	0	1.9	1.84	1.78	4.2	5.47	4.49	dingo	0.641853886	1.435084525	7/30/10
sns	7/31/10	4	Yaouk	M	0	15	15	11	15	sr.15	1	sr	0	0	0	0	0	4	0	0	0	1.34	1.69	2.02	5.27	5.16	4.03	dingo	0.292669614	1.662030363	7/31/10
nsc	8/2/10	4	Yaouk	M	0	15	15	7	15	sr.15	1	sr	0	0	0	0	0	1	0	0	0	1.77	1.51	2.61	4.94	4.74	5.54	dingo	0.570979547	1.597365331	8/2/10
snr	8/3/10	4	Yaouk	M	0	15	15	7	15	sr.15	1	sr	0	0	0	0	0	0	0	0	0	2.01	1.78	2.49	5.24	5.18	5.16	dingo	0.698134722	1.656321498	8/3/10
nsnr	8/4/10	4	Yaouk	M	5	15	15	5	11	sr.15	1	sr	0	0	0	0	0	2	0	0	0	0.87	1.3	2.38	4.51	4.67	5.8	dingo	-0.139262067	1.506297154	8/4/10
sns	7/30/10	5	Yoori	M	0	15	15	8	15	sr.15	1	sr	0	2	0	0	0	0	0	0	1	1.37	1.78	2.51	4.2	4.45	5.31	dingo	0.31481074	1.435084525	7/30/10
snr	8/2/10	5	Yoori	M	0	15	15	7	15	sr.15	1	sr	0	1	0	0	1	2	0	0	0	1.33	2.21	2.06	4.87	5.14	4.47	dingo	0.285178942	1.583093937	8/2/10
ineq	8/3/10	5	Yoori	M	0	15	15	8	15	sr.15	1	sr	0	0	4	0	0	3	0	0	0	1.3	1.07	1.57	3.27	3.24	4.35	dingo	0.262364264	1.184789985	8/3/10
nsnr	8/4/10	5	Yoori	M	5	15	15	4	12	sr.15	1	sr	0	0	0	0	1	2	0	0	0	1.27	1.18	1.85	5.27	4.51	5.99	dingo	0.2390169	1.662030363	8/4/10
nsc	8/6/10	5	Yoori	M	4	15	15	3	8	sr.15	1	sr	0	0	0	0	0	1	0	0	0	1.1	1.41	2.52	3.74	4.37	5.65	dingo	0.09531018	1.319085611	8/6/10
ineq	7/30/10	6	AyJay	F	0	14	15	6	15	ex.1	1	ex	0	0	2	0	0	0	0	0	0	3.24	2.82	4.23	6.21	5.78	6.11	dingo	1.17557333	1.826160896	7/30/10
nsc	7/31/10	6	AyJay	F	0	14	15	8	15	ex.1	1	ex	0	0	0	0	0	2	0	0	0	1.73	2.32	2.71	3.2	5.52	5.58	dingo	0.548121409	1.16315081	7/31/10
sns	8/2/10	6	AyJay	F	5	14	15	6	12	ex.1	1	ex	0	0	0	0	0	1	0	0	0	2.2	2.6	2.3	5.1	6.85	5.19	dingo	0.78845736	1.62924054	8/2/10
nsnr	8/3/10	6	AyJay	F	5	15	15	2	7	ex.1	1	ex	0	0	0	0	0	0	0	0	0	2.84	2.63	3.93	5.4	5.82	6.87	dingo	1.043804052	1.686398954	8/3/10
snr	8/4/10	6	AyJay	F	0	14	15	8	15	ex.1	1	ex	0	0	3	0	0	0	0	0	0	1.13	1.91	1.62	4.07	5.61	5.79	dingo	0.122217633	1.403642999	8/4/10
nsnr	7/27/10	2	Fanta	F	5	14	15	7	14	ex.1	1	ex	0	0	0	0	1	2	0	0	0	1.74	4.07	4.78	4.71	8.01	8.1	dingo	0.553885113	1.549687908	7/27/10
nsc	7/28/10	2	Fanta	F	4	15	15	5	13	ex.1	1	ex	0	0	0	0	0	1	0	0	0	1.87	2.7	3.2	4.1	4.8	8.71	dingo	0.625938431	1.410986974	7/28/10
snr	7/29/10	2	Fanta	F	2	12	14	2	4	ex.1	1	ex	0	0	0	0	0	0	0	0	0	3.6	2.27	5.25	6.31	4.85	7.34	dingo	1.280933845	1.842135677	7/29/10
ineq	7/30/10	2	Fanta	F	5	14	15	6	13	ex.1	1	ex	0	0	0	0	0	1	0	0	2	1.96	2.67	3.99	4.37	5.75	6.29	dingo	0.672944473	1.474763009	7/30/10
sns	7/31/10	2	Fanta	F	0	13	15	5	15	ex.1	1	ex	0	0	0	0	0	0	0	0	0	2.27	2.08	2.89	4.17	5.77	5.67	dingo	0.819779831	1.427916036	7/31/10
nsnr	8/2/10	7	Minka	F	0	15	15	7	15	ex.1	1	ex	0	1	0	0	0	0	0	0	1	1.4	1.85	1.77	3.07	4.75	5.67	dingo	0.336472237	1.121677562	8/2/10
snr	8/3/10	7	Minka	F	5	15	15	5	11	ex.1	1	ex	0	1	0	0	0	1	0	0	0	1.97	1.94	2.5	4.27	6.17	5.15	dingo	0.678033543	1.451613827	8/3/10
nsc	8/4/10	7	Minka	F	0	13	14	8	15	ex.1	1	ex	0	0	0	1	0	1	0	0	1	1.6	1.77	2.52	4.07	4.87	5.69	dingo	0.470003629	1.403642999	8/4/10
sns	8/5/10	7	Minka	F	0	15	15	6	14	ex.1	1	ex	0	0	0	0	0	1	0	1	0	2.3	1.84	4.55	6.07	4.47	5.82	dingo	0.832909123	1.803358605	8/5/10
ineq	8/6/10	7	Minka	F	5	14	15	1	8	ex.1	0	ex	0	0	0	0	0	0	0	0	2	NA	1.47	2.2	4.41	4.19	5.47	dingo	NA	1.483874689	8/6/10
snr	8/2/10	8	Opal	F	0	15	15	7	15	ex.1	1	ex	0	0	0	0	0	0	0	0	0	1.97	2.39	2.6	3.7	5.18	5.04	dingo	0.678033543	1.30833282	8/2/10
sns	8/4/10	8	Opal	F	0	12	15	5	15	ex.1	1	ex	0	0	0	0	0	1	0	0	1	1.34	1.21	1.67	3.44	4.32	5.22	dingo	0.292669614	1.235471471	8/4/10
nsnr	8/5/10	8	Opal	F	5	13	15	6	12	ex.1	1	ex	0	0	0	0	0	0	0	0	0	2.27	2.04	2.15	4.37	5.01	5.46	dingo	0.819779831	1.474763009	8/5/10
ineq	8/7/10	8	Opal	F	5	15	15	4	10	ex.1	1	ex	0	0	0	0	0	0	0	0	0	2.6	2.62	3.16	4.2	5.32	5.77	dingo	0.955511445	1.435084525	8/7/10
nsc	8/9/10	8	Opal	F	0	15	15	12	15	ex.1	1	ex	0	0	0	0	0	2	0	0	0	1.4	1.46	1.73	2.8	2.71	4.63	dingo	0.336472237	1.029619417	8/9/10
snr	8/6/10	11	Petal	F	5	15	15	5	12	ex.1	1	ex	0	1	0	0	1	0	0	0	0	1.44	1.53	1.73	3.64	3.68	4.54	dingo	0.364643114	1.291983682	8/6/10
nsnr	8/7/10	11	Petal	F	5	14	15	3	8	ex.1	1	ex	0	0	0	0	0	0	0	0	0	1.76	1.94	1.8	3.27	3.9	5.17	dingo	0.565313809	1.184789985	8/7/10
sns	8/9/10	11	Petal	F	5	13	15	1	6	ex.1	1	ex	0	0	0	0	1	0	0	0	0	2.57	2.05	2.57	4.17	4.05	6.68	dingo	0.943905899	1.427916036	8/9/10
nsc	8/10/10	11	Petal	F	5	12	15	2	7	ex.1	1	ex	0	0	0	0	0	0	0	0	1	1.23	1.5	1.38	2.3	3.5	6.02	dingo	0.207014169	0.832909123	8/10/10
ineq	8/12/10	11	Petal	F	0	15	15	11	15	ex.1	1	ex	0	0	1	0	0	3	0	0	0	1.51	1.44	1.93	3.07	3.31	4.86	dingo	0.412109651	1.121677562	8/12/10
sns	8/2/10	7	Rosie	F	0	15	15	11	15	ex.1	1	ex	0	3	0	0	0	1	0	0	1	2	1.97	3.08	4.94	5.49	6.17	dingo	0.693147181	1.597365331	8/2/10
ineq	8/5/10	7	Rosie	F	0	14	15	10	15	ex.1	1	ex	0	1	0	0	0	3	0	0	0	1.3	1.74	1.88	4.14	4.69	4.52	dingo	0.262364264	1.420695788	8/5/10
snr	8/6/10	7	Rosie	F	0	12	14	9	15	ex.1	1	ex	0	0	1	0	0	1	0	0	0	1.84	1.51	2.23	3.37	4.33	4.73	dingo	0.609765572	1.214912744	8/6/10
nsc	8/7/10	7	Rosie	F	0	15	15	7	15	ex.1	1	ex	0	0	0	0	0	2	0	0	0	1.63	1.52	2.53	3.27	4.34	5	dingo	0.488580015	1.184789985	8/7/10
nsnr	8/9/10	7	Rosie	F	4	15	15	6	13	ex.1	1	ex	0	0	0	0	0	0	0	0	0	2.13	1.58	2.35	4.13	3.56	5.58	dingo	0.75612198	1.418277407	8/9/10
snr	7/27/10	1	Snapple	M	0	14	15	9	15	ex.1	1	ex	0	0	2	0	0	2	0	0	0	2.33	3.75	3.42	4.87	6.34	4.99	dingo	0.845868268	1.583093937	7/27/10
nsnr	7/28/10	1	Snapple	M	5	14	14	4	9	ex.1	1	ex	0	1	0	0	1	2	0	0	1	2.06	2.31	2.57	4.73	4.79	6.55	dingo	0.722705983	1.553925203	7/28/10
sns	7/29/10	1	Snapple	M	5	12	13	3	10	ex.1	1	ex	0	1	0	1	0	1	0	0	0	2.67	2.24	3.28	4.7	5.07	6.48	dingo	0.982078472	1.547562509	7/29/10
nsc	7/30/10	1	Snapple	M	4	15	15	6	13	ex.1	1	ex	0	0	0	0	1	1	0	0	1	2.4	2.75	3.37	5.47	6.27	6.58	dingo	0.875468737	1.699278616	7/30/10
ineq	7/31/10	1	Snapple	M	0	15	15	10	15	ex.1	1	ex	0	1	0	0	0	1	0	0	0	2.41	2.66	3.76	5.11	5.65	6.41	dingo	0.879626748	1.631199404	7/31/10
nsc	7/30/10	3	Tilly	F	0	14	14	11	15	ex.1	1	ex	0	0	0	0	1	6	0	0	1	0.7	0.8	1.22	3.47	3.23	3.87	dingo	-0.356674944	1.244154594	7/30/10
ineq	7/31/10	3	Tilly	F	0	15	15	7	15	ex.1	1	ex	0	1	0	0	1	1	0	0	0	0.47	0.91	0.97	2.87	3.48	3.82	dingo	-0.755022584	1.05431203	7/31/10
nsnr	8/2/10	3	Tilly	F	0	15	15	9	15	ex.1	1	ex	0	0	0	0	1	0	0	0	0	0.64	0.77	1.12	2.81	4.37	4.85	dingo	-0.446287103	1.033184483	8/2/10
sns	8/3/10	3	Tilly	F	5	15	15	2	8	ex.1	1	ex	0	0	0	0	0	0	0	0	1	0.94	0.8	1.14	2.57	2.86	4.65	dingo	-0.061875404	0.943905899	8/3/10
snr	8/4/10	3	Tilly	F	5	15	15	5	11	ex.1	1	ex	0	0	0	1	0	3	0	0	0	0.9	0.89	1.33	2.54	3.06	5.13	dingo	-0.105360516	0.932164081	8/4/10
nsc	8/3/10	10	Wirra	F	5	14	15	3	11	ex.1	1	ex	0	0	0	0	0	1	0	0	0	1.14	1.49	1.76	5.11	3.79	6.27	dingo	0.131028262	1.631199404	8/3/10
nsnr	8/5/10	10	Wirra	F	5	15	15	4	13	ex.1	1	ex	0	0	0	0	1	0	0	0	2	1.06	0.89	2.11	2.37	3.66	5.46	dingo	0.058268908	0.862889955	8/5/10
ineq	8/6/10	10	Wirra	F	5	15	15	2	10	ex.1	1	ex	0	0	1	0	0	0	0	0	2	1.4	1.32	1.4	4.77	4.11	6.12	dingo	0.336472237	1.562346305	8/6/10
snr	8/7/10	10	Wirra	F	5	15	15	1	6	ex.1	1	ex	0	0	1	0	0	0	0	0	0	1.7	1.22	1.7	3.37	3.13	5.33	dingo	0.530628251	1.214912744	8/7/10
sns	8/9/10	10	Wirra	F	5	15	15	0	5	ex.1	0	ex	0	1	0	0	0	0	0	0	1	NA	1.72	NA	7.41	3.29	6.83	dingo	NA	2.002830439	8/9/10
ineq	7/30/10	4	Yaouk	M	0	15	15	14	15	ex.1	1	ex	0	1	3	0	0	3	0	0	0	1.1	1.84	1.78	5.11	5.47	4.49	dingo	0.09531018	1.631199404	7/30/10
sns	7/31/10	4	Yaouk	M	0	15	15	11	15	ex.1	1	ex	0	0	0	0	0	4	0	0	0	1.07	1.69	2.02	3.81	5.16	4.03	dingo	0.067658648	1.337629189	7/31/10
nsc	8/2/10	4	Yaouk	M	0	15	15	7	15	ex.1	1	ex	0	0	0	0	0	1	0	0	0	1.31	1.51	2.61	5.28	4.74	5.54	dingo	0.270027137	1.663926098	8/2/10
snr	8/3/10	4	Yaouk	M	0	15	15	7	15	ex.1	1	ex	0	0	0	0	0	0	0	0	0	1.7	1.78	2.49	5.21	5.18	5.16	dingo	0.530628251	1.650579856	8/3/10
nsnr	8/4/10	4	Yaouk	M	5	15	15	5	11	ex.1	1	ex	0	0	0	0	0	2	0	0	0	1.14	1.3	2.38	5.31	4.67	5.8	dingo	0.131028262	1.669591835	8/4/10
sns	7/30/10	5	Yoori	M	0	15	15	8	15	ex.1	1	ex	0	2	0	0	0	0	0	0	1	1.97	1.78	2.51	3.67	4.45	5.31	dingo	0.678033543	1.300191662	7/30/10
snr	8/2/10	5	Yoori	M	0	15	15	7	15	ex.1	1	ex	0	1	0	0	1	2	0	0	0	1.67	2.21	2.06	2.47	5.14	4.47	dingo	0.512823626	0.904218151	8/2/10
ineq	8/3/10	5	Yoori	M	0	15	15	8	15	ex.1	1	ex	0	0	4	0	0	3	0	0	0	1.46	1.07	1.57	4.7	3.24	4.35	dingo	0.378436436	1.547562509	8/3/10
nsnr	8/4/10	5	Yoori	M	5	15	15	4	12	ex.1	1	ex	0	0	0	1	1	2	0	0	0	1.47	1.18	1.85	4.37	4.51	5.99	dingo	0.385262401	1.474763009	8/4/10
nsc	8/6/10	5	Yoori	M	4	15	15	3	8	ex.1	1	ex	0	0	0	0	0	1	0	0	0	3.2	1.41	2.52	4.41	4.37	5.65	dingo	1.16315081	1.483874689	8/6/10
ineq	7/30/10	6	AyJay	F	0	14	15	6	15	ex.2	0	ex	0	0	2	0	0	0	0	0	0	NA	2.82	4.23	5.1	5.78	6.11	dingo	NA	1.62924054	7/30/10
nsc	7/31/10	6	AyJay	F	0	14	15	8	15	ex.2	1	ex	0	0	0	0	0	2	0	0	0	1.94	2.32	2.71	4.71	5.52	5.58	dingo	0.662687973	1.549687908	7/31/10
sns	8/2/10	6	AyJay	F	5	14	15	6	12	ex.2	1	ex	0	0	0	0	0	1	0	0	0	1.67	2.6	2.3	3.57	6.85	5.19	dingo	0.512823626	1.272565596	8/2/10
nsnr	8/3/10	6	AyJay	F	5	15	15	2	7	ex.2	1	ex	0	0	0	0	0	0	0	0	0	5.01	2.63	3.93	7.48	5.82	6.87	dingo	1.611435915	2.012232792	8/3/10
snr	8/4/10	6	AyJay	F	0	14	15	8	15	ex.2	1	ex	0	0	3	0	0	0	0	0	0	1.3	1.91	1.62	4.37	5.61	5.79	dingo	0.262364264	1.474763009	8/4/10
nsnr	7/27/10	2	Fanta	F	5	14	15	7	14	ex.2	1	ex	0	0	0	0	1	2	0	0	0	3.41	4.07	4.78	6.64	8.01	8.1	dingo	1.226712291	1.893111963	7/27/10
nsc	7/28/10	2	Fanta	F	4	15	15	5	13	ex.2	1	ex	0	0	0	0	0	1	0	0	0	2.44	2.7	3.2	4.64	4.8	8.71	dingo	0.891998039	1.534714366	7/28/10
snr	7/29/10	2	Fanta	F	2	12	14	2	4	ex.2	1	ex	0	0	0	0	0	0	0	0	0	6.9	2.27	5.25	8.37	4.85	7.34	dingo	1.931521412	2.124653885	7/29/10
ineq	7/30/10	2	Fanta	F	5	14	15	6	13	ex.2	1	ex	0	0	0	0	0	1	0	0	2	3.03	2.67	3.99	4.7	5.75	6.29	dingo	1.10856262	1.547562509	7/30/10
sns	7/31/10	2	Fanta	F	0	13	15	5	15	ex.2	1	ex	0	0	0	0	0	0	0	0	0	1.97	2.08	2.89	3.27	5.77	5.67	dingo	0.678033543	1.184789985	7/31/10
nsnr	8/2/10	7	Minka	F	0	15	15	7	15	ex.2	1	ex	0	1	0	0	0	0	0	0	1	2.17	1.85	1.77	4.44	4.75	5.67	dingo	0.774727168	1.490654376	8/2/10
snr	8/3/10	7	Minka	F	5	15	15	5	11	ex.2	1	ex	0	1	0	0	0	1	0	0	0	1.6	1.94	2.5	3.3	6.17	5.15	dingo	0.470003629	1.193922468	8/3/10
nsc	8/4/10	7	Minka	F	0	13	14	8	15	ex.2	0	ex	0	0	0	0	0	1	0	0	1	NA	1.77	2.52	NA	4.87	5.69	dingo	NA	NA	8/4/10
sns	8/5/10	7	Minka	F	0	15	15	6	14	ex.2	1	ex	0	0	0	0	0	1	0	1	0	5.9	1.84	4.55	6.67	4.47	5.82	dingo	1.774952351	1.89761986	8/5/10
ineq	8/6/10	7	Minka	F	5	14	15	1	8	ex.2	0	ex	0	0	0	0	0	0	1	0	2	NA	1.47	2.2	5.51	4.19	5.47	dingo	NA	1.706564623	8/6/10
snr	8/2/10	8	Opal	F	0	15	15	7	15	ex.2	1	ex	0	0	0	0	0	0	0	0	0	1.63	2.39	2.6	3	5.18	5.04	dingo	0.488580015	1.098612289	8/2/10
sns	8/4/10	8	Opal	F	0	12	15	5	15	ex.2	1	ex	0	0	0	1	0	1	0	0	1	1.46	1.21	1.67	4.27	4.32	5.22	dingo	0.378436436	1.451613827	8/4/10
nsnr	8/5/10	8	Opal	F	5	13	15	6	12	ex.2	1	ex	0	0	0	0	0	0	0	0	0	1.7	2.04	2.15	3.67	5.01	5.46	dingo	0.530628251	1.300191662	8/5/10
ineq	8/7/10	8	Opal	F	5	15	15	4	10	ex.2	1	ex	0	0	0	0	0	0	0	0	0	2.77	2.62	3.16	5.17	5.32	5.77	dingo	1.01884732	1.642872689	8/7/10
nsc	8/9/10	8	Opal	F	0	15	15	12	15	ex.2	1	ex	0	0	0	0	0	2	0	0	0	1.73	1.46	1.73	2.87	2.71	4.63	dingo	0.548121409	1.05431203	8/9/10
snr	8/6/10	11	Petal	F	5	15	15	5	12	ex.2	1	ex	0	1	0	0	1	0	0	0	0	1.06	1.53	1.73	2.1	3.68	4.54	dingo	0.058268908	0.741937345	8/6/10
nsnr	8/7/10	11	Petal	F	5	14	15	3	8	ex.2	1	ex	0	0	0	0	0	0	0	0	0	1.54	1.94	1.8	2.77	3.9	5.17	dingo	0.431782416	1.01884732	8/7/10
sns	8/9/10	11	Petal	F	5	13	15	1	6	ex.2	0	ex	0	0	0	0	1	0	0	0	0	NA	2.05	2.57	6.44	4.05	6.68	dingo	NA	1.86252854	8/9/10
nsc	8/10/10	11	Petal	F	5	12	15	2	7	ex.2	1	ex	0	0	0	0	0	0	0	0	1	1.53	1.5	1.38	2.97	3.5	6.02	dingo	0.425267735	1.088561953	8/10/10
ineq	8/12/10	11	Petal	F	0	15	15	11	15	ex.2	1	ex	0	0	1	0	0	3	0	0	0	2.13	1.44	1.93	2.96	3.31	4.86	dingo	0.75612198	1.085189268	8/12/10
sns	8/2/10	7	Rosie	F	0	15	15	11	15	ex.2	1	ex	0	3	0	0	0	1	0	0	1	3.1	1.97	3.08	5.64	5.49	6.17	dingo	1.131402111	1.729884066	8/2/10
ineq	8/5/10	7	Rosie	F	0	14	15	10	15	ex.2	1	ex	0	1	0	0	0	3	0	0	0	1.07	1.74	1.88	3.41	4.69	4.52	dingo	0.067658648	1.226712291	8/5/10
snr	8/6/10	7	Rosie	F	0	12	14	9	15	ex.2	1	ex	0	0	1	0	0	1	0	0	0	2.01	1.51	2.23	3.91	4.33	4.73	dingo	0.698134722	1.363537374	8/6/10
nsc	8/7/10	7	Rosie	F	0	15	15	7	15	ex.2	1	ex	0	0	0	0	0	2	0	0	0	2.71	1.52	2.53	4.57	4.34	5	dingo	0.996948635	1.519513205	8/7/10
nsnr	8/9/10	7	Rosie	F	4	15	15	6	13	ex.2	1	ex	0	0	0	0	0	0	0	0	0	1.94	1.58	2.35	3.34	3.56	5.58	dingo	0.662687973	1.205970807	8/9/10
snr	7/27/10	1	Snapple	M	0	14	15	9	15	ex.2	1	ex	0	0	2	0	0	2	0	0	0	3.3	3.75	3.42	7.47	6.34	4.99	dingo	1.193922468	2.010894999	7/27/10
nsnr	7/28/10	1	Snapple	M	5	14	14	4	9	ex.2	1	ex	0	1	0	1	1	2	0	0	1	2.3	2.31	2.57	5.2	4.79	6.55	dingo	0.832909123	1.648658626	7/28/10
sns	7/29/10	1	Snapple	M	5	12	13	3	10	ex.2	0	ex	0	1	0	0	0	1	0	0	0	NA	2.24	3.28	7.54	5.07	6.48	dingo	NA	2.020222182	7/29/10
nsc	7/30/10	1	Snapple	M	4	15	15	6	13	ex.2	1	ex	0	0	0	0	1	1	0	0	1	2.97	2.75	3.37	5.71	6.27	6.58	dingo	1.088561953	1.742219024	7/30/10
ineq	7/31/10	1	Snapple	M	0	15	15	10	15	ex.2	1	ex	0	1	0	0	0	1	0	0	0	3.1	2.66	3.76	5	5.65	6.41	dingo	1.131402111	1.609437912	7/31/10
nsc	7/30/10	3	Tilly	F	0	14	14	11	15	ex.2	1	ex	0	0	0	0	1	6	0	0	1	0.83	0.8	1.22	2.9	3.23	3.87	dingo	-0.186329578	1.064710737	7/30/10
ineq	7/31/10	3	Tilly	F	0	15	15	7	15	ex.2	1	ex	0	1	0	0	1	1	0	0	0	0.8	0.91	0.97	2.17	3.48	3.82	dingo	-0.223143551	0.774727168	7/31/10
nsnr	8/2/10	3	Tilly	F	0	15	15	9	15	ex.2	1	ex	0	0	0	0	1	0	0	0	0	1.3	0.77	1.12	4.27	4.37	4.85	dingo	0.262364264	1.451613827	8/2/10
sns	8/3/10	3	Tilly	F	5	15	15	2	8	ex.2	0	ex	0	0	0	0	0	0	0	0	1	NA	0.8	1.14	5.44	2.86	4.65	dingo	NA	1.693779061	8/3/10
snr	8/4/10	3	Tilly	F	5	15	15	5	11	ex.2	1	ex	0	0	0	0	0	3	0	0	0	0.63	0.89	1.33	3.17	3.06	5.13	dingo	-0.46203546	1.153731588	8/4/10
nsc	8/3/10	10	Wirra	F	5	14	15	3	11	ex.2	1	ex	0	0	0	0	0	1	0	0	0	1.9	1.49	1.76	5.2	3.79	6.27	dingo	0.641853886	1.648658626	8/3/10
nsnr	8/5/10	10	Wirra	F	5	15	15	4	13	ex.2	1	ex	0	0	0	0	1	0	0	0	2	1.33	0.89	2.11	3.23	3.66	5.46	dingo	0.285178942	1.172482137	8/5/10
ineq	8/6/10	10	Wirra	F	5	15	15	2	10	ex.2	0	ex	0	0	1	0	0	0	1	0	2	NA	1.32	1.4	7.08	4.11	6.12	dingo	NA	1.957273908	8/6/10
snr	8/7/10	10	Wirra	F	5	15	15	1	6	ex.2	0	ex	1	0	1	0	0	0	0	0	0	NA	1.22	1.7	5.98	3.13	5.33	dingo	NA	1.788420568	8/7/10
sns	8/9/10	10	Wirra	F	5	15	15	0	5	ex.2	0	ex	0	1	0	0	0	0	0	0	1	NA	1.72	NA	6.54	3.29	6.83	dingo	NA	1.877937165	8/9/10
ineq	7/30/10	4	Yaouk	M	0	15	15	14	15	ex.2	1	ex	0	1	3	0	0	3	0	0	0	1.3	1.84	1.78	3.84	5.47	4.49	dingo	0.262364264	1.345472367	7/30/10
sns	7/31/10	4	Yaouk	M	0	15	15	11	15	ex.2	1	ex	0	0	0	0	0	4	0	0	0	1.67	1.69	2.02	3	5.16	4.03	dingo	0.512823626	1.098612289	7/31/10
nsc	8/2/10	4	Yaouk	M	0	15	15	7	15	ex.2	1	ex	0	0	0	0	0	1	0	0	0	3.87	1.51	2.61	6.24	4.74	5.54	dingo	1.353254507	1.830980182	8/2/10
snr	8/3/10	4	Yaouk	M	0	15	15	7	15	ex.2	1	ex	0	0	0	0	0	0	0	0	0	1.83	1.78	2.49	4.2	5.18	5.16	dingo	0.604315967	1.435084525	8/3/10
nsnr	8/4/10	4	Yaouk	M	5	15	15	5	11	ex.2	1	ex	0	0	0	0	0	2	0	0	0	1.97	1.3	2.38	4.51	4.67	5.8	dingo	0.678033543	1.506297154	8/4/10
sns	7/30/10	5	Yoori	M	0	15	15	8	15	ex.2	1	ex	0	2	0	0	0	0	0	0	1	2.47	1.78	2.51	5.24	4.45	5.31	dingo	0.904218151	1.656321498	7/30/10
snr	8/2/10	5	Yoori	M	0	15	15	7	15	ex.2	1	ex	0	1	0	0	1	2	0	0	0	1.84	2.21	2.06	3.64	5.14	4.47	dingo	0.609765572	1.291983682	8/2/10
ineq	8/3/10	5	Yoori	M	0	15	15	8	15	ex.2	1	ex	0	0	4	0	0	3	0	0	0	1.33	1.07	1.57	3.13	3.24	4.35	dingo	0.285178942	1.141033005	8/3/10
nsnr	8/4/10	5	Yoori	M	5	15	15	4	12	ex.2	1	ex	0	0	0	0	1	2	0	0	0	1.33	1.18	1.85	5.51	4.51	5.99	dingo	0.285178942	1.706564623	8/4/10
nsc	8/6/10	5	Yoori	M	4	15	15	3	8	ex.2	0	ex	0	0	0	1	0	1	0	0	0	NA	1.41	2.52	5.54	4.37	5.65	dingo	NA	1.711994501	8/6/10
ineq	7/30/10	6	AyJay	F	0	14	15	6	15	ex.3	0	ex	1	0	2	0	0	0	0	0	0	NA	2.82	4.23	6.08	5.78	6.11	dingo	NA	1.805004696	7/30/10
nsc	7/31/10	6	AyJay	F	0	14	15	8	15	ex.3	1	ex	0	0	0	0	0	2	0	0	0	1.9	2.32	2.71	3.63	5.52	5.58	dingo	0.641853886	1.289232648	7/31/10
sns	8/2/10	6	AyJay	F	5	14	15	6	12	ex.3	1	ex	0	0	0	0	0	1	0	0	0	1.4	2.6	2.3	4.07	6.85	5.19	dingo	0.336472237	1.403642999	8/2/10
nsnr	8/3/10	6	AyJay	F	5	15	15	2	7	ex.3	0	ex	0	0	0	0	0	0	0	0	0	NA	2.63	3.93	7.44	5.82	6.87	dingo	NA	2.006870849	8/3/10
snr	8/4/10	6	AyJay	F	0	14	15	8	15	ex.3	1	ex	0	0	3	0	0	0	0	0	0	2.04	1.91	1.62	5.57	5.61	5.79	dingo	0.712949808	1.717395054	8/4/10
nsnr	7/27/10	2	Fanta	F	5	14	15	7	14	ex.3	1	ex	0	0	0	0	1	2	0	0	0	4.01	4.07	4.78	6.81	8.01	8.1	dingo	1.388791241	1.91839212	7/27/10
nsc	7/28/10	2	Fanta	F	4	15	15	5	13	ex.3	0	ex	0	0	0	0	0	1	0	0	0	NA	2.7	3.2	9.41	4.8	8.71	dingo	NA	2.241772954	7/28/10
snr	7/29/10	2	Fanta	F	2	12	14	2	4	ex.3	0	ex	0	0	0	0	0	0	0	0	0	NA	2.27	5.25	NA	4.85	7.34	dingo	NA	NA	7/29/10
ineq	7/30/10	2	Fanta	F	5	14	15	6	13	ex.3	1	ex	0	0	0	0	0	1	0	0	2	2.8	2.67	3.99	5.24	5.75	6.29	dingo	1.029619417	1.656321498	7/30/10
sns	7/31/10	2	Fanta	F	0	13	15	5	15	ex.3	0	ex	0	0	0	0	0	0	0	0	0	NA	2.08	2.89	6.28	5.77	5.67	dingo	NA	1.83736998	7/31/10
nsnr	8/2/10	7	Minka	F	0	15	15	7	15	ex.3	0	ex	0	1	0	0	0	0	0	0	1	NA	1.85	1.77	6.91	4.75	5.67	dingo	NA	1.932969638	8/2/10
snr	8/3/10	7	Minka	F	5	15	15	5	11	ex.3	1	ex	0	1	0	0	0	1	0	0	0	2.37	1.94	2.5	4.8	6.17	5.15	dingo	0.862889955	1.568615918	8/3/10
nsc	8/4/10	7	Minka	F	0	13	14	8	15	ex.3	1	ex	0	0	0	0	0	1	0	0	1	2.07	1.77	2.52	5.04	4.87	5.69	dingo	0.727548607	1.617406082	8/4/10
sns	8/5/10	7	Minka	F	0	15	15	6	14	ex.3	0	ex	0	0	0	0	0	1	0	1	0	NA	1.84	4.55	6.1	4.47	5.82	dingo	NA	1.808288771	8/5/10
ineq	8/6/10	7	Minka	F	5	14	15	1	8	ex.3	1	ex	0	0	0	0	0	0	0	0	2	2.2	1.47	2.2	4.1	4.19	5.47	dingo	0.78845736	1.410986974	8/6/10
snr	8/2/10	8	Opal	F	0	15	15	7	15	ex.3	1	ex	0	0	0	0	0	0	0	0	0	2.07	2.39	2.6	5.54	5.18	5.04	dingo	0.727548607	1.711994501	8/2/10
sns	8/4/10	8	Opal	F	0	12	15	5	15	ex.3	1	ex	0	0	0	0	0	1	0	0	1	1.33	1.21	1.67	3.27	4.32	5.22	dingo	0.285178942	1.184789985	8/4/10
nsnr	8/5/10	8	Opal	F	5	13	15	6	12	ex.3	1	ex	0	0	0	0	0	0	0	0	0	2.37	2.04	2.15	4.2	5.01	5.46	dingo	0.862889955	1.435084525	8/5/10
ineq	8/7/10	8	Opal	F	5	15	15	4	10	ex.3	1	ex	0	0	0	0	0	0	0	0	0	4.6	2.62	3.16	6.97	5.32	5.77	dingo	1.526056303	1.941615225	8/7/10
nsc	8/9/10	8	Opal	F	0	15	15	12	15	ex.3	1	ex	0	0	0	0	0	2	0	0	0	1.8	1.46	1.73	2.63	2.71	4.63	dingo	0.587786665	0.966983846	8/9/10
snr	8/6/10	11	Petal	F	5	15	15	5	12	ex.3	1	ex	0	1	0	0	1	0	0	0	0	1.67	1.53	1.73	2.73	3.68	4.54	dingo	0.512823626	1.004301609	8/6/10
nsnr	8/7/10	11	Petal	F	5	14	15	3	8	ex.3	1	ex	0	0	0	0	0	0	0	0	0	2.1	1.94	1.8	4.07	3.9	5.17	dingo	0.741937345	1.403642999	8/7/10
sns	8/9/10	11	Petal	F	5	13	15	1	6	ex.3	0	ex	0	0	0	0	1	0	0	0	0	NA	2.05	2.57	7.11	4.05	6.68	dingo	NA	1.961502244	8/9/10
nsc	8/10/10	11	Petal	F	5	12	15	2	7	ex.3	0	ex	0	0	0	0	0	0	0	0	1	NA	1.5	1.38	7.31	3.5	6.02	dingo	NA	1.989243274	8/10/10
ineq	8/12/10	11	Petal	F	0	15	15	11	15	ex.3	1	ex	0	0	1	0	0	3	0	0	0	2.17	1.44	1.93	3.24	3.31	4.86	dingo	0.774727168	1.17557333	8/12/10
sns	8/2/10	7	Rosie	F	0	15	15	11	15	ex.3	1	ex	0	3	0	1	0	1	0	0	1	3.07	1.97	3.08	6.1	5.49	6.17	dingo	1.121677562	1.808288771	8/2/10
ineq	8/5/10	7	Rosie	F	0	14	15	10	15	ex.3	1	ex	0	1	0	0	0	3	0	0	0	1.46	1.74	1.88	3.43	4.69	4.52	dingo	0.378436436	1.232560261	8/5/10
snr	8/6/10	7	Rosie	F	0	12	14	9	15	ex.3	1	ex	1	0	1	0	0	1	0	0	0	2.1	1.51	2.23	3.64	4.33	4.73	dingo	0.741937345	1.291983682	8/6/10
nsc	8/7/10	7	Rosie	F	0	15	15	7	15	ex.3	1	ex	0	0	0	0	0	2	0	0	0	1.66	1.52	2.53	3.47	4.34	5	dingo	0.506817602	1.244154594	8/7/10
nsnr	8/9/10	7	Rosie	F	4	15	15	6	13	ex.3	0	ex	0	0	0	0	0	0	0	0	0	NA	1.58	2.35	6.57	3.56	5.58	dingo	NA	1.882513832	8/9/10
snr	7/27/10	1	Snapple	M	0	14	15	9	15	ex.3	0	ex	0	0	2	0	0	2	0	0	0	NA	3.75	3.42	3.54	6.34	4.99	dingo	NA	1.264126727	7/27/10
nsnr	7/28/10	1	Snapple	M	5	14	14	4	9	ex.3	1	ex	0	1	0	0	1	2	0	0	1	3.27	2.31	2.57	6.41	4.79	6.55	dingo	1.184789985	1.857859271	7/28/10
sns	7/29/10	1	Snapple	M	5	12	13	3	10	ex.3	1	ex	0	1	0	0	0	1	0	0	0	3.97	2.24	3.28	6.34	5.07	6.48	dingo	1.378766095	1.846878768	7/29/10
nsc	7/30/10	1	Snapple	M	4	15	15	6	13	ex.3	0	ex	0	0	0	0	1	1	0	0	1	NA	2.75	3.37	7.38	6.27	6.58	dingo	NA	1.998773639	7/30/10
ineq	7/31/10	1	Snapple	M	0	15	15	10	15	ex.3	1	ex	0	1	0	0	0	1	0	0	0	3.1	2.66	3.76	5.27	5.65	6.41	dingo	1.131402111	1.662030363	7/31/10
nsc	7/30/10	3	Tilly	F	0	14	14	11	15	ex.3	1	ex	0	0	0	0	1	6	0	0	1	1.66	0.8	1.22	4.5	3.23	3.87	dingo	0.506817602	1.504077397	7/30/10
ineq	7/31/10	3	Tilly	F	0	15	15	7	15	ex.3	1	ex	0	1	0	0	1	1	0	0	0	0.83	0.91	0.97	1.77	3.48	3.82	dingo	-0.186329578	0.570979547	7/31/10
nsnr	8/2/10	3	Tilly	F	0	15	15	9	15	ex.3	1	ex	0	0	0	0	1	0	0	0	0	1.34	0.77	1.12	4.64	4.37	4.85	dingo	0.292669614	1.534714366	8/2/10
sns	8/3/10	3	Tilly	F	5	15	15	2	8	ex.3	1	ex	0	0	0	0	0	0	0	0	1	1.34	0.8	1.14	3.41	2.86	4.65	dingo	0.292669614	1.226712291	8/3/10
snr	8/4/10	3	Tilly	F	5	15	15	5	11	ex.3	1	ex	0	0	0	1	0	3	0	0	0	2.74	0.89	1.33	6.14	3.06	5.13	dingo	1.00795792	1.814824742	8/4/10
nsc	8/3/10	10	Wirra	F	5	14	15	3	11	ex.3	0	ex	0	0	0	0	0	1	0	0	0	NA	1.49	1.76	5.64	3.79	6.27	dingo	NA	1.729884066	8/3/10
nsnr	8/5/10	10	Wirra	F	5	15	15	4	13	ex.3	0	ex	0	0	0	0	1	0	0	0	2	NA	0.89	2.11	6.84	3.66	5.46	dingo	NA	1.922787732	8/5/10
ineq	8/6/10	10	Wirra	F	5	15	15	2	10	ex.3	0	ex	0	0	1	0	0	0	0	0	2	NA	1.32	1.4	6.87	4.11	6.12	dingo	NA	1.927164106	8/6/10
snr	8/7/10	10	Wirra	F	5	15	15	1	6	ex.3	0	ex	0	0	1	0	0	0	0	0	0	NA	1.22	1.7	5.6	3.13	5.33	dingo	NA	1.722766598	8/7/10
sns	8/9/10	10	Wirra	F	5	15	15	0	5	ex.3	0	ex	0	1	0	0	0	0	0	0	1	NA	1.72	NA	6.2	3.29	6.83	dingo	NA	1.824549292	8/9/10
ineq	7/30/10	4	Yaouk	M	0	15	15	14	15	ex.3	1	ex	0	1	3	0	0	3	0	0	0	1.46	1.84	1.78	4	5.47	4.49	dingo	0.378436436	1.386294361	7/30/10
sns	7/31/10	4	Yaouk	M	0	15	15	11	15	ex.3	1	ex	0	0	0	0	0	4	0	0	0	2.74	1.69	2.02	4.54	5.16	4.03	dingo	1.00795792	1.512927012	7/31/10
nsc	8/2/10	4	Yaouk	M	0	15	15	7	15	ex.3	0	ex	0	0	0	0	0	1	0	0	0	NA	1.51	2.61	5.41	4.74	5.54	dingo	NA	1.688249093	8/2/10
snr	8/3/10	4	Yaouk	M	0	15	15	7	15	ex.3	1	ex	0	0	0	0	0	0	0	0	0	1.3	1.78	2.49	3.84	5.18	5.16	dingo	0.262364264	1.345472367	8/3/10
nsnr	8/4/10	4	Yaouk	M	5	15	15	5	11	ex.3	1	ex	0	0	0	1	0	2	0	0	0	3.73	1.3	2.38	6.64	4.67	5.8	dingo	1.316408234	1.893111963	8/4/10
sns	7/30/10	5	Yoori	M	0	15	15	8	15	ex.3	1	ex	0	2	0	0	0	0	0	0	1	1.43	1.78	2.51	3.57	4.45	5.31	dingo	0.357674444	1.272565596	7/30/10
snr	8/2/10	5	Yoori	M	0	15	15	7	15	ex.3	1	ex	0	1	0	0	1	2	0	0	0	2.24	2.21	2.06	3.81	5.14	4.47	dingo	0.806475866	1.337629189	8/2/10
ineq	8/3/10	5	Yoori	M	0	15	15	8	15	ex.3	1	ex	0	0	4	0	0	3	0	0	0	1.13	1.07	1.57	2.86	3.24	4.35	dingo	0.122217633	1.050821625	8/3/10
nsnr	8/4/10	5	Yoori	M	5	15	15	4	12	ex.3	0	ex	0	0	0	0	1	2	0	0	0	NA	1.18	1.85	7.04	4.51	5.99	dingo	NA	1.95160817	8/4/10
nsc	8/6/10	5	Yoori	M	4	15	15	3	8	ex.3	1	ex	0	0	0	0	0	1	0	0	0	1.37	1.41	2.52	2.4	4.37	5.65	dingo	0.31481074	0.875468737	8/6/10
ineq	7/30/10	6	AyJay	F	0	14	15	6	15	ex.4	1	ex	0	0	2	0	0	0	0	0	0	3.34	2.82	4.23	6.54	5.78	6.11	dingo	1.205970807	1.877937165	7/30/10
nsc	7/31/10	6	AyJay	F	0	14	15	8	15	ex.4	1	ex	0	0	0	0	0	2	0	0	0	2.64	2.32	2.71	5.87	5.52	5.58	dingo	0.970778917	1.769854634	7/31/10
sns	8/2/10	6	AyJay	F	5	14	15	6	12	ex.4	1	ex	0	0	0	0	0	1	0	0	0	3.07	2.6	2.3	4.84	6.85	5.19	dingo	1.121677562	1.576914721	8/2/10
nsnr	8/3/10	6	AyJay	F	5	15	15	2	7	ex.4	0	ex	0	0	0	0	0	0	0	0	0	NA	2.63	3.93	6.21	5.82	6.87	dingo	NA	1.826160896	8/3/10
snr	8/4/10	6	AyJay	F	0	14	15	8	15	ex.4	1	ex	0	0	3	0	0	0	0	0	0	1.5	1.91	1.62	3.64	5.61	5.79	dingo	0.405465108	1.291983682	8/4/10
nsnr	7/27/10	2	Fanta	F	5	14	15	7	14	ex.4	1	ex	0	0	0	0	1	2	0	0	0	9.84	4.07	4.78	12.34	8.01	8.1	dingo	2.286455711	2.512846018	7/27/10
nsc	7/28/10	2	Fanta	F	4	15	15	5	13	ex.4	1	ex	0	0	0	0	0	1	0	0	0	4.28	2.7	3.2	7.61	4.8	8.71	dingo	1.45395301	2.029463172	7/28/10
snr	7/29/10	2	Fanta	F	2	12	14	2	4	ex.4	0	ex	0	0	0	0	0	0	0	0	0	NA	2.27	5.25	NA	4.85	7.34	dingo	NA	NA	7/29/10
ineq	7/30/10	2	Fanta	F	5	14	15	6	13	ex.4	1	ex	0	0	0	0	0	1	0	0	2	3.14	2.67	3.99	5.78	5.75	6.29	dingo	1.1442228	1.754403683	7/30/10
sns	7/31/10	2	Fanta	F	0	13	15	5	15	ex.4	0	ex	0	0	0	0	0	0	0	0	0	NA	2.08	2.89	5.9	5.77	5.67	dingo	NA	1.774952351	7/31/10
nsnr	8/2/10	7	Minka	F	0	15	15	7	15	ex.4	1	ex	0	1	0	0	0	0	0	0	1	1.93	1.85	1.77	5.17	4.75	5.67	dingo	0.657520003	1.642872689	8/2/10
snr	8/3/10	7	Minka	F	5	15	15	5	11	ex.4	0	ex	0	1	0	0	0	1	0	0	0	NA	1.94	2.5	5.88	6.17	5.15	dingo	NA	1.771556762	8/3/10
nsc	8/4/10	7	Minka	F	0	13	14	8	15	ex.4	1	ex	0	0	0	0	0	1	0	0	1	4.48	1.77	2.52	7.28	4.87	5.69	dingo	1.499623046	1.985130862	8/4/10
sns	8/5/10	7	Minka	F	0	15	15	6	14	ex.4	1	ex	0	0	0	1	0	1	0	1	0	6.5	1.84	4.55	6.94	4.47	5.82	dingo	1.871802177	1.937301775	8/5/10
ineq	8/6/10	7	Minka	F	5	14	15	1	8	ex.4	0	ex	0	0	0	0	0	0	1	0	2	NA	1.47	2.2	6.14	4.19	5.47	dingo	NA	1.814824742	8/6/10
snr	8/2/10	8	Opal	F	0	15	15	7	15	ex.4	1	ex	0	0	0	0	0	0	0	0	0	1.87	2.39	2.6	3.94	5.18	5.04	dingo	0.625938431	1.371180723	8/2/10
sns	8/4/10	8	Opal	F	0	12	15	5	15	ex.4	1	ex	0	0	0	0	0	1	0	0	1	2.36	1.21	1.67	4.4	4.32	5.22	dingo	0.858661619	1.481604541	8/4/10
nsnr	8/5/10	8	Opal	F	5	13	15	6	12	ex.4	1	ex	0	0	0	0	0	0	0	0	0	2.8	2.04	2.15	4.94	5.01	5.46	dingo	1.029619417	1.597365331	8/5/10
ineq	8/7/10	8	Opal	F	5	15	15	4	10	ex.4	1	ex	0	0	0	0	0	0	0	0	0	2.67	2.62	3.16	4.63	5.32	5.77	dingo	0.982078472	1.532556868	8/7/10
nsc	8/9/10	8	Opal	F	0	15	15	12	15	ex.4	1	ex	0	0	0	0	0	2	0	0	0	1.83	1.46	1.73	2.9	2.71	4.63	dingo	0.604315967	1.064710737	8/9/10
snr	8/6/10	11	Petal	F	5	15	15	5	12	ex.4	0	ex	0	1	0	0	1	0	0	0	0	NA	1.53	1.73	4.87	3.68	4.54	dingo	NA	1.583093937	8/6/10
nsnr	8/7/10	11	Petal	F	5	14	15	3	8	ex.4	0	ex	0	0	0	0	0	0	0	0	0	NA	1.94	1.8	5.78	3.9	5.17	dingo	NA	1.754403683	8/7/10
sns	8/9/10	11	Petal	F	5	13	15	1	6	ex.4	0	ex	0	0	0	0	1	0	0	0	0	NA	2.05	2.57	6.44	4.05	6.68	dingo	NA	1.86252854	8/9/10
nsc	8/10/10	11	Petal	F	5	12	15	2	7	ex.4	0	ex	0	0	0	0	0	0	0	0	1	NA	1.5	1.38	7.3	3.5	6.02	dingo	NA	1.987874348	8/10/10
ineq	8/12/10	11	Petal	F	0	15	15	11	15	ex.4	0	ex	0	0	1	0	0	3	0	0	0	NA	1.44	1.93	6.54	3.31	4.86	dingo	NA	1.877937165	8/12/10
sns	8/2/10	7	Rosie	F	0	15	15	11	15	ex.4	1	ex	0	3	0	0	0	1	0	0	1	2.24	1.97	3.08	4.84	5.49	6.17	dingo	0.806475866	1.576914721	8/2/10
ineq	8/5/10	7	Rosie	F	0	14	15	10	15	ex.4	1	ex	0	1	0	1	0	3	0	0	0	2.21	1.74	1.88	4.41	4.69	4.52	dingo	0.792992516	1.483874689	8/5/10
snr	8/6/10	7	Rosie	F	0	12	14	9	15	ex.4	0	ex	0	0	1	0	0	1	0	0	0	NA	1.51	2.23	6.57	4.33	4.73	dingo	NA	1.882513832	8/6/10
nsc	8/7/10	7	Rosie	F	0	15	15	7	15	ex.4	0	ex	0	0	0	1	0	2	0	0	0	NA	1.52	2.53	6.14	4.34	5	dingo	NA	1.814824742	8/7/10
nsnr	8/9/10	7	Rosie	F	4	15	15	6	13	ex.4	0	ex	0	0	0	0	0	0	0	0	0	NA	1.58	2.35	7.58	3.56	5.58	dingo	NA	2.0255132	8/9/10
snr	7/27/10	1	Snapple	M	0	14	15	9	15	ex.4	0	ex	1	0	2	0	0	2	0	0	0	NA	3.75	3.42	4.47	6.34	4.99	dingo	NA	1.497388409	7/27/10
nsnr	7/28/10	1	Snapple	M	5	14	14	4	9	ex.4	1	ex	0	1	0	1	1	2	0	0	1	2.64	2.31	2.57	4.94	4.79	6.55	dingo	0.970778917	1.597365331	7/28/10
sns	7/29/10	1	Snapple	M	5	12	13	3	10	ex.4	0	ex	0	1	0	0	0	1	0	0	0	NA	2.24	3.28	6.71	5.07	6.48	dingo	NA	1.903598951	7/29/10
nsc	7/30/10	1	Snapple	M	4	15	15	6	13	ex.4	1	ex	0	0	0	1	1	1	0	0	1	2.8	2.75	3.37	6.14	6.27	6.58	dingo	1.029619417	1.814824742	7/30/10
ineq	7/31/10	1	Snapple	M	0	15	15	10	15	ex.4	1	ex	0	1	0	0	0	1	0	0	0	5.44	2.66	3.76	7.91	5.65	6.41	dingo	1.693779061	2.068127782	7/31/10
nsc	7/30/10	3	Tilly	F	0	14	14	11	15	ex.4	1	ex	0	0	0	0	1	6	0	0	1	0.97	0.8	1.22	3.2	3.23	3.87	dingo	-0.030459207	1.16315081	7/30/10
ineq	7/31/10	3	Tilly	F	0	15	15	7	15	ex.4	1	ex	0	1	0	1	1	1	0	0	0	1.37	0.91	0.97	2.64	3.48	3.82	dingo	0.31481074	0.970778917	7/31/10
nsnr	8/2/10	3	Tilly	F	0	15	15	9	15	ex.4	1	ex	0	0	0	0	1	0	0	0	0	1.2	0.77	1.12	5.24	4.37	4.85	dingo	0.182321557	1.656321498	8/2/10
sns	8/3/10	3	Tilly	F	5	15	15	2	8	ex.4	0	ex	0	0	0	0	0	0	1	0	1	NA	0.8	1.14	5.94	2.86	4.65	dingo	NA	1.781709133	8/3/10
snr	8/4/10	3	Tilly	F	5	15	15	5	11	ex.4	1	ex	0	0	0	0	0	3	0	0	0	1.57	0.89	1.33	3.87	3.06	5.13	dingo	0.451075619	1.353254507	8/4/10
nsc	8/3/10	10	Wirra	F	5	14	15	3	11	ex.4	0	ex	0	0	0	0	0	1	0	0	0	NA	1.49	1.76	6.61	3.79	6.27	dingo	NA	1.888583654	8/3/10
nsnr	8/5/10	10	Wirra	F	5	15	15	4	13	ex.4	1	ex	0	0	0	0	1	0	0	0	2	1.47	0.89	2.11	4.24	3.66	5.46	dingo	0.385262401	1.444563269	8/5/10
ineq	8/6/10	10	Wirra	F	5	15	15	2	10	ex.4	0	ex	0	0	1	0	0	0	0	0	2	NA	1.32	1.4	NA	4.11	6.12	dingo	NA	NA	8/6/10
snr	8/7/10	10	Wirra	F	5	15	15	1	6	ex.4	0	ex	0	0	1	0	0	0	0	0	0	NA	1.22	1.7	5.74	3.13	5.33	dingo	NA	1.74745921	8/7/10
sns	8/9/10	10	Wirra	F	5	15	15	0	5	ex.4	0	ex	0	1	0	0	0	0	1	0	1	NA	1.72	NA	6.24	3.29	6.83	dingo	NA	1.830980182	8/9/10
ineq	7/30/10	4	Yaouk	M	0	15	15	14	15	ex.4	1	ex	0	1	3	0	0	3	0	0	0	1.7	1.84	1.78	5.2	5.47	4.49	dingo	0.530628251	1.648658626	7/30/10
sns	7/31/10	4	Yaouk	M	0	15	15	11	15	ex.4	1	ex	0	0	0	0	0	4	0	0	0	2.7	1.69	2.02	4.2	5.16	4.03	dingo	0.993251773	1.435084525	7/31/10
nsc	8/2/10	4	Yaouk	M	0	15	15	7	15	ex.4	1	ex	0	0	0	0	0	1	0	0	0	2.87	1.51	2.61	5.71	4.74	5.54	dingo	1.05431203	1.742219024	8/2/10
snr	8/3/10	4	Yaouk	M	0	15	15	7	15	ex.4	0	ex	0	0	0	0	0	0	0	0	0	NA	1.78	2.49	NA	5.18	5.16	dingo	NA	NA	8/3/10
nsnr	8/4/10	4	Yaouk	M	5	15	15	5	11	ex.4	1	ex	0	0	0	0	0	2	0	0	0	2.61	1.3	2.38	5.91	4.67	5.8	dingo	0.959350221	1.776645831	8/4/10
sns	7/30/10	5	Yoori	M	0	15	15	8	15	ex.4	0	ex	0	2	0	0	0	0	0	0	1	NA	1.78	2.51	6.03	4.45	5.31	dingo	NA	1.796747011	7/30/10
snr	8/2/10	5	Yoori	M	0	15	15	7	15	ex.4	0	ex	0	1	0	0	1	2	0	0	0	NA	2.21	2.06	4.37	5.14	4.47	dingo	NA	1.474763009	8/2/10
ineq	8/3/10	5	Yoori	M	0	15	15	8	15	ex.4	1	ex	0	0	4	0	0	3	0	0	0	1.2	1.07	1.57	4.54	3.24	4.35	dingo	0.182321557	1.512927012	8/3/10
nsnr	8/4/10	5	Yoori	M	5	15	15	4	12	ex.4	0	ex	0	0	0	0	1	2	0	0	0	NA	1.18	1.85	6.9	4.51	5.99	dingo	NA	1.931521412	8/4/10
nsc	8/6/10	5	Yoori	M	4	15	15	3	8	ex.4	1	ex	0	0	0	0	0	1	0	0	0	3	1.41	2.52	6.57	4.37	5.65	dingo	1.098612289	1.882513832	8/6/10
ineq	7/30/10	6	AyJay	F	0	14	15	6	15	ex.5	1	ex	0	0	2	0	0	0	0	0	0	2.67	2.82	4.23	5.13	5.78	6.11	dingo	0.982078472	1.635105659	7/30/10
nsc	7/31/10	6	AyJay	F	0	14	15	8	15	ex.5	1	ex	0	0	0	0	0	2	0	0	0	2.2	2.32	2.71	4.8	5.52	5.58	dingo	0.78845736	1.568615918	7/31/10
sns	8/2/10	6	AyJay	F	5	14	15	6	12	ex.5	1	ex	0	0	0	0	0	1	0	0	0	2.67	2.6	2.3	5.24	6.85	5.19	dingo	0.982078472	1.656321498	8/2/10
nsnr	8/3/10	6	AyJay	F	5	15	15	2	7	ex.5	0	ex	0	0	0	0	0	0	0	0	0	NA	2.63	3.93	7.24	5.82	6.87	dingo	NA	1.979621206	8/3/10
snr	8/4/10	6	AyJay	F	0	14	15	8	15	ex.5	1	ex	0	0	3	0	0	0	0	0	0	2.07	1.91	1.62	5.7	5.61	5.79	dingo	0.727548607	1.740466175	8/4/10
nsnr	7/27/10	2	Fanta	F	5	14	15	7	14	ex.5	0	ex	0	0	0	0	1	2	0	0	0	NA	4.07	4.78	9.78	8.01	8.1	dingo	NA	2.280339484	7/27/10
nsc	7/28/10	2	Fanta	F	4	15	15	5	13	ex.5	0	ex	0	0	0	0	0	1	0	0	0	NA	2.7	3.2	8.34	4.8	8.71	dingo	NA	2.121063216	7/28/10
snr	7/29/10	2	Fanta	F	2	12	14	2	4	ex.5	NA	ex	NA	0	0	NA	0	0	NA	0	0	NA	2.27	5.25	NA	4.85	7.34	dingo	NA	NA	7/29/10
ineq	7/30/10	2	Fanta	F	5	14	15	6	13	ex.5	1	ex	0	0	0	0	0	1	0	0	2	6.88	2.67	3.99	8.55	5.75	6.29	dingo	1.928618652	2.145931283	7/30/10
sns	7/31/10	2	Fanta	F	0	13	15	5	15	ex.5	1	ex	0	0	0	0	0	0	0	0	0	2.63	2.08	2.89	5.17	5.77	5.67	dingo	0.966983846	1.642872689	7/31/10
nsnr	8/2/10	7	Minka	F	0	15	15	7	15	ex.5	0	ex	0	1	0	0	0	0	1	0	1	NA	1.85	1.77	6.84	4.75	5.67	dingo	NA	1.922787732	8/2/10
snr	8/3/10	7	Minka	F	5	15	15	5	11	ex.5	1	ex	0	1	0	1	0	1	0	0	0	3.04	1.94	2.5	5.98	6.17	5.15	dingo	1.111857515	1.788420568	8/3/10
nsc	8/4/10	7	Minka	F	0	13	14	8	15	ex.5	0	ex	0	0	0	0	0	1	0	0	1	NA	1.77	2.52	6.84	4.87	5.69	dingo	NA	1.922787732	8/4/10
sns	8/5/10	7	Minka	F	0	15	15	6	14	ex.5	0	ex	0	0	0	0	0	1	0	1	0	NA	1.84	4.55	6	4.47	5.82	dingo	NA	1.791759469	8/5/10
ineq	8/6/10	7	Minka	F	5	14	15	1	8	ex.5	0	ex	0	0	0	0	0	0	0	0	2	NA	1.47	2.2	6.44	4.19	5.47	dingo	NA	1.86252854	8/6/10
snr	8/2/10	8	Opal	F	0	15	15	7	15	ex.5	1	ex	0	0	0	0	0	0	0	0	0	3.47	2.39	2.6	6.14	5.18	5.04	dingo	1.244154594	1.814824742	8/2/10
sns	8/4/10	8	Opal	F	0	12	15	5	15	ex.5	0	ex	0	0	0	0	0	1	0	0	1	NA	1.21	1.67	NA	4.32	5.22	dingo	NA	NA	8/4/10
nsnr	8/5/10	8	Opal	F	5	13	15	6	12	ex.5	1	ex	0	0	0	0	0	0	0	0	0	1.8	2.04	2.15	4.84	5.01	5.46	dingo	0.587786665	1.576914721	8/5/10
ineq	8/7/10	8	Opal	F	5	15	15	4	10	ex.5	0	ex	0	0	0	0	0	0	0	0	0	NA	2.62	3.16	6.6	5.32	5.77	dingo	NA	1.887069649	8/7/10
nsc	8/9/10	8	Opal	F	0	15	15	12	15	ex.5	1	ex	0	0	0	0	0	2	0	0	0	1.9	1.46	1.73	3.67	2.71	4.63	dingo	0.641853886	1.300191662	8/9/10
snr	8/6/10	11	Petal	F	5	15	15	5	12	ex.5	0	ex	0	1	0	0	1	0	0	0	0	NA	1.53	1.73	5.97	3.68	4.54	dingo	NA	1.786746927	8/6/10
nsnr	8/7/10	11	Petal	F	5	14	15	3	8	ex.5	0	ex	0	0	0	0	0	0	0	0	0	NA	1.94	1.8	5.51	3.9	5.17	dingo	NA	1.706564623	8/7/10
sns	8/9/10	11	Petal	F	5	13	15	1	6	ex.5	0	ex	0	0	0	0	1	0	0	0	0	NA	2.05	2.57	8.24	4.05	6.68	dingo	NA	2.109000344	8/9/10
nsc	8/10/10	11	Petal	F	5	12	15	2	7	ex.5	0	ex	0	0	0	0	0	0	0	0	1	NA	1.5	1.38	7.84	3.5	6.02	dingo	NA	2.059238834	8/10/10
ineq	8/12/10	11	Petal	F	0	15	15	11	15	ex.5	1	ex	0	0	1	0	0	3	0	0	0	1.77	1.44	1.93	3.07	3.31	4.86	dingo	0.570979547	1.121677562	8/12/10
sns	8/2/10	7	Rosie	F	0	15	15	11	15	ex.5	1	ex	0	3	0	0	0	1	0	0	1	2.24	1.97	3.08	4.37	5.49	6.17	dingo	0.806475866	1.474763009	8/2/10
ineq	8/5/10	7	Rosie	F	0	14	15	10	15	ex.5	1	ex	0	1	0	0	0	3	0	0	0	2.97	1.74	1.88	5.07	4.69	4.52	dingo	1.088561953	1.623340818	8/5/10
snr	8/6/10	7	Rosie	F	0	12	14	9	15	ex.5	0	ex	0	0	1	0	0	1	0	0	0	NA	1.51	2.23	6.11	4.33	4.73	dingo	NA	1.809926773	8/6/10
nsc	8/7/10	7	Rosie	F	0	15	15	7	15	ex.5	0	ex	0	0	0	1	0	2	0	0	0	NA	1.52	2.53	6.17	4.34	5	dingo	NA	1.819698838	8/7/10
nsnr	8/9/10	7	Rosie	F	4	15	15	6	13	ex.5	0	ex	0	0	0	0	0	0	0	0	0	NA	1.58	2.35	5.81	3.56	5.58	dingo	NA	1.759580571	8/9/10
snr	7/27/10	1	Snapple	M	0	14	15	9	15	ex.5	0	ex	0	0	2	0	0	2	0	0	0	NA	3.75	3.42	4.28	6.34	4.99	dingo	NA	1.45395301	7/27/10
nsnr	7/28/10	1	Snapple	M	5	14	14	4	9	ex.5	0	ex	0	1	0	0	1	2	0	0	1	NA	2.31	2.57	7.97	4.79	6.55	dingo	NA	2.075684493	7/28/10
sns	7/29/10	1	Snapple	M	5	12	13	3	10	ex.5	1	ex	0	1	0	0	0	1	0	0	0	3.2	2.24	3.28	6.3	5.07	6.48	dingo	1.16315081	1.840549633	7/29/10
nsc	7/30/10	1	Snapple	M	4	15	15	6	13	ex.5	0	ex	0	0	0	0	1	1	0	0	1	NA	2.75	3.37	6.88	6.27	6.58	dingo	NA	1.928618652	7/30/10
ineq	7/31/10	1	Snapple	M	0	15	15	10	15	ex.5	1	ex	0	1	0	0	0	1	0	0	0	4.17	2.66	3.76	6.38	5.65	6.41	dingo	1.427916036	1.853168097	7/31/10
nsc	7/30/10	3	Tilly	F	0	14	14	11	15	ex.5	1	ex	0	0	0	0	1	6	0	0	1	0.74	0.8	1.22	2.7	3.23	3.87	dingo	-0.301105093	0.993251773	7/30/10
ineq	7/31/10	3	Tilly	F	0	15	15	7	15	ex.5	1	ex	0	1	0	0	1	1	0	0	0	0.57	0.91	0.97	2.17	3.48	3.82	dingo	-0.562118918	0.774727168	7/31/10
nsnr	8/2/10	3	Tilly	F	0	15	15	9	15	ex.5	0	ex	0	0	0	0	1	0	0	0	0	NA	0.77	1.12	5.7	4.37	4.85	dingo	NA	1.740466175	8/2/10
sns	8/3/10	3	Tilly	F	5	15	15	2	8	ex.5	0	ex	0	0	0	0	0	0	0	0	1	NA	0.8	1.14	NA	2.86	4.65	dingo	NA	NA	8/3/10
snr	8/4/10	3	Tilly	F	5	15	15	5	11	ex.5	0	ex	0	0	0	0	0	3	0	0	0	NA	0.89	1.33	4.94	3.06	5.13	dingo	NA	1.597365331	8/4/10
nsc	8/3/10	10	Wirra	F	5	14	15	3	11	ex.5	0	ex	0	0	0	0	0	1	0	0	0	NA	1.49	1.76	7.27	3.79	6.27	dingo	NA	1.983756292	8/3/10
nsnr	8/5/10	10	Wirra	F	5	15	15	4	13	ex.5	0	ex	0	0	0	0	1	0	0	0	2	NA	0.89	2.11	6.74	3.66	5.46	dingo	NA	1.908059925	8/5/10
ineq	8/6/10	10	Wirra	F	5	15	15	2	10	ex.5	1	ex	0	0	1	0	0	0	0	0	2	1.4	1.32	1.4	4.77	4.11	6.12	dingo	0.336472237	1.562346305	8/6/10
snr	8/7/10	10	Wirra	F	5	15	15	1	6	ex.5	0	ex	0	0	1	0	0	0	0	0	0	NA	1.22	1.7	5.53	3.13	5.33	dingo	NA	1.710187816	8/7/10
sns	8/9/10	10	Wirra	F	5	15	15	0	5	ex.5	0	ex	0	1	0	0	0	0	0	0	1	NA	1.72	NA	7.77	3.29	6.83	dingo	NA	2.050270164	8/9/10
ineq	7/30/10	4	Yaouk	M	0	15	15	14	15	ex.5	1	ex	0	1	3	1	0	3	0	0	0	1.27	1.84	1.78	4.17	5.47	4.49	dingo	0.2390169	1.427916036	7/30/10
sns	7/31/10	4	Yaouk	M	0	15	15	11	15	ex.5	1	ex	0	0	0	1	0	4	0	0	0	2.37	1.69	2.02	5.37	5.16	4.03	dingo	0.862889955	1.680827909	7/31/10
nsc	8/2/10	4	Yaouk	M	0	15	15	7	15	ex.5	0	ex	0	0	0	1	0	1	0	0	0	NA	1.51	2.61	4.2	4.74	5.54	dingo	NA	1.435084525	8/2/10
snr	8/3/10	4	Yaouk	M	0	15	15	7	15	ex.5	1	ex	0	0	0	0	0	0	0	0	0	2.27	1.78	2.49	5.64	5.18	5.16	dingo	0.819779831	1.729884066	8/3/10
nsnr	8/4/10	4	Yaouk	M	5	15	15	5	11	ex.5	0	ex	0	0	0	0	0	2	0	0	0	NA	1.3	2.38	7.14	4.67	5.8	dingo	NA	1.965712776	8/4/10
sns	7/30/10	5	Yoori	M	0	15	15	8	15	ex.5	1	ex	0	2	0	0	0	0	0	0	1	1.94	1.78	2.51	4.81	4.45	5.31	dingo	0.662687973	1.570697084	7/30/10
snr	8/2/10	5	Yoori	M	0	15	15	7	15	ex.5	1	ex	0	1	0	1	1	2	0	0	0	2.74	2.21	2.06	3.07	5.14	4.47	dingo	1.00795792	1.121677562	8/2/10
ineq	8/3/10	5	Yoori	M	0	15	15	8	15	ex.5	1	ex	0	0	4	1	0	3	0	0	0	1.54	1.07	1.57	4.51	3.24	4.35	dingo	0.431782416	1.506297154	8/3/10
nsnr	8/4/10	5	Yoori	M	5	15	15	4	12	ex.5	1	ex	0	0	0	1	1	2	0	0	0	2.44	1.18	1.85	6.87	4.51	5.99	dingo	0.891998039	1.927164106	8/4/10
nsc	8/6/10	5	Yoori	M	4	15	15	3	8	ex.5	0	ex	0	0	0	0	0	1	0	0	0	NA	1.41	2.52	6.81	4.37	5.65	dingo	NA	1.91839212	8/6/10
ineq	7/30/10	6	AyJay	F	0	14	15	6	15	ex.6	1	ex	0	0	2	0	0	0	0	0	0	3.27	2.82	4.23	5.5	5.78	6.11	dingo	1.184789985	1.704748092	7/30/10
nsc	7/31/10	6	AyJay	F	0	14	15	8	15	ex.6	0	ex	0	0	0	0	0	2	0	0	0	NA	2.32	2.71	6.17	5.52	5.58	dingo	NA	1.819698838	7/31/10
sns	8/2/10	6	AyJay	F	5	14	15	6	12	ex.6	0	ex	0	0	0	0	0	1	0	0	0	NA	2.6	2.3	NA	6.85	5.19	dingo	NA	NA	8/2/10
nsnr	8/3/10	6	AyJay	F	5	15	15	2	7	ex.6	0	ex	0	0	0	0	0	0	0	0	0	NA	2.63	3.93	6.91	5.82	6.87	dingo	NA	1.932969638	8/3/10
snr	8/4/10	6	AyJay	F	0	14	15	8	15	ex.6	1	ex	0	0	3	0	0	0	0	0	0	1.67	1.91	1.62	5.24	5.61	5.79	dingo	0.512823626	1.656321498	8/4/10
nsnr	7/27/10	2	Fanta	F	5	14	15	7	14	ex.6	0	ex	0	0	0	1	1	2	0	0	0	NA	4.07	4.78	7.98	8.01	8.1	dingo	NA	2.076938411	7/27/10
nsc	7/28/10	2	Fanta	F	4	15	15	5	13	ex.6	1	ex	0	0	0	1	0	1	0	0	0	2.37	2.7	3.2	5.5	4.8	8.71	dingo	0.862889955	1.704748092	7/28/10
snr	7/29/10	2	Fanta	F	2	12	14	2	4	ex.6	NA	ex	NA	0	0	NA	0	0	NA	0	0	NA	2.27	5.25	NA	4.85	7.34	dingo	NA	NA	7/29/10
ineq	7/30/10	2	Fanta	F	5	14	15	6	13	ex.6	0	ex	0	0	0	0	0	1	0	0	2	NA	2.67	3.99	6.3	5.75	6.29	dingo	NA	1.840549633	7/30/10
sns	7/31/10	2	Fanta	F	0	13	15	5	15	ex.6	0	ex	0	0	0	0	0	0	0	0	0	NA	2.08	2.89	6.88	5.77	5.67	dingo	NA	1.928618652	7/31/10
nsnr	8/2/10	7	Minka	F	0	15	15	7	15	ex.6	0	ex	0	1	0	0	0	0	0	0	1	NA	1.85	1.77	6.37	4.75	5.67	dingo	NA	1.85159947	8/2/10
snr	8/3/10	7	Minka	F	5	15	15	5	11	ex.6	1	ex	0	1	0	0	0	1	0	0	0	3.5	1.94	2.5	5.34	6.17	5.15	dingo	1.252762968	1.675225653	8/3/10
nsc	8/4/10	7	Minka	F	0	13	14	8	15	ex.6	0	ex	0	0	0	0	0	1	0	0	1	NA	1.77	2.52	6.51	4.87	5.69	dingo	NA	1.873339456	8/4/10
sns	8/5/10	7	Minka	F	0	15	15	6	14	ex.6	0	ex	0	0	0	0	0	1	0	1	0	NA	1.84	4.55	5.67	4.47	5.82	dingo	NA	1.735189118	8/5/10
ineq	8/6/10	7	Minka	F	5	14	15	1	8	ex.6	0	ex	0	0	0	0	0	0	0	0	2	NA	1.47	2.2	5.64	4.19	5.47	dingo	NA	1.729884066	8/6/10
snr	8/2/10	8	Opal	F	0	15	15	7	15	ex.6	1	ex	0	0	0	0	0	0	0	0	0	4.54	2.39	2.6	7.01	5.18	5.04	dingo	1.512927012	1.947337701	8/2/10
sns	8/4/10	8	Opal	F	0	12	15	5	15	ex.6	0	ex	0	0	0	0	0	1	0	0	1	NA	1.21	1.67	5.34	4.32	5.22	dingo	NA	1.675225653	8/4/10
nsnr	8/5/10	8	Opal	F	5	13	15	6	12	ex.6	0	ex	0	0	0	0	0	0	0	0	0	NA	2.04	2.15	6.91	5.01	5.46	dingo	NA	1.932969638	8/5/10
ineq	8/7/10	8	Opal	F	5	15	15	4	10	ex.6	0	ex	0	0	0	0	0	0	0	0	0	NA	2.62	3.16	5.54	5.32	5.77	dingo	NA	1.711994501	8/7/10
nsc	8/9/10	8	Opal	F	0	15	15	12	15	ex.6	0	ex	0	0	0	0	0	2	0	0	0	NA	1.46	1.73	6.27	2.71	4.63	dingo	NA	1.835776355	8/9/10
snr	8/6/10	11	Petal	F	5	15	15	5	12	ex.6	1	ex	0	1	0	0	1	0	0	0	0	2.2	1.53	1.73	3.84	3.68	4.54	dingo	0.78845736	1.345472367	8/6/10
nsnr	8/7/10	11	Petal	F	5	14	15	3	8	ex.6	0	ex	0	0	0	0	0	0	0	0	0	NA	1.94	1.8	6.24	3.9	5.17	dingo	NA	1.830980182	8/7/10
sns	8/9/10	11	Petal	F	5	13	15	1	6	ex.6	0	ex	0	0	0	0	1	0	0	0	0	NA	2.05	2.57	7.67	4.05	6.68	dingo	NA	2.037316615	8/9/10
nsc	8/10/10	11	Petal	F	5	12	15	2	7	ex.6	0	ex	0	0	0	0	0	0	1	0	1	NA	1.5	1.38	7.71	3.5	6.02	dingo	NA	2.042518188	8/10/10
ineq	8/12/10	11	Petal	F	0	15	15	11	15	ex.6	0	ex	0	0	1	1	0	3	0	0	0	NA	1.44	1.93	6.91	3.31	4.86	dingo	NA	1.932969638	8/12/10
sns	8/2/10	7	Rosie	F	0	15	15	11	15	ex.6	1	ex	0	3	0	0	0	1	0	0	1	3.43	1.97	3.08	5.87	5.49	6.17	dingo	1.232560261	1.769854634	8/2/10
ineq	8/5/10	7	Rosie	F	0	14	15	10	15	ex.6	1	ex	0	1	0	0	0	3	0	0	0	2.17	1.74	1.88	3.77	4.69	4.52	dingo	0.774727168	1.327075001	8/5/10
snr	8/6/10	7	Rosie	F	0	12	14	9	15	ex.6	0	ex	0	0	1	0	0	1	0	0	0	NA	1.51	2.23	5.8	4.33	4.73	dingo	NA	1.757857918	8/6/10
nsc	8/7/10	7	Rosie	F	0	15	15	7	15	ex.6	1	ex	0	0	0	0	0	2	0	0	0	1.9	1.52	2.53	3.57	4.34	5	dingo	0.641853886	1.272565596	8/7/10
nsnr	8/9/10	7	Rosie	F	4	15	15	6	13	ex.6	1	ex	0	0	0	0	0	0	0	0	0	2.24	1.58	2.35	3.27	3.56	5.58	dingo	0.806475866	1.184789985	8/9/10
snr	7/27/10	1	Snapple	M	0	14	15	9	15	ex.6	1	ex	0	0	2	0	0	2	0	0	0	3.67	3.75	3.42	5.34	6.34	4.99	dingo	1.300191662	1.675225653	7/27/10
nsnr	7/28/10	1	Snapple	M	5	14	14	4	9	ex.6	0	ex	0	1	0	0	1	2	1	0	1	NA	2.31	2.57	7.78	4.79	6.55	dingo	NA	2.051556338	7/28/10
sns	7/29/10	1	Snapple	M	5	12	13	3	10	ex.6	0	ex	0	1	0	0	0	1	0	0	0	NA	2.24	3.28	6.57	5.07	6.48	dingo	NA	1.882513832	7/29/10
nsc	7/30/10	1	Snapple	M	4	15	15	6	13	ex.6	1	ex	0	0	0	0	1	1	0	0	1	4.27	2.75	3.37	7.14	6.27	6.58	dingo	1.451613827	1.965712776	7/30/10
ineq	7/31/10	1	Snapple	M	0	15	15	10	15	ex.6	1	ex	0	1	0	0	0	1	0	0	0	4	2.66	3.76	7.91	5.65	6.41	dingo	1.386294361	2.068127782	7/31/10
nsc	7/30/10	3	Tilly	F	0	14	14	11	15	ex.6	1	ex	0	0	0	1	1	6	0	0	1	1.2	0.8	1.22	2.87	3.23	3.87	dingo	0.182321557	1.05431203	7/30/10
ineq	7/31/10	3	Tilly	F	0	15	15	7	15	ex.6	0	ex	0	1	0	0	1	1	0	0	0	NA	0.91	0.97	5.11	3.48	3.82	dingo	NA	1.631199404	7/31/10
nsnr	8/2/10	3	Tilly	F	0	15	15	9	15	ex.6	1	ex	0	0	0	0	1	0	0	0	0	1.3	0.77	1.12	4.81	4.37	4.85	dingo	0.262364264	1.570697084	8/2/10
sns	8/3/10	3	Tilly	F	5	15	15	2	8	ex.6	0	ex	0	0	0	0	0	0	0	0	1	NA	0.8	1.14	5.27	2.86	4.65	dingo	NA	1.662030363	8/3/10
snr	8/4/10	3	Tilly	F	5	15	15	5	11	ex.6	1	ex	0	0	0	0	0	3	0	0	0	0.8	0.89	1.33	4.34	3.06	5.13	dingo	-0.223143551	1.467874348	8/4/10
nsc	8/3/10	10	Wirra	F	5	14	15	3	11	ex.6	1	ex	0	0	0	1	0	1	0	0	0	2.24	1.49	1.76	6.04	3.79	6.27	dingo	0.806475866	1.798404012	8/3/10
nsnr	8/5/10	10	Wirra	F	5	15	15	4	13	ex.6	0	ex	0	0	0	0	1	0	0	0	2	NA	0.89	2.11	5.91	3.66	5.46	dingo	NA	1.776645831	8/5/10
ineq	8/6/10	10	Wirra	F	5	15	15	2	10	ex.6	0	ex	1	0	1	0	0	0	0	0	2	NA	1.32	1.4	6.47	4.11	6.12	dingo	NA	1.867176109	8/6/10
snr	8/7/10	10	Wirra	F	5	15	15	1	6	ex.6	0	ex	0	0	1	0	0	0	0	0	0	NA	1.22	1.7	5.78	3.13	5.33	dingo	NA	1.754403683	8/7/10
sns	8/9/10	10	Wirra	F	5	15	15	0	5	ex.6	NA	ex	NA	1	0	NA	0	0	NA	0	1	NA	1.72	NA	NA	3.29	6.83	dingo	NA	NA	8/9/10
ineq	7/30/10	4	Yaouk	M	0	15	15	14	15	ex.6	1	ex	1	1	3	0	0	3	0	0	0	1.31	1.84	1.78	4.48	5.47	4.49	dingo	0.270027137	1.499623046	7/30/10
sns	7/31/10	4	Yaouk	M	0	15	15	11	15	ex.6	1	ex	0	0	0	1	0	4	0	0	0	2.1	1.69	2.02	4.07	5.16	4.03	dingo	0.741937345	1.403642999	7/31/10
nsc	8/2/10	4	Yaouk	M	0	15	15	7	15	ex.6	0	ex	0	0	0	0	0	1	0	0	0	NA	1.51	2.61	6.67	4.74	5.54	dingo	NA	1.89761986	8/2/10
snr	8/3/10	4	Yaouk	M	0	15	15	7	15	ex.6	0	ex	0	0	0	0	0	0	0	0	0	NA	1.78	2.49	5.87	5.18	5.16	dingo	NA	1.769854634	8/3/10
nsnr	8/4/10	4	Yaouk	M	5	15	15	5	11	ex.6	1	ex	0	0	0	1	0	2	0	0	0	2.43	1.3	2.38	4.94	4.67	5.8	dingo	0.887891257	1.597365331	8/4/10
sns	7/30/10	5	Yoori	M	0	15	15	8	15	ex.6	1	ex	0	2	0	0	0	0	0	0	1	1.53	1.78	2.51	3.17	4.45	5.31	dingo	0.425267735	1.153731588	7/30/10
snr	8/2/10	5	Yoori	M	0	15	15	7	15	ex.6	0	ex	0	1	0	1	1	2	0	0	0	NA	2.21	2.06	5.3	5.14	4.47	dingo	NA	1.667706821	8/2/10
ineq	8/3/10	5	Yoori	M	0	15	15	8	15	ex.6	0	ex	1	0	4	0	0	3	0	0	0	NA	1.07	1.57	NA	3.24	4.35	dingo	NA	NA	8/3/10
nsnr	8/4/10	5	Yoori	M	5	15	15	4	12	ex.6	0	ex	0	0	0	0	1	2	0	0	0	NA	1.18	1.85	6.54	4.51	5.99	dingo	NA	1.877937165	8/4/10
nsc	8/6/10	5	Yoori	M	4	15	15	3	8	ex.6	0	ex	0	0	0	0	0	1	0	0	0	NA	1.41	2.52	5.9	4.37	5.65	dingo	NA	1.774952351	8/6/10
ineq	7/30/10	6	AyJay	F	0	14	15	6	15	ex.7	1	ex	0	0	2	0	0	0	0	0	0	4.77	2.82	4.23	6.84	5.78	6.11	dingo	1.562346305	1.922787732	7/30/10
nsc	7/31/10	6	AyJay	F	0	14	15	8	15	ex.7	0	ex	0	0	0	0	0	2	0	0	0	NA	2.32	2.71	6.71	5.52	5.58	dingo	NA	1.903598951	7/31/10
sns	8/2/10	6	AyJay	F	5	14	15	6	12	ex.7	1	ex	0	0	0	0	0	1	0	0	0	2.77	2.6	2.3	5.47	6.85	5.19	dingo	1.01884732	1.699278616	8/2/10
nsnr	8/3/10	6	AyJay	F	5	15	15	2	7	ex.7	0	ex	0	0	0	0	0	0	0	0	0	NA	2.63	3.93	7.41	5.82	6.87	dingo	NA	2.002830439	8/3/10
snr	8/4/10	6	AyJay	F	0	14	15	8	15	ex.7	0	ex	0	0	3	0	0	0	0	0	0	NA	1.91	1.62	6.58	5.61	5.79	dingo	NA	1.884034745	8/4/10
nsnr	7/27/10	2	Fanta	F	5	14	15	7	14	ex.7	1	ex	0	0	0	0	1	2	0	0	0	6.64	4.07	4.78	10.91	8.01	8.1	dingo	1.893111963	2.3896798	7/27/10
nsc	7/28/10	2	Fanta	F	4	15	15	5	13	ex.7	0	ex	0	0	0	0	0	1	0	0	0	NA	2.7	3.2	7.88	4.8	8.71	dingo	NA	2.064327904	7/28/10
snr	7/29/10	2	Fanta	F	2	12	14	2	4	ex.7	NA	ex	NA	0	0	NA	0	0	NA	0	0	NA	2.27	5.25	NA	4.85	7.34	dingo	NA	NA	7/29/10
ineq	7/30/10	2	Fanta	F	5	14	15	6	13	ex.7	0	ex	0	0	0	1	0	1	0	0	2	NA	2.67	3.99	6.64	5.75	6.29	dingo	NA	1.893111963	7/30/10
sns	7/31/10	2	Fanta	F	0	13	15	5	15	ex.7	0	ex	0	0	0	0	0	0	0	0	0	NA	2.08	2.89	6.54	5.77	5.67	dingo	NA	1.877937165	7/31/10
nsnr	8/2/10	7	Minka	F	0	15	15	7	15	ex.7	0	ex	0	1	0	0	0	0	0	0	1	NA	1.85	1.77	6.31	4.75	5.67	dingo	NA	1.842135677	8/2/10
snr	8/3/10	7	Minka	F	5	15	15	5	11	ex.7	0	ex	0	1	0	0	0	1	0	0	0	NA	1.94	2.5	5.51	6.17	5.15	dingo	NA	1.706564623	8/3/10
nsc	8/4/10	7	Minka	F	0	13	14	8	15	ex.7	1	ex	0	0	0	0	0	1	0	0	1	2.07	1.77	2.52	5.64	4.87	5.69	dingo	0.727548607	1.729884066	8/4/10
sns	8/5/10	7	Minka	F	0	15	15	6	14	ex.7	1	ex	0	0	0	0	0	1	0	1	0	NA	1.84	4.55	NA	4.47	5.82	dingo	NA	NA	8/5/10
ineq	8/6/10	7	Minka	F	5	14	15	1	8	ex.7	0	ex	0	0	0	0	0	0	0	0	2	NA	1.47	2.2	5.44	4.19	5.47	dingo	NA	1.693779061	8/6/10
snr	8/2/10	8	Opal	F	0	15	15	7	15	ex.7	0	ex	0	0	0	0	0	0	0	0	0	NA	2.39	2.6	5.31	5.18	5.04	dingo	NA	1.669591835	8/2/10
sns	8/4/10	8	Opal	F	0	12	15	5	15	ex.7	0	ex	0	0	0	0	0	1	0	0	1	NA	1.21	1.67	6	4.32	5.22	dingo	NA	1.791759469	8/4/10
nsnr	8/5/10	8	Opal	F	5	13	15	6	12	ex.7	1	ex	0	0	0	0	0	0	0	0	0	1.93	2.04	2.15	3.87	5.01	5.46	dingo	0.657520003	1.353254507	8/5/10
ineq	8/7/10	8	Opal	F	5	15	15	4	10	ex.7	0	ex	0	0	0	0	0	0	0	0	0	NA	2.62	3.16	5.97	5.32	5.77	dingo	NA	1.786746927	8/7/10
nsc	8/9/10	8	Opal	F	0	15	15	12	15	ex.7	1	ex	0	0	0	0	0	2	0	0	0	1.4	1.46	1.73	3.13	2.71	4.63	dingo	0.336472237	1.141033005	8/9/10
snr	8/6/10	11	Petal	F	5	15	15	5	12	ex.7	1	ex	0	1	0	0	1	0	0	0	0	2.27	1.53	1.73	4.87	3.68	4.54	dingo	0.819779831	1.583093937	8/6/10
nsnr	8/7/10	11	Petal	F	5	14	15	3	8	ex.7	0	ex	0	0	0	0	0	0	0	0	0	NA	1.94	1.8	6.28	3.9	5.17	dingo	NA	1.83736998	8/7/10
sns	8/9/10	11	Petal	F	5	13	15	1	6	ex.7	NA	ex	NA	0	0	NA	1	0	NA	0	0	NA	2.05	2.57	NA	4.05	6.68	dingo	NA	NA	8/9/10
nsc	8/10/10	11	Petal	F	5	12	15	2	7	ex.7	0	ex	0	0	0	0	0	0	0	0	1	NA	1.5	1.38	6.74	3.5	6.02	dingo	NA	1.908059925	8/10/10
ineq	8/12/10	11	Petal	F	0	15	15	11	15	ex.7	1	ex	1	0	1	0	0	3	0	0	0	1.94	1.44	1.93	3.97	3.31	4.86	dingo	0.662687973	1.378766095	8/12/10
sns	8/2/10	7	Rosie	F	0	15	15	11	15	ex.7	0	ex	0	3	0	0	0	1	0	0	1	NA	1.97	3.08	7.34	5.49	6.17	dingo	NA	1.993338843	8/2/10
ineq	8/5/10	7	Rosie	F	0	14	15	10	15	ex.7	1	ex	0	1	0	0	0	3	0	0	0	1.7	1.74	1.88	2.97	4.69	4.52	dingo	0.530628251	1.088561953	8/5/10
snr	8/6/10	7	Rosie	F	0	12	14	9	15	ex.7	1	ex	0	0	1	0	0	1	0	0	0	3	1.51	2.23	4.54	4.33	4.73	dingo	1.098612289	1.512927012	8/6/10
nsc	8/7/10	7	Rosie	F	0	15	15	7	15	ex.7	0	ex	0	0	0	0	0	2	0	0	0	NA	1.52	2.53	5.94	4.34	5	dingo	NA	1.781709133	8/7/10
nsnr	8/9/10	7	Rosie	F	4	15	15	6	13	ex.7	1	ex	0	0	0	0	0	0	0	0	0	1.43	1.58	2.35	3.4	3.56	5.58	dingo	0.357674444	1.223775432	8/9/10
snr	7/27/10	1	Snapple	M	0	14	15	9	15	ex.7	1	ex	0	0	2	0	0	2	0	0	0	3.74	3.75	3.42	5.64	6.34	4.99	dingo	1.319085611	1.729884066	7/27/10
nsnr	7/28/10	1	Snapple	M	5	14	14	4	9	ex.7	0	ex	0	1	0	0	1	2	0	0	1	NA	2.31	2.57	7.84	4.79	6.55	dingo	NA	2.059238834	7/28/10
sns	7/29/10	1	Snapple	M	5	12	13	3	10	ex.7	0	ex	0	1	0	0	0	1	0	0	0	NA	2.24	3.28	6.3	5.07	6.48	dingo	NA	1.840549633	7/29/10
nsc	7/30/10	1	Snapple	M	4	15	15	6	13	ex.7	0	ex	0	0	0	0	1	1	0	0	1	NA	2.75	3.37	6.91	6.27	6.58	dingo	NA	1.932969638	7/30/10
ineq	7/31/10	1	Snapple	M	0	15	15	10	15	ex.7	0	ex	0	1	0	0	0	1	0	0	0	NA	2.66	3.76	7.45	5.65	6.41	dingo	NA	2.008214032	7/31/10
nsc	7/30/10	3	Tilly	F	0	14	14	11	15	ex.7	1	ex	0	0	0	1	1	6	0	0	1	0.91	0.8	1.22	3.21	3.23	3.87	dingo	-0.094310679	1.166270937	7/30/10
ineq	7/31/10	3	Tilly	F	0	15	15	7	15	ex.7	1	ex	0	1	0	0	1	1	0	0	0	1.5	0.91	0.97	3.87	3.48	3.82	dingo	0.405465108	1.353254507	7/31/10
nsnr	8/2/10	3	Tilly	F	0	15	15	9	15	ex.7	0	ex	0	0	0	0	1	0	0	0	0	NA	0.77	1.12	NA	4.37	4.85	dingo	NA	NA	8/2/10
sns	8/3/10	3	Tilly	F	5	15	15	2	8	ex.7	0	ex	0	0	0	0	0	0	0	0	1	NA	0.8	1.14	4.84	2.86	4.65	dingo	NA	1.576914721	8/3/10
snr	8/4/10	3	Tilly	F	5	15	15	5	11	ex.7	0	ex	0	0	0	1	0	3	0	0	0	NA	0.89	1.33	5.3	3.06	5.13	dingo	NA	1.667706821	8/4/10
nsc	8/3/10	10	Wirra	F	5	14	15	3	11	ex.7	0	ex	0	0	0	0	0	1	0	0	0	NA	1.49	1.76	6.34	3.79	6.27	dingo	NA	1.846878768	8/3/10
nsnr	8/5/10	10	Wirra	F	5	15	15	4	13	ex.7	0	ex	0	0	0	0	1	0	0	0	2	NA	0.89	2.11	3.57	3.66	5.46	dingo	NA	1.272565596	8/5/10
ineq	8/6/10	10	Wirra	F	5	15	15	2	10	ex.7	0	ex	0	0	1	0	0	0	0	0	2	NA	1.32	1.4	6.94	4.11	6.12	dingo	NA	1.937301775	8/6/10
snr	8/7/10	10	Wirra	F	5	15	15	1	6	ex.7	NA	ex	NA	0	1	NA	0	0	NA	0	0	NA	1.22	1.7	NA	3.13	5.33	dingo	NA	NA	8/7/10
sns	8/9/10	10	Wirra	F	5	15	15	0	5	ex.7	NA	ex	NA	1	0	NA	0	0	NA	0	1	NA	1.72	NA	NA	3.29	6.83	dingo	NA	NA	8/9/10
ineq	7/30/10	4	Yaouk	M	0	15	15	14	15	ex.7	1	ex	1	1	3	0	0	3	0	0	0	2.27	1.84	1.78	3.47	5.47	4.49	dingo	0.819779831	1.244154594	7/30/10
sns	7/31/10	4	Yaouk	M	0	15	15	11	15	ex.7	1	ex	0	0	0	1	0	4	0	0	0	2.07	1.69	2.02	3.67	5.16	4.03	dingo	0.727548607	1.300191662	7/31/10
nsc	8/2/10	4	Yaouk	M	0	15	15	7	15	ex.7	0	ex	0	0	0	0	0	1	0	0	0	NA	1.51	2.61	NA	4.74	5.54	dingo	NA	NA	8/2/10
snr	8/3/10	4	Yaouk	M	0	15	15	7	15	ex.7	0	ex	0	0	0	0	0	0	0	0	0	NA	1.78	2.49	NA	5.18	5.16	dingo	NA	NA	8/3/10
nsnr	8/4/10	4	Yaouk	M	5	15	15	5	11	ex.7	0	ex	0	0	0	0	0	2	0	0	0	NA	1.3	2.38	NA	4.67	5.8	dingo	NA	NA	8/4/10
sns	7/30/10	5	Yoori	M	0	15	15	8	15	ex.7	0	ex	0	2	0	0	0	0	0	0	1	NA	1.78	2.51	5.7	4.45	5.31	dingo	NA	1.740466175	7/30/10
snr	8/2/10	5	Yoori	M	0	15	15	7	15	ex.7	0	ex	0	1	0	0	1	2	0	0	0	NA	2.21	2.06	4.37	5.14	4.47	dingo	NA	1.474763009	8/2/10
ineq	8/3/10	5	Yoori	M	0	15	15	8	15	ex.7	1	ex	0	0	4	1	0	3	0	0	0	1.84	1.07	1.57	3.31	3.24	4.35	dingo	0.609765572	1.196948189	8/3/10
nsnr	8/4/10	5	Yoori	M	5	15	15	4	12	ex.7	1	ex	0	0	0	0	1	2	0	0	0	2.17	1.18	1.85	6.18	4.51	5.99	dingo	0.774727168	1.821318271	8/4/10
nsc	8/6/10	5	Yoori	M	4	15	15	3	8	ex.7	0	ex	0	0	0	0	0	1	0	0	0	NA	1.41	2.52	6.61	4.37	5.65	dingo	NA	1.888583654	8/6/10
ineq	7/30/10	6	AyJay	F	0	14	15	6	15	ex.8	0	ex	1	0	2	0	0	0	0	0	0	NA	2.82	4.23	5.94	5.78	6.11	dingo	NA	1.781709133	7/30/10
nsc	7/31/10	6	AyJay	F	0	14	15	8	15	ex.8	0	ex	0	0	0	0	0	2	0	0	0	NA	2.32	2.71	5.51	5.52	5.58	dingo	NA	1.706564623	7/31/10
sns	8/2/10	6	AyJay	F	5	14	15	6	12	ex.8	0	ex	0	0	0	1	0	1	0	0	0	NA	2.6	2.3	6.54	6.85	5.19	dingo	NA	1.877937165	8/2/10
nsnr	8/3/10	6	AyJay	F	5	15	15	2	7	ex.8	NA	ex	NA	0	0	NA	0	0	NA	0	0	NA	2.63	3.93	NA	5.82	6.87	dingo	NA	NA	8/3/10
snr	8/4/10	6	AyJay	F	0	14	15	8	15	ex.8	0	ex	0	0	3	0	0	0	0	0	0	NA	1.91	1.62	6.54	5.61	5.79	dingo	NA	1.877937165	8/4/10
nsnr	7/27/10	2	Fanta	F	5	14	15	7	14	ex.8	1	ex	0	0	0	1	1	2	0	0	0	3.93	4.07	4.78	7.74	8.01	8.1	dingo	1.368639426	2.046401688	7/27/10
nsc	7/28/10	2	Fanta	F	4	15	15	5	13	ex.8	0	ex	0	0	0	0	0	1	0	0	0	NA	2.7	3.2	8	4.8	8.71	dingo	NA	2.079441542	7/28/10
snr	7/29/10	2	Fanta	F	2	12	14	2	4	ex.8	NA	ex	NA	0	0	NA	0	0	NA	0	0	NA	2.27	5.25	NA	4.85	7.34	dingo	NA	NA	7/29/10
ineq	7/30/10	2	Fanta	F	5	14	15	6	13	ex.8	1	ex	0	0	0	0	0	1	0	0	2	6.14	2.67	3.99	6.81	5.75	6.29	dingo	1.814824742	1.91839212	7/30/10
sns	7/31/10	2	Fanta	F	0	13	15	5	15	ex.8	0	ex	0	0	0	0	0	0	0	0	0	NA	2.08	2.89	5.94	5.77	5.67	dingo	NA	1.781709133	7/31/10
nsnr	8/2/10	7	Minka	F	0	15	15	7	15	ex.8	1	ex	0	1	0	0	0	0	0	0	1	1.7	1.85	1.77	5.2	4.75	5.67	dingo	0.530628251	1.648658626	8/2/10
snr	8/3/10	7	Minka	F	5	15	15	5	11	ex.8	0	ex	0	1	0	0	0	1	0	0	0	NA	1.94	2.5	6.04	6.17	5.15	dingo	NA	1.798404012	8/3/10
nsc	8/4/10	7	Minka	F	0	13	14	8	15	ex.8	0	ex	0	0	0	0	0	1	0	0	1	NA	1.77	2.52	6.27	4.87	5.69	dingo	NA	1.835776355	8/4/10
sns	8/5/10	7	Minka	F	0	15	15	6	14	ex.8	0	ex	0	0	0	0	0	1	0	1	0	NA	1.84	4.55	5.41	4.47	5.82	dingo	NA	1.688249093	8/5/10
ineq	8/6/10	7	Minka	F	5	14	15	1	8	ex.8	0	ex	0	0	0	0	0	0	0	0	2	NA	1.47	2.2	6.1	4.19	5.47	dingo	NA	1.808288771	8/6/10
snr	8/2/10	8	Opal	F	0	15	15	7	15	ex.8	0	ex	0	0	0	0	0	0	0	0	0	NA	2.39	2.6	5.44	5.18	5.04	dingo	NA	1.693779061	8/2/10
sns	8/4/10	8	Opal	F	0	12	15	5	15	ex.8	0	ex	0	0	0	0	0	1	0	0	1	NA	1.21	1.67	6.57	4.32	5.22	dingo	NA	1.882513832	8/4/10
nsnr	8/5/10	8	Opal	F	5	13	15	6	12	ex.8	0	ex	0	0	0	0	0	0	0	0	0	NA	2.04	2.15	7.07	5.01	5.46	dingo	NA	1.95586048	8/5/10
ineq	8/7/10	8	Opal	F	5	15	15	4	10	ex.8	0	ex	0	0	0	0	0	0	0	0	0	NA	2.62	3.16	5.87	5.32	5.77	dingo	NA	1.769854634	8/7/10
nsc	8/9/10	8	Opal	F	0	15	15	12	15	ex.8	1	ex	0	0	0	0	0	2	0	0	0	1.77	1.46	1.73	6.71	2.71	4.63	dingo	0.570979547	1.903598951	8/9/10
snr	8/6/10	11	Petal	F	5	15	15	5	12	ex.8	0	ex	0	1	0	0	1	0	0	0	0	NA	1.53	1.73	5.2	3.68	4.54	dingo	NA	1.648658626	8/6/10
nsnr	8/7/10	11	Petal	F	5	14	15	3	8	ex.8	0	ex	0	0	0	0	0	0	0	0	0	NA	1.94	1.8	7.41	3.9	5.17	dingo	NA	2.002830439	8/7/10
sns	8/9/10	11	Petal	F	5	13	15	1	6	ex.8	NA	ex	NA	0	0	NA	1	0	NA	0	0	NA	2.05	2.57	NA	4.05	6.68	dingo	NA	NA	8/9/10
nsc	8/10/10	11	Petal	F	5	12	15	2	7	ex.8	NA	ex	NA	0	0	NA	0	0	NA	0	1	NA	1.5	1.38	NA	3.5	6.02	dingo	NA	NA	8/10/10
ineq	8/12/10	11	Petal	F	0	15	15	11	15	ex.8	1	ex	0	0	1	0	0	3	0	0	0	1.63	1.44	1.93	3.47	3.31	4.86	dingo	0.488580015	1.244154594	8/12/10
sns	8/2/10	7	Rosie	F	0	15	15	11	15	ex.8	1	ex	0	3	0	0	0	1	0	0	1	2.57	1.97	3.08	6.14	5.49	6.17	dingo	0.943905899	1.814824742	8/2/10
ineq	8/5/10	7	Rosie	F	0	14	15	10	15	ex.8	0	ex	0	1	0	1	0	3	0	0	0	NA	1.74	1.88	5.54	4.69	4.52	dingo	NA	1.711994501	8/5/10
snr	8/6/10	7	Rosie	F	0	12	14	9	15	ex.8	0	ex	0	0	1	0	0	1	0	0	0	NA	1.51	2.23	5.34	4.33	4.73	dingo	NA	1.675225653	8/6/10
nsc	8/7/10	7	Rosie	F	0	15	15	7	15	ex.8	0	ex	0	0	0	0	0	2	0	0	0	NA	1.52	2.53	5.41	4.34	5	dingo	NA	1.688249093	8/7/10
nsnr	8/9/10	7	Rosie	F	4	15	15	6	13	ex.8	1	ex	0	0	0	0	0	0	0	0	0	2.64	1.58	2.35	5.48	3.56	5.58	dingo	0.970778917	1.701105101	8/9/10
snr	7/27/10	1	Snapple	M	0	14	15	9	15	ex.8	1	ex	0	0	2	0	0	2	0	0	0	3.33	3.75	3.42	3.9	6.34	4.99	dingo	1.202972304	1.360976553	7/27/10
nsnr	7/28/10	1	Snapple	M	5	14	14	4	9	ex.8	0	ex	0	1	0	0	1	2	0	0	1	NA	2.31	2.57	6.58	4.79	6.55	dingo	NA	1.884034745	7/28/10
sns	7/29/10	1	Snapple	M	5	12	13	3	10	ex.8	0	ex	0	1	0	0	0	1	0	0	0	NA	2.24	3.28	6.6	5.07	6.48	dingo	NA	1.887069649	7/29/10
nsc	7/30/10	1	Snapple	M	4	15	15	6	13	ex.8	1	ex	0	0	0	0	1	1	0	0	1	4.61	2.75	3.37	7.11	6.27	6.58	dingo	1.528227857	1.961502244	7/30/10
ineq	7/31/10	1	Snapple	M	0	15	15	10	15	ex.8	1	ex	0	1	0	1	0	1	0	0	0	3.2	2.66	3.76	5.61	5.65	6.41	dingo	1.16315081	1.72455072	7/31/10
nsc	7/30/10	3	Tilly	F	0	14	14	11	15	ex.8	1	ex	0	0	0	1	1	6	0	0	1	2.6	0.8	1.22	3.84	3.23	3.87	dingo	0.955511445	1.345472367	7/30/10
ineq	7/31/10	3	Tilly	F	0	15	15	7	15	ex.8	0	ex	0	1	0	0	1	1	0	0	0	NA	0.91	0.97	4.5	3.48	3.82	dingo	NA	1.504077397	7/31/10
nsnr	8/2/10	3	Tilly	F	0	15	15	9	15	ex.8	1	ex	0	0	0	0	1	0	0	0	0	1	0.77	1.12	3.17	4.37	4.85	dingo	0	1.153731588	8/2/10
sns	8/3/10	3	Tilly	F	5	15	15	2	8	ex.8	0	ex	0	0	0	0	0	0	0	0	1	NA	0.8	1.14	5.11	2.86	4.65	dingo	NA	1.631199404	8/3/10
snr	8/4/10	3	Tilly	F	5	15	15	5	11	ex.8	0	ex	0	0	0	0	0	3	0	0	0	NA	0.89	1.33	6.81	3.06	5.13	dingo	NA	1.91839212	8/4/10
nsc	8/3/10	10	Wirra	F	5	14	15	3	11	ex.8	0	ex	0	0	0	0	0	1	0	0	0	NA	1.49	1.76	6.64	3.79	6.27	dingo	NA	1.893111963	8/3/10
nsnr	8/5/10	10	Wirra	F	5	15	15	4	13	ex.8	1	ex	0	0	0	0	1	0	0	0	2	4.57	0.89	2.11	6.9	3.66	5.46	dingo	1.519513205	1.931521412	8/5/10
ineq	8/6/10	10	Wirra	F	5	15	15	2	10	ex.8	0	ex	0	0	1	0	0	0	0	0	2	NA	1.32	1.4	6.7	4.11	6.12	dingo	NA	1.902107526	8/6/10
snr	8/7/10	10	Wirra	F	5	15	15	1	6	ex.8	NA	ex	NA	0	1	NA	0	0	NA	0	0	NA	1.22	1.7	NA	3.13	5.33	dingo	NA	NA	8/7/10
sns	8/9/10	10	Wirra	F	5	15	15	0	5	ex.8	NA	ex	NA	1	0	NA	0	0	NA	0	1	NA	1.72	NA	NA	3.29	6.83	dingo	NA	NA	8/9/10
ineq	7/30/10	4	Yaouk	M	0	15	15	14	15	ex.8	1	ex	0	1	3	0	0	3	0	0	0	2.33	1.84	1.78	4.7	5.47	4.49	dingo	0.845868268	1.547562509	7/30/10
sns	7/31/10	4	Yaouk	M	0	15	15	11	15	ex.8	1	ex	0	0	0	1	0	4	0	0	0	1.5	1.69	2.02	3.37	5.16	4.03	dingo	0.405465108	1.214912744	7/31/10
nsc	8/2/10	4	Yaouk	M	0	15	15	7	15	ex.8	0	ex	0	0	0	0	0	1	0	0	0	NA	1.51	2.61	6.31	4.74	5.54	dingo	NA	1.842135677	8/2/10
snr	8/3/10	4	Yaouk	M	0	15	15	7	15	ex.8	1	ex	0	0	0	0	0	0	0	0	0	2.91	1.78	2.49	7.58	5.18	5.16	dingo	1.068153081	2.0255132	8/3/10
nsnr	8/4/10	4	Yaouk	M	5	15	15	5	11	ex.8	0	ex	0	0	0	0	0	2	0	0	0	NA	1.3	2.38	6.14	4.67	5.8	dingo	NA	1.814824742	8/4/10
sns	7/30/10	5	Yoori	M	0	15	15	8	15	ex.8	0	ex	0	2	0	0	0	0	0	0	1	NA	1.78	2.51	5.84	4.45	5.31	dingo	NA	1.764730797	7/30/10
snr	8/2/10	5	Yoori	M	0	15	15	7	15	ex.8	0	ex	0	1	0	0	1	2	0	0	0	NA	2.21	2.06	3.81	5.14	4.47	dingo	NA	1.337629189	8/2/10
ineq	8/3/10	5	Yoori	M	0	15	15	8	15	ex.8	1	ex	0	0	4	0	0	3	0	0	0	1.77	1.07	1.57	4.1	3.24	4.35	dingo	0.570979547	1.410986974	8/3/10
nsnr	8/4/10	5	Yoori	M	5	15	15	4	12	ex.8	0	ex	0	0	0	0	1	2	0	0	0	NA	1.18	1.85	6.54	4.51	5.99	dingo	NA	1.877937165	8/4/10
nsc	8/6/10	5	Yoori	M	4	15	15	3	8	ex.8	0	ex	0	0	0	0	0	1	0	0	0	NA	1.41	2.52	6.94	4.37	5.65	dingo	NA	1.937301775	8/6/10
ineq	7/30/10	6	AyJay	F	0	14	15	6	15	ex.9	0	ex	0	0	2	0	0	0	0	0	0	NA	2.82	4.23	NA	5.78	6.11	dingo	NA	NA	7/30/10
nsc	7/31/10	6	AyJay	F	0	14	15	8	15	ex.9	0	ex	0	0	0	0	0	2	0	0	0	NA	2.32	2.71	6.71	5.52	5.58	dingo	NA	1.903598951	7/31/10
sns	8/2/10	6	AyJay	F	5	14	15	6	12	ex.9	0	ex	0	0	0	0	0	1	0	0	0	NA	2.6	2.3	NA	6.85	5.19	dingo	NA	NA	8/2/10
nsnr	8/3/10	6	AyJay	F	5	15	15	2	7	ex.9	NA	ex	NA	0	0	NA	0	0	NA	0	0	NA	2.63	3.93	NA	5.82	6.87	dingo	NA	NA	8/3/10
snr	8/4/10	6	AyJay	F	0	14	15	8	15	ex.9	1	ex	0	0	3	0	0	0	0	0	0	NA	1.91	1.62	8.81	5.61	5.79	dingo	NA	2.17588744	8/4/10
nsnr	7/27/10	2	Fanta	F	5	14	15	7	14	ex.9	1	ex	0	0	0	0	1	2	0	0	0	3.87	4.07	4.78	6.74	8.01	8.1	dingo	1.353254507	1.908059925	7/27/10
nsc	7/28/10	2	Fanta	F	4	15	15	5	13	ex.9	1	ex	0	0	0	0	0	1	0	0	0	5.03	2.7	3.2	7.27	4.8	8.71	dingo	1.615419984	1.983756292	7/28/10
snr	7/29/10	2	Fanta	F	2	12	14	2	4	ex.9	NA	ex	NA	0	0	NA	0	0	NA	0	0	NA	2.27	5.25	NA	4.85	7.34	dingo	NA	NA	7/29/10
ineq	7/30/10	2	Fanta	F	5	14	15	6	13	ex.9	0	ex	0	0	0	0	0	1	0	0	2	NA	2.67	3.99	7.11	5.75	6.29	dingo	NA	1.961502244	7/30/10
sns	7/31/10	2	Fanta	F	0	13	15	5	15	ex.9	0	ex	0	0	0	0	0	0	0	0	0	NA	2.08	2.89	5.74	5.77	5.67	dingo	NA	1.74745921	7/31/10
nsnr	8/2/10	7	Minka	F	0	15	15	7	15	ex.9	0	ex	0	1	0	0	0	0	0	0	1	NA	1.85	1.77	5.34	4.75	5.67	dingo	NA	1.675225653	8/2/10
snr	8/3/10	7	Minka	F	5	15	15	5	11	ex.9	0	ex	0	1	0	0	0	1	0	0	0	NA	1.94	2.5	5.01	6.17	5.15	dingo	NA	1.611435915	8/3/10
nsc	8/4/10	7	Minka	F	0	13	14	8	15	ex.9	1	ex	0	0	0	0	0	1	0	0	1	1.73	1.77	2.52	5.93	4.87	5.69	dingo	0.548121409	1.780024213	8/4/10
sns	8/5/10	7	Minka	F	0	15	15	6	14	ex.9	0	ex	0	0	0	0	0	1	0	1	0	NA	1.84	4.55	5.77	4.47	5.82	dingo	NA	1.752672081	8/5/10
ineq	8/6/10	7	Minka	F	5	14	15	1	8	ex.9	NA	ex	NA	0	0	NA	0	0	NA	0	2	NA	1.47	2.2	NA	4.19	5.47	dingo	NA	NA	8/6/10
snr	8/2/10	8	Opal	F	0	15	15	7	15	ex.9	0	ex	0	0	0	0	0	0	0	0	0	NA	2.39	2.6	5	5.18	5.04	dingo	NA	1.609437912	8/2/10
sns	8/4/10	8	Opal	F	0	12	15	5	15	ex.9	0	ex	0	0	0	0	0	1	0	0	1	NA	1.21	1.67	5.64	4.32	5.22	dingo	NA	1.729884066	8/4/10
nsnr	8/5/10	8	Opal	F	5	13	15	6	12	ex.9	0	ex	0	0	0	0	0	0	0	0	0	NA	2.04	2.15	5.81	5.01	5.46	dingo	NA	1.759580571	8/5/10
ineq	8/7/10	8	Opal	F	5	15	15	4	10	ex.9	0	ex	0	0	0	0	0	0	0	0	0	NA	2.62	3.16	6.71	5.32	5.77	dingo	NA	1.903598951	8/7/10
nsc	8/9/10	8	Opal	F	0	15	15	12	15	ex.9	1	ex	0	0	0	1	0	2	0	0	0	2.14	1.46	1.73	6.57	2.71	4.63	dingo	0.760805829	1.882513832	8/9/10
snr	8/6/10	11	Petal	F	5	15	15	5	12	ex.9	0	ex	0	1	0	0	1	0	0	0	0	NA	1.53	1.73	6.17	3.68	4.54	dingo	NA	1.819698838	8/6/10
nsnr	8/7/10	11	Petal	F	5	14	15	3	8	ex.9	NA	ex	NA	0	0	NA	0	0	NA	0	0	NA	1.94	1.8	NA	3.9	5.17	dingo	NA	NA	8/7/10
sns	8/9/10	11	Petal	F	5	13	15	1	6	ex.9	NA	ex	NA	0	0	NA	1	0	NA	0	0	NA	2.05	2.57	NA	4.05	6.68	dingo	NA	NA	8/9/10
nsc	8/10/10	11	Petal	F	5	12	15	2	7	ex.9	NA	ex	NA	0	0	NA	0	0	NA	0	1	NA	1.5	1.38	NA	3.5	6.02	dingo	NA	NA	8/10/10
ineq	8/12/10	11	Petal	F	0	15	15	11	15	ex.9	1	ex	0	0	1	1	0	3	0	0	0	1.81	1.44	1.93	3.24	3.31	4.86	dingo	0.593326845	1.17557333	8/12/10
sns	8/2/10	7	Rosie	F	0	15	15	11	15	ex.9	0	ex	0	3	0	0	0	1	1	0	1	NA	1.97	3.08	7.55	5.49	6.17	dingo	NA	2.021547563	8/2/10
ineq	8/5/10	7	Rosie	F	0	14	15	10	15	ex.9	0	ex	0	1	0	0	0	3	0	0	0	NA	1.74	1.88	5.01	4.69	4.52	dingo	NA	1.611435915	8/5/10
snr	8/6/10	7	Rosie	F	0	12	14	9	15	ex.9	0	ex	0	0	1	0	0	1	0	0	0	NA	1.51	2.23	5.6	4.33	4.73	dingo	NA	1.722766598	8/6/10
nsc	8/7/10	7	Rosie	F	0	15	15	7	15	ex.9	0	ex	0	0	0	0	0	2	0	0	0	NA	1.52	2.53	4.91	4.34	5	dingo	NA	1.591273942	8/7/10
nsnr	8/9/10	7	Rosie	F	4	15	15	6	13	ex.9	1	ex	0	0	0	0	0	0	0	0	0	3.71	1.58	2.35	6.41	3.56	5.58	dingo	1.311031877	1.857859271	8/9/10
snr	7/27/10	1	Snapple	M	0	14	15	9	15	ex.9	1	ex	0	0	2	0	0	2	0	0	0	3.37	3.75	3.42	3.43	6.34	4.99	dingo	1.214912744	1.232560261	7/27/10
nsnr	7/28/10	1	Snapple	M	5	14	14	4	9	ex.9	0	ex	0	1	0	0	1	2	0	0	1	NA	2.31	2.57	7.47	4.79	6.55	dingo	NA	2.010894999	7/28/10
sns	7/29/10	1	Snapple	M	5	12	13	3	10	ex.9	0	ex	0	1	0	0	0	1	0	0	0	NA	2.24	3.28	7.1	5.07	6.48	dingo	NA	1.960094784	7/29/10
nsc	7/30/10	1	Snapple	M	4	15	15	6	13	ex.9	1	ex	0	0	0	0	1	1	0	0	1	3.17	2.75	3.37	6.41	6.27	6.58	dingo	1.153731588	1.857859271	7/30/10
ineq	7/31/10	1	Snapple	M	0	15	15	10	15	ex.9	0	ex	0	1	0	0	0	1	0	0	0	NA	2.66	3.76	5.91	5.65	6.41	dingo	NA	1.776645831	7/31/10
nsc	7/30/10	3	Tilly	F	0	14	14	11	15	ex.9	0	ex	0	0	0	0	1	6	1	0	1	NA	0.8	1.22	6.44	3.23	3.87	dingo	NA	1.86252854	7/30/10
ineq	7/31/10	3	Tilly	F	0	15	15	7	15	ex.9	0	ex	0	1	0	0	1	1	0	0	0	NA	0.91	0.97	4.94	3.48	3.82	dingo	NA	1.597365331	7/31/10
nsnr	8/2/10	3	Tilly	F	0	15	15	9	15	ex.9	1	ex	0	0	0	0	1	0	0	0	0	1.4	0.77	1.12	5.44	4.37	4.85	dingo	0.336472237	1.693779061	8/2/10
sns	8/3/10	3	Tilly	F	5	15	15	2	8	ex.9	NA	ex	NA	0	0	NA	0	0	NA	0	1	NA	0.8	1.14	NA	2.86	4.65	dingo	NA	NA	8/3/10
snr	8/4/10	3	Tilly	F	5	15	15	5	11	ex.9	0	ex	0	0	0	0	0	3	0	0	0	NA	0.89	1.33	6.61	3.06	5.13	dingo	NA	1.888583654	8/4/10
nsc	8/3/10	10	Wirra	F	5	14	15	3	11	ex.9	0	ex	0	0	0	0	0	1	0	0	0	NA	1.49	1.76	6.3	3.79	6.27	dingo	NA	1.840549633	8/3/10
nsnr	8/5/10	10	Wirra	F	5	15	15	4	13	ex.9	0	ex	0	0	0	0	1	0	0	0	2	NA	0.89	2.11	5.48	3.66	5.46	dingo	NA	1.701105101	8/5/10
ineq	8/6/10	10	Wirra	F	5	15	15	2	10	ex.9	0	ex	0	0	1	0	0	0	1	0	2	NA	1.32	1.4	6.14	4.11	6.12	dingo	NA	1.814824742	8/6/10
snr	8/7/10	10	Wirra	F	5	15	15	1	6	ex.9	NA	ex	NA	0	1	NA	0	0	NA	0	0	NA	1.22	1.7	NA	3.13	5.33	dingo	NA	NA	8/7/10
sns	8/9/10	10	Wirra	F	5	15	15	0	5	ex.9	NA	ex	NA	1	0	NA	0	0	NA	0	1	NA	1.72	NA	NA	3.29	6.83	dingo	NA	NA	8/9/10
ineq	7/30/10	4	Yaouk	M	0	15	15	14	15	ex.9	0	ex	0	1	3	0	0	3	0	0	0	NA	1.84	1.78	5.27	5.47	4.49	dingo	NA	1.662030363	7/30/10
sns	7/31/10	4	Yaouk	M	0	15	15	11	15	ex.9	0	ex	0	0	0	0	0	4	0	0	0	NA	1.69	2.02	NA	5.16	4.03	dingo	NA	NA	7/31/10
nsc	8/2/10	4	Yaouk	M	0	15	15	7	15	ex.9	1	ex	0	0	0	0	0	1	0	0	0	3.11	1.51	2.61	5.58	4.74	5.54	dingo	1.134622726	1.719188776	8/2/10
snr	8/3/10	4	Yaouk	M	0	15	15	7	15	ex.9	0	ex	0	0	0	0	0	0	0	0	0	NA	1.78	2.49	5.57	5.18	5.16	dingo	NA	1.717395054	8/3/10
nsnr	8/4/10	4	Yaouk	M	5	15	15	5	11	ex.9	0	ex	0	0	0	0	0	2	0	0	0	NA	1.3	2.38	NA	4.67	5.8	dingo	NA	NA	8/4/10
sns	7/30/10	5	Yoori	M	0	15	15	8	15	ex.9	0	ex	0	2	0	0	0	0	0	0	1	NA	1.78	2.51	4.9	4.45	5.31	dingo	NA	1.589235205	7/30/10
snr	8/2/10	5	Yoori	M	0	15	15	7	15	ex.9	0	ex	0	1	0	0	1	2	0	0	0	NA	2.21	2.06	5.8	5.14	4.47	dingo	NA	1.757857918	8/2/10
ineq	8/3/10	5	Yoori	M	0	15	15	8	15	ex.9	0	ex	1	0	4	0	0	3	0	0	0	NA	1.07	1.57	NA	3.24	4.35	dingo	NA	NA	8/3/10
nsnr	8/4/10	5	Yoori	M	5	15	15	4	12	ex.9	0	ex	0	0	0	0	1	2	0	0	0	NA	1.18	1.85	NA	4.51	5.99	dingo	NA	NA	8/4/10
nsc	8/6/10	5	Yoori	M	4	15	15	3	8	ex.9	NA	ex	NA	0	0	NA	0	1	NA	0	0	NA	1.41	2.52	NA	4.37	5.65	dingo	NA	NA	8/6/10
ineq	7/30/10	6	AyJay	F	0	14	15	6	15	ex.10	1	ex	0	0	2	0	0	0	0	0	0	8.07	2.82	4.23	8.84	5.78	6.11	dingo	2.088153482	2.179286877	7/30/10
nsc	7/31/10	6	AyJay	F	0	14	15	8	15	ex.10	1	ex	0	0	0	0	0	2	0	0	0	2.47	2.32	2.71	4.54	5.52	5.58	dingo	0.904218151	1.512927012	7/31/10
sns	8/2/10	6	AyJay	F	5	14	15	6	12	ex.10	0	ex	0	0	0	0	0	1	0	0	0	NA	2.6	2.3	5.61	6.85	5.19	dingo	NA	1.72455072	8/2/10
nsnr	8/3/10	6	AyJay	F	5	15	15	2	7	ex.10	NA	ex	NA	0	0	NA	0	0	NA	0	0	NA	2.63	3.93	NA	5.82	6.87	dingo	NA	NA	8/3/10
snr	8/4/10	6	AyJay	F	0	14	15	8	15	ex.10	0	ex	0	0	3	0	0	0	0	0	0	NA	1.91	1.62	NA	5.61	5.79	dingo	NA	NA	8/4/10
nsnr	7/27/10	2	Fanta	F	5	14	15	7	14	ex.10	0	ex	0	0	0	0	1	2	0	0	0	NA	4.07	4.78	7.51	8.01	8.1	dingo	NA	2.016235466	7/27/10
nsc	7/28/10	2	Fanta	F	4	15	15	5	13	ex.10	0	ex	0	0	0	0	0	1	0	0	0	NA	2.7	3.2	7.41	4.8	8.71	dingo	NA	2.002830439	7/28/10
snr	7/29/10	2	Fanta	F	2	12	14	2	4	ex.10	NA	ex	NA	0	0	NA	0	0	NA	0	0	NA	2.27	5.25	NA	4.85	7.34	dingo	NA	NA	7/29/10
ineq	7/30/10	2	Fanta	F	5	14	15	6	13	ex.10	0	ex	0	0	0	0	0	1	0	0	2	NA	2.67	3.99	6.38	5.75	6.29	dingo	NA	1.853168097	7/30/10
sns	7/31/10	2	Fanta	F	0	13	15	5	15	ex.10	1	ex	0	0	0	0	0	0	0	0	0	3.77	2.08	2.89	5.77	5.77	5.67	dingo	1.327075001	1.752672081	7/31/10
nsnr	8/2/10	7	Minka	F	0	15	15	7	15	ex.10	1	ex	0	1	0	0	0	0	0	0	1	1.5	1.85	1.77	5.14	4.75	5.67	dingo	0.405465108	1.637053079	8/2/10
snr	8/3/10	7	Minka	F	5	15	15	5	11	ex.10	0	ex	0	1	0	0	0	1	0	0	0	NA	1.94	2.5	5.57	6.17	5.15	dingo	NA	1.717395054	8/3/10
nsc	8/4/10	7	Minka	F	0	13	14	8	15	ex.10	0	ex	0	0	0	0	0	1	0	0	1	NA	1.77	2.52	6.74	4.87	5.69	dingo	NA	1.908059925	8/4/10
sns	8/5/10	7	Minka	F	0	15	15	6	14	ex.10	0	ex	0	0	0	0	0	1	0	1	0	NA	1.84	4.55	5.1	4.47	5.82	dingo	NA	1.62924054	8/5/10
ineq	8/6/10	7	Minka	F	5	14	15	1	8	ex.10	NA	ex	NA	0	0	NA	0	0	NA	0	2	NA	1.47	2.2	NA	4.19	5.47	dingo	NA	NA	8/6/10
snr	8/2/10	8	Opal	F	0	15	15	7	15	ex.10	1	ex	0	0	0	0	0	0	0	0	0	2.64	2.39	2.6	4.68	5.18	5.04	dingo	0.970778917	1.54329811	8/2/10
sns	8/4/10	8	Opal	F	0	12	15	5	15	ex.10	1	ex	0	0	0	0	0	1	0	0	1	1.84	1.21	1.67	5.04	4.32	5.22	dingo	0.609765572	1.617406082	8/4/10
nsnr	8/5/10	8	Opal	F	5	13	15	6	12	ex.10	0	ex	0	0	0	0	0	0	0	0	0	NA	2.04	2.15	6.51	5.01	5.46	dingo	NA	1.873339456	8/5/10
ineq	8/7/10	8	Opal	F	5	15	15	4	10	ex.10	0	ex	0	0	0	0	0	0	0	0	0	NA	2.62	3.16	6.01	5.32	5.77	dingo	NA	1.793424749	8/7/10
nsc	8/9/10	8	Opal	F	0	15	15	12	15	ex.10	1	ex	0	0	0	1	0	2	0	0	0	2.03	1.46	1.73	3.87	2.71	4.63	dingo	0.708035793	1.353254507	8/9/10
snr	8/6/10	11	Petal	F	5	15	15	5	12	ex.10	0	ex	0	1	0	0	1	0	0	0	0	NA	1.53	1.73	3.6	3.68	4.54	dingo	NA	1.280933845	8/6/10
nsnr	8/7/10	11	Petal	F	5	14	15	3	8	ex.10	NA	ex	NA	0	0	NA	0	0	NA	0	0	NA	1.94	1.8	NA	3.9	5.17	dingo	NA	NA	8/7/10
sns	8/9/10	11	Petal	F	5	13	15	1	6	ex.10	NA	ex	NA	0	0	NA	1	0	NA	0	0	NA	2.05	2.57	NA	4.05	6.68	dingo	NA	NA	8/9/10
nsc	8/10/10	11	Petal	F	5	12	15	2	7	ex.10	NA	ex	NA	0	0	NA	0	0	NA	0	1	NA	1.5	1.38	NA	3.5	6.02	dingo	NA	NA	8/10/10
ineq	8/12/10	11	Petal	F	0	15	15	11	15	ex.10	1	ex	0	0	1	0	0	3	0	0	0	1.74	1.44	1.93	6.61	3.31	4.86	dingo	0.553885113	1.888583654	8/12/10
sns	8/2/10	7	Rosie	F	0	15	15	11	15	ex.10	0	ex	0	3	0	0	0	1	0	0	1	NA	1.97	3.08	6.67	5.49	6.17	dingo	NA	1.89761986	8/2/10
ineq	8/5/10	7	Rosie	F	0	14	15	10	15	ex.10	0	ex	0	1	0	0	0	3	0	0	0	NA	1.74	1.88	4.84	4.69	4.52	dingo	NA	1.576914721	8/5/10
snr	8/6/10	7	Rosie	F	0	12	14	9	15	ex.10	1	ex	0	0	1	0	0	1	0	0	0	2.83	1.51	2.23	5.2	4.33	4.73	dingo	1.040276712	1.648658626	8/6/10
nsc	8/7/10	7	Rosie	F	0	15	15	7	15	ex.10	1	ex	0	0	0	0	0	2	0	0	0	3.03	1.52	2.53	5.34	4.34	5	dingo	1.10856262	1.675225653	8/7/10
nsnr	8/9/10	7	Rosie	F	4	15	15	6	13	ex.10	0	ex	0	0	0	0	0	0	0	0	0	NA	1.58	2.35	5.71	3.56	5.58	dingo	NA	1.742219024	8/9/10
snr	7/27/10	1	Snapple	M	0	14	15	9	15	ex.10	1	ex	1	0	2	0	0	2	0	0	0	5.51	3.75	3.42	5.94	6.34	4.99	dingo	1.706564623	1.781709133	7/27/10
nsnr	7/28/10	1	Snapple	M	5	14	14	4	9	ex.10	NA	ex	NA	1	0	NA	1	2	NA	0	1	NA	2.31	2.57	NA	4.79	6.55	dingo	NA	NA	7/28/10
sns	7/29/10	1	Snapple	M	5	12	13	3	10	ex.10	0	ex	0	1	0	0	0	1	0	0	0	NA	2.24	3.28	6.68	5.07	6.48	dingo	NA	1.899117988	7/29/10
nsc	7/30/10	1	Snapple	M	4	15	15	6	13	ex.10	0	ex	0	0	0	0	1	1	0	0	1	NA	2.75	3.37	6.94	6.27	6.58	dingo	NA	1.937301775	7/30/10
ineq	7/31/10	1	Snapple	M	0	15	15	10	15	ex.10	1	ex	0	1	0	0	0	1	0	0	0	3.44	2.66	3.76	6.91	5.65	6.41	dingo	1.235471471	1.932969638	7/31/10
nsc	7/30/10	3	Tilly	F	0	14	14	11	15	ex.10	1	ex	0	0	0	1	1	6	0	0	1	1.13	0.8	1.22	2.6	3.23	3.87	dingo	0.122217633	0.955511445	7/30/10
ineq	7/31/10	3	Tilly	F	0	15	15	7	15	ex.10	0	ex	0	1	0	0	1	1	0	0	0	NA	0.91	0.97	5.14	3.48	3.82	dingo	NA	1.637053079	7/31/10
nsnr	8/2/10	3	Tilly	F	0	15	15	9	15	ex.10	1	ex	0	0	0	0	1	0	0	0	0	1.13	0.77	1.12	3.77	4.37	4.85	dingo	0.122217633	1.327075001	8/2/10
sns	8/3/10	3	Tilly	F	5	15	15	2	8	ex.10	NA	ex	NA	0	0	NA	0	0	NA	0	1	NA	0.8	1.14	NA	2.86	4.65	dingo	NA	NA	8/3/10
snr	8/4/10	3	Tilly	F	5	15	15	5	11	ex.10	0	ex	0	0	0	0	0	3	0	0	0	NA	0.89	1.33	6.37	3.06	5.13	dingo	NA	1.85159947	8/4/10
nsc	8/3/10	10	Wirra	F	5	14	15	3	11	ex.10	0	ex	0	0	0	0	0	1	0	0	0	NA	1.49	1.76	7.04	3.79	6.27	dingo	NA	1.95160817	8/3/10
nsnr	8/5/10	10	Wirra	F	5	15	15	4	13	ex.10	0	ex	0	0	0	0	1	0	0	0	2	NA	0.89	2.11	7.54	3.66	5.46	dingo	NA	2.020222182	8/5/10
ineq	8/6/10	10	Wirra	F	5	15	15	2	10	ex.10	0	ex	0	0	1	0	0	0	0	0	2	NA	1.32	1.4	5.34	4.11	6.12	dingo	NA	1.675225653	8/6/10
snr	8/7/10	10	Wirra	F	5	15	15	1	6	ex.10	NA	ex	NA	0	1	NA	0	0	NA	0	0	NA	1.22	1.7	NA	3.13	5.33	dingo	NA	NA	8/7/10
sns	8/9/10	10	Wirra	F	5	15	15	0	5	ex.10	NA	ex	NA	1	0	NA	0	0	NA	0	1	NA	1.72	NA	NA	3.29	6.83	dingo	NA	NA	8/9/10
ineq	7/30/10	4	Yaouk	M	0	15	15	14	15	ex.10	1	ex	0	1	3	0	0	3	0	0	0	2.47	1.84	1.78	4.87	5.47	4.49	dingo	0.904218151	1.583093937	7/30/10
sns	7/31/10	4	Yaouk	M	0	15	15	11	15	ex.10	1	ex	0	0	0	0	0	4	0	0	0	1.16	1.69	2.02	2.33	5.16	4.03	dingo	0.148420005	0.845868268	7/31/10
nsc	8/2/10	4	Yaouk	M	0	15	15	7	15	ex.10	1	ex	0	0	0	0	0	1	0	0	0	1.57	1.51	2.61	3.47	4.74	5.54	dingo	0.451075619	1.244154594	8/2/10
snr	8/3/10	4	Yaouk	M	0	15	15	7	15	ex.10	0	ex	0	0	0	0	0	0	0	0	0	NA	1.78	2.49	6.8	5.18	5.16	dingo	NA	1.916922612	8/3/10
nsnr	8/4/10	4	Yaouk	M	5	15	15	5	11	ex.10	0	ex	0	0	0	0	0	2	0	0	0	NA	1.3	2.38	NA	4.67	5.8	dingo	NA	NA	8/4/10
sns	7/30/10	5	Yoori	M	0	15	15	8	15	ex.10	1	ex	0	2	0	0	0	0	0	0	1	2.57	1.78	2.51	4.97	4.45	5.31	dingo	0.943905899	1.60341984	7/30/10
snr	8/2/10	5	Yoori	M	0	15	15	7	15	ex.10	1	ex	0	1	0	0	1	2	0	0	0	1.83	2.21	2.06	2.97	5.14	4.47	dingo	0.604315967	1.088561953	8/2/10
ineq	8/3/10	5	Yoori	M	0	15	15	8	15	ex.10	0	ex	1	0	4	0	0	3	0	0	0	NA	1.07	1.57	NA	3.24	4.35	dingo	NA	NA	8/3/10
nsnr	8/4/10	5	Yoori	M	5	15	15	4	12	ex.10	0	ex	0	0	0	0	1	2	0	0	0	NA	1.18	1.85	6.27	4.51	5.99	dingo	NA	1.835776355	8/4/10
nsc	8/6/10	5	Yoori	M	4	15	15	3	8	ex.10	NA	ex	NA	0	0	NA	0	1	NA	0	0	NA	1.41	2.52	NA	4.37	5.65	dingo	NA	NA	8/6/10
ineq	7/30/10	6	AyJay	F	0	14	15	6	15	ex.11	0	ex	0	0	2	0	0	0	0	0	0	NA	2.82	4.23	6.07	5.78	6.11	dingo	NA	1.803358605	7/30/10
nsc	7/31/10	6	AyJay	F	0	14	15	8	15	ex.11	1	ex	0	0	0	1	0	2	0	0	0	4.5	2.32	2.71	5.6	5.52	5.58	dingo	1.504077397	1.722766598	7/31/10
sns	8/2/10	6	AyJay	F	5	14	15	6	12	ex.11	0	ex	0	0	0	0	0	1	0	0	0	NA	2.6	2.3	NA	6.85	5.19	dingo	NA	NA	8/2/10
nsnr	8/3/10	6	AyJay	F	5	15	15	2	7	ex.11	NA	ex	NA	0	0	NA	0	0	NA	0	0	NA	2.63	3.93	NA	5.82	6.87	dingo	NA	NA	8/3/10
snr	8/4/10	6	AyJay	F	0	14	15	8	15	ex.11	0	ex	1	0	3	0	0	0	0	0	0	NA	1.91	1.62	7.77	5.61	5.79	dingo	NA	2.050270164	8/4/10
nsnr	7/27/10	2	Fanta	F	5	14	15	7	14	ex.11	0	ex	0	0	0	0	1	2	0	0	0	NA	4.07	4.78	8.57	8.01	8.1	dingo	NA	2.148267733	7/27/10
nsc	7/28/10	2	Fanta	F	4	15	15	5	13	ex.11	0	ex	0	0	0	0	0	1	0	0	0	NA	2.7	3.2	7.41	4.8	8.71	dingo	NA	2.002830439	7/28/10
snr	7/29/10	2	Fanta	F	2	12	14	2	4	ex.11	NA	ex	NA	0	0	NA	0	0	NA	0	0	NA	2.27	5.25	NA	4.85	7.34	dingo	NA	NA	7/29/10
ineq	7/30/10	2	Fanta	F	5	14	15	6	13	ex.11	0	ex	0	0	0	0	0	1	1	0	2	NA	2.67	3.99	7.77	5.75	6.29	dingo	NA	2.050270164	7/30/10
sns	7/31/10	2	Fanta	F	0	13	15	5	15	ex.11	0	ex	0	0	0	0	0	0	0	0	0	NA	2.08	2.89	4.87	5.77	5.67	dingo	NA	1.583093937	7/31/10
nsnr	8/2/10	7	Minka	F	0	15	15	7	15	ex.11	0	ex	0	1	0	0	0	0	0	0	1	NA	1.85	1.77	6.21	4.75	5.67	dingo	NA	1.826160896	8/2/10
snr	8/3/10	7	Minka	F	5	15	15	5	11	ex.11	0	ex	0	1	0	0	0	1	0	0	0	NA	1.94	2.5	4.97	6.17	5.15	dingo	NA	1.60341984	8/3/10
nsc	8/4/10	7	Minka	F	0	13	14	8	15	ex.11	1	ex	0	0	0	0	0	1	0	0	1	2.5	1.77	2.52	3.87	4.87	5.69	dingo	0.916290732	1.353254507	8/4/10
sns	8/5/10	7	Minka	F	0	15	15	6	14	ex.11	0	ex	0	0	0	0	0	1	0	1	0	NA	1.84	4.55	5.01	4.47	5.82	dingo	NA	1.611435915	8/5/10
ineq	8/6/10	7	Minka	F	5	14	15	1	8	ex.11	NA	ex	NA	0	0	NA	0	0	NA	0	2	NA	1.47	2.2	NA	4.19	5.47	dingo	NA	NA	8/6/10
snr	8/2/10	8	Opal	F	0	15	15	7	15	ex.11	0	ex	0	0	0	0	0	0	0	0	0	NA	2.39	2.6	5.24	5.18	5.04	dingo	NA	1.656321498	8/2/10
sns	8/4/10	8	Opal	F	0	12	15	5	15	ex.11	0	ex	0	0	0	0	0	1	0	0	1	NA	1.21	1.67	NA	4.32	5.22	dingo	NA	NA	8/4/10
nsnr	8/5/10	8	Opal	F	5	13	15	6	12	ex.11	0	ex	0	0	0	0	0	0	0	0	0	NA	2.04	2.15	6.54	5.01	5.46	dingo	NA	1.877937165	8/5/10
ineq	8/7/10	8	Opal	F	5	15	15	4	10	ex.11	NA	ex	NA	0	0	NA	0	0	NA	0	0	NA	2.62	3.16	NA	5.32	5.77	dingo	NA	NA	8/7/10
nsc	8/9/10	8	Opal	F	0	15	15	12	15	ex.11	1	ex	0	0	0	0	0	2	0	0	0	1.53	1.46	1.73	4.04	2.71	4.63	dingo	0.425267735	1.396244692	8/9/10
snr	8/6/10	11	Petal	F	5	15	15	5	12	ex.11	0	ex	0	1	0	0	1	0	0	0	0	NA	1.53	1.73	6.04	3.68	4.54	dingo	NA	1.798404012	8/6/10
nsnr	8/7/10	11	Petal	F	5	14	15	3	8	ex.11	NA	ex	NA	0	0	NA	0	0	NA	0	0	NA	1.94	1.8	NA	3.9	5.17	dingo	NA	NA	8/7/10
sns	8/9/10	11	Petal	F	5	13	15	1	6	ex.11	NA	ex	NA	0	0	NA	1	0	NA	0	0	NA	2.05	2.57	NA	4.05	6.68	dingo	NA	NA	8/9/10
nsc	8/10/10	11	Petal	F	5	12	15	2	7	ex.11	NA	ex	NA	0	0	NA	0	0	NA	0	1	NA	1.5	1.38	NA	3.5	6.02	dingo	NA	NA	8/10/10
ineq	8/12/10	11	Petal	F	0	15	15	11	15	ex.11	1	ex	0	0	1	0	0	3	0	0	0	1.91	1.44	1.93	6.61	3.31	4.86	dingo	0.647103242	1.888583654	8/12/10
sns	8/2/10	7	Rosie	F	0	15	15	11	15	ex.11	1	ex	0	3	0	0	0	1	0	0	1	3.07	1.97	3.08	6.81	5.49	6.17	dingo	1.121677562	1.91839212	8/2/10
ineq	8/5/10	7	Rosie	F	0	14	15	10	15	ex.11	1	ex	0	1	0	0	0	3	0	0	0	1.96	1.74	1.88	4.53	4.69	4.52	dingo	0.672944473	1.510721939	8/5/10
snr	8/6/10	7	Rosie	F	0	12	14	9	15	ex.11	0	ex	0	0	1	0	0	1	0	0	0	NA	1.51	2.23	5.44	4.33	4.73	dingo	NA	1.693779061	8/6/10
nsc	8/7/10	7	Rosie	F	0	15	15	7	15	ex.11	0	ex	0	0	0	0	0	2	0	0	0	NA	1.52	2.53	5.17	4.34	5	dingo	NA	1.642872689	8/7/10
nsnr	8/9/10	7	Rosie	F	4	15	15	6	13	ex.11	0	ex	0	0	0	0	0	0	0	0	0	NA	1.58	2.35	5.21	3.56	5.58	dingo	NA	1.650579856	8/9/10
snr	7/27/10	1	Snapple	M	0	14	15	9	15	ex.11	0	ex	0	0	2	0	0	2	0	0	0	NA	3.75	3.42	3.9	6.34	4.99	dingo	NA	1.360976553	7/27/10
nsnr	7/28/10	1	Snapple	M	5	14	14	4	9	ex.11	NA	ex	NA	1	0	NA	1	2	NA	0	1	NA	2.31	2.57	NA	4.79	6.55	dingo	NA	NA	7/28/10
sns	7/29/10	1	Snapple	M	5	12	13	3	10	ex.11	NA	ex	NA	1	0	NA	0	1	NA	0	0	NA	2.24	3.28	NA	5.07	6.48	dingo	NA	NA	7/29/10
nsc	7/30/10	1	Snapple	M	4	15	15	6	13	ex.11	0	ex	0	0	0	0	1	1	1	0	1	NA	2.75	3.37	6.77	6.27	6.58	dingo	NA	1.912501087	7/30/10
ineq	7/31/10	1	Snapple	M	0	15	15	10	15	ex.11	0	ex	0	1	0	0	0	1	0	0	0	NA	2.66	3.76	6.07	5.65	6.41	dingo	NA	1.803358605	7/31/10
nsc	7/30/10	3	Tilly	F	0	14	14	11	15	ex.11	0	ex	0	0	0	0	1	6	0	0	1	NA	0.8	1.22	5.27	3.23	3.87	dingo	NA	1.662030363	7/30/10
ineq	7/31/10	3	Tilly	F	0	15	15	7	15	ex.11	1	ex	0	1	0	0	1	1	0	0	0	1.27	0.91	0.97	3.43	3.48	3.82	dingo	0.2390169	1.232560261	7/31/10
nsnr	8/2/10	3	Tilly	F	0	15	15	9	15	ex.11	0	ex	0	0	0	0	1	0	0	0	0	NA	0.77	1.12	6.44	4.37	4.85	dingo	NA	1.86252854	8/2/10
sns	8/3/10	3	Tilly	F	5	15	15	2	8	ex.11	NA	ex	NA	0	0	NA	0	0	NA	0	1	NA	0.8	1.14	NA	2.86	4.65	dingo	NA	NA	8/3/10
snr	8/4/10	3	Tilly	F	5	15	15	5	11	ex.11	0	ex	0	0	0	0	0	3	0	0	0	NA	0.89	1.33	6.34	3.06	5.13	dingo	NA	1.846878768	8/4/10
nsc	8/3/10	10	Wirra	F	5	14	15	3	11	ex.11	0	ex	0	0	0	0	0	1	0	0	0	NA	1.49	1.76	6.77	3.79	6.27	dingo	NA	1.912501087	8/3/10
nsnr	8/5/10	10	Wirra	F	5	15	15	4	13	ex.11	0	ex	0	0	0	0	1	0	0	0	2	NA	0.89	2.11	NA	3.66	5.46	dingo	NA	NA	8/5/10
ineq	8/6/10	10	Wirra	F	5	15	15	2	10	ex.11	NA	ex	NA	0	1	NA	0	0	NA	0	2	NA	1.32	1.4	NA	4.11	6.12	dingo	NA	NA	8/6/10
snr	8/7/10	10	Wirra	F	5	15	15	1	6	ex.11	NA	ex	NA	0	1	NA	0	0	NA	0	0	NA	1.22	1.7	NA	3.13	5.33	dingo	NA	NA	8/7/10
sns	8/9/10	10	Wirra	F	5	15	15	0	5	ex.11	NA	ex	NA	1	0	NA	0	0	NA	0	1	NA	1.72	NA	NA	3.29	6.83	dingo	NA	NA	8/9/10
ineq	7/30/10	4	Yaouk	M	0	15	15	14	15	ex.11	1	ex	1	1	3	0	0	3	0	0	0	1.97	1.84	1.78	5.34	5.47	4.49	dingo	0.678033543	1.675225653	7/30/10
sns	7/31/10	4	Yaouk	M	0	15	15	11	15	ex.11	0	ex	0	0	0	0	0	4	0	0	0	NA	1.69	2.02	NA	5.16	4.03	dingo	NA	NA	7/31/10
nsc	8/2/10	4	Yaouk	M	0	15	15	7	15	ex.11	1	ex	0	0	0	0	0	1	0	0	0	2.8	1.51	2.61	5.2	4.74	5.54	dingo	1.029619417	1.648658626	8/2/10
snr	8/3/10	4	Yaouk	M	0	15	15	7	15	ex.11	0	ex	0	0	0	0	0	0	0	0	0	NA	1.78	2.49	5.21	5.18	5.16	dingo	NA	1.650579856	8/3/10
nsnr	8/4/10	4	Yaouk	M	5	15	15	5	11	ex.11	0	ex	0	0	0	0	0	2	0	0	0	NA	1.3	2.38	NA	4.67	5.8	dingo	NA	NA	8/4/10
sns	7/30/10	5	Yoori	M	0	15	15	8	15	ex.11	1	ex	0	2	0	0	0	0	0	0	1	3.17	1.78	2.51	5.34	4.45	5.31	dingo	1.153731588	1.675225653	7/30/10
snr	8/2/10	5	Yoori	M	0	15	15	7	15	ex.11	1	ex	0	1	0	0	1	2	0	0	0	2.14	2.21	2.06	5.61	5.14	4.47	dingo	0.760805829	1.72455072	8/2/10
ineq	8/3/10	5	Yoori	M	0	15	15	8	15	ex.11	0	ex	0	0	4	0	0	3	0	0	0	NA	1.07	1.57	NA	3.24	4.35	dingo	NA	NA	8/3/10
nsnr	8/4/10	5	Yoori	M	5	15	15	4	12	ex.11	0	ex	0	0	0	0	1	2	0	0	0	NA	1.18	1.85	4.34	4.51	5.99	dingo	NA	1.467874348	8/4/10
nsc	8/6/10	5	Yoori	M	4	15	15	3	8	ex.11	NA	ex	NA	0	0	NA	0	1	NA	0	0	NA	1.41	2.52	NA	4.37	5.65	dingo	NA	NA	8/6/10
ineq	7/30/10	6	AyJay	F	0	14	15	6	15	ex.12	0	ex	0	0	2	0	0	0	0	0	0	NA	2.82	4.23	6.87	5.78	6.11	dingo	NA	1.927164106	7/30/10
nsc	7/31/10	6	AyJay	F	0	14	15	8	15	ex.12	0	ex	0	0	0	0	0	2	0	0	0	NA	2.32	2.71	6.4	5.52	5.58	dingo	NA	1.85629799	7/31/10
sns	8/2/10	6	AyJay	F	5	14	15	6	12	ex.12	0	ex	0	0	0	0	0	1	0	0	0	NA	2.6	2.3	6.31	6.85	5.19	dingo	NA	1.842135677	8/2/10
nsnr	8/3/10	6	AyJay	F	5	15	15	2	7	ex.12	NA	ex	NA	0	0	NA	0	0	NA	0	0	NA	2.63	3.93	NA	5.82	6.87	dingo	NA	NA	8/3/10
snr	8/4/10	6	AyJay	F	0	14	15	8	15	ex.12	0	ex	1	0	3	0	0	0	0	0	0	NA	1.91	1.62	6.07	5.61	5.79	dingo	NA	1.803358605	8/4/10
nsnr	7/27/10	2	Fanta	F	5	14	15	7	14	ex.12	0	ex	0	0	0	0	1	2	0	0	0	NA	4.07	4.78	8.17	8.01	8.1	dingo	NA	2.100468909	7/27/10
nsc	7/28/10	2	Fanta	F	4	15	15	5	13	ex.12	0	ex	0	0	0	0	0	1	0	0	0	NA	2.7	3.2	28.7	4.8	8.71	dingo	NA	3.356897123	7/28/10
snr	7/29/10	2	Fanta	F	2	12	14	2	4	ex.12	NA	ex	NA	0	0	NA	0	0	NA	0	0	NA	2.27	5.25	NA	4.85	7.34	dingo	NA	NA	7/29/10
ineq	7/30/10	2	Fanta	F	5	14	15	6	13	ex.12	0	ex	0	0	0	0	0	1	1	0	2	NA	2.67	3.99	5.64	5.75	6.29	dingo	NA	1.729884066	7/30/10
sns	7/31/10	2	Fanta	F	0	13	15	5	15	ex.12	0	ex	0	0	0	0	0	0	0	0	0	NA	2.08	2.89	6.14	5.77	5.67	dingo	NA	1.814824742	7/31/10
nsnr	8/2/10	7	Minka	F	0	15	15	7	15	ex.12	1	ex	0	1	0	0	0	0	0	0	1	1.47	1.85	1.77	5.47	4.75	5.67	dingo	0.385262401	1.699278616	8/2/10
snr	8/3/10	7	Minka	F	5	15	15	5	11	ex.12	NA	ex	NA	1	0	NA	0	1	NA	0	0	NA	1.94	2.5	NA	6.17	5.15	dingo	NA	NA	8/3/10
nsc	8/4/10	7	Minka	F	0	13	14	8	15	ex.12	0	ex	0	0	0	0	0	1	0	0	1	NA	1.77	2.52	NA	4.87	5.69	dingo	NA	NA	8/4/10
sns	8/5/10	7	Minka	F	0	15	15	6	14	ex.12	1	ex	0	0	0	0	0	1	0	1	0	4.93	1.84	4.55	5.74	4.47	5.82	dingo	1.595338988	1.74745921	8/5/10
ineq	8/6/10	7	Minka	F	5	14	15	1	8	ex.12	NA	ex	NA	0	0	NA	0	0	NA	0	2	NA	1.47	2.2	NA	4.19	5.47	dingo	NA	NA	8/6/10
snr	8/2/10	8	Opal	F	0	15	15	7	15	ex.12	0	ex	0	0	0	0	0	0	0	0	0	NA	2.39	2.6	5.27	5.18	5.04	dingo	NA	1.662030363	8/2/10
sns	8/4/10	8	Opal	F	0	12	15	5	15	ex.12	0	ex	0	0	0	0	0	1	0	0	1	NA	1.21	1.67	5.4	4.32	5.22	dingo	NA	1.686398954	8/4/10
nsnr	8/5/10	8	Opal	F	5	13	15	6	12	ex.12	0	ex	0	0	0	0	0	0	0	0	0	NA	2.04	2.15	6.74	5.01	5.46	dingo	NA	1.908059925	8/5/10
ineq	8/7/10	8	Opal	F	5	15	15	4	10	ex.12	NA	ex	NA	0	0	NA	0	0	NA	0	0	NA	2.62	3.16	NA	5.32	5.77	dingo	NA	NA	8/7/10
nsc	8/9/10	8	Opal	F	0	15	15	12	15	ex.12	0	ex	0	0	0	0	0	2	0	0	0	NA	1.46	1.73	7.14	2.71	4.63	dingo	NA	1.965712776	8/9/10
snr	8/6/10	11	Petal	F	5	15	15	5	12	ex.12	0	ex	0	1	0	0	1	0	0	0	0	NA	1.53	1.73	5.44	3.68	4.54	dingo	NA	1.693779061	8/6/10
nsnr	8/7/10	11	Petal	F	5	14	15	3	8	ex.12	NA	ex	NA	0	0	NA	0	0	NA	0	0	NA	1.94	1.8	NA	3.9	5.17	dingo	NA	NA	8/7/10
sns	8/9/10	11	Petal	F	5	13	15	1	6	ex.12	NA	ex	NA	0	0	NA	1	0	NA	0	0	NA	2.05	2.57	NA	4.05	6.68	dingo	NA	NA	8/9/10
nsc	8/10/10	11	Petal	F	5	12	15	2	7	ex.12	NA	ex	NA	0	0	NA	0	0	NA	0	1	NA	1.5	1.38	NA	3.5	6.02	dingo	NA	NA	8/10/10
ineq	8/12/10	11	Petal	F	0	15	15	11	15	ex.12	0	ex	0	0	1	0	0	3	0	0	0	NA	1.44	1.93	6.17	3.31	4.86	dingo	NA	1.819698838	8/12/10
sns	8/2/10	7	Rosie	F	0	15	15	11	15	ex.12	1	ex	0	3	0	0	0	1	0	0	1	2.77	1.97	3.08	6.14	5.49	6.17	dingo	1.01884732	1.814824742	8/2/10
ineq	8/5/10	7	Rosie	F	0	14	15	10	15	ex.12	0	ex	0	1	0	0	0	3	0	0	0	NA	1.74	1.88	5.03	4.69	4.52	dingo	NA	1.615419984	8/5/10
snr	8/6/10	7	Rosie	F	0	12	14	9	15	ex.12	1	ex	0	0	1	0	0	1	0	0	0	2.01	1.51	2.23	4.07	4.33	4.73	dingo	0.698134722	1.403642999	8/6/10
nsc	8/7/10	7	Rosie	F	0	15	15	7	15	ex.12	0	ex	0	0	0	0	0	2	0	0	0	NA	1.52	2.53	6.17	4.34	5	dingo	NA	1.819698838	8/7/10
nsnr	8/9/10	7	Rosie	F	4	15	15	6	13	ex.12	0	ex	0	0	0	0	0	0	0	0	0	NA	1.58	2.35	6.94	3.56	5.58	dingo	NA	1.937301775	8/9/10
snr	7/27/10	1	Snapple	M	0	14	15	9	15	ex.12	0	ex	0	0	2	1	0	2	0	0	0	NA	3.75	3.42	3.97	6.34	4.99	dingo	NA	1.378766095	7/27/10
nsnr	7/28/10	1	Snapple	M	5	14	14	4	9	ex.12	NA	ex	NA	1	0	NA	1	2	NA	0	1	NA	2.31	2.57	NA	4.79	6.55	dingo	NA	NA	7/28/10
sns	7/29/10	1	Snapple	M	5	12	13	3	10	ex.12	NA	ex	NA	1	0	NA	0	1	NA	0	0	NA	2.24	3.28	NA	5.07	6.48	dingo	NA	NA	7/29/10
nsc	7/30/10	1	Snapple	M	4	15	15	6	13	ex.12	0	ex	0	0	0	0	1	1	0	0	1	NA	2.75	3.37	6.14	6.27	6.58	dingo	NA	1.814824742	7/30/10
ineq	7/31/10	1	Snapple	M	0	15	15	10	15	ex.12	1	ex	0	1	0	0	0	1	0	0	0	4.9	2.66	3.76	7.24	5.65	6.41	dingo	1.589235205	1.979621206	7/31/10
nsc	7/30/10	3	Tilly	F	0	14	14	11	15	ex.12	1	ex	0	0	0	1	1	6	0	0	1	1.8	0.8	1.22	4.51	3.23	3.87	dingo	0.587786665	1.506297154	7/30/10
ineq	7/31/10	3	Tilly	F	0	15	15	7	15	ex.12	0	ex	0	1	0	0	1	1	0	0	0	NA	0.91	0.97	4.97	3.48	3.82	dingo	NA	1.60341984	7/31/10
nsnr	8/2/10	3	Tilly	F	0	15	15	9	15	ex.12	0	ex	0	0	0	0	1	0	0	0	0	NA	0.77	1.12	6.81	4.37	4.85	dingo	NA	1.91839212	8/2/10
sns	8/3/10	3	Tilly	F	5	15	15	2	8	ex.12	NA	ex	NA	0	0	NA	0	0	NA	0	1	NA	0.8	1.14	NA	2.86	4.65	dingo	NA	NA	8/3/10
snr	8/4/10	3	Tilly	F	5	15	15	5	11	ex.12	NA	ex	NA	0	0	NA	0	3	NA	0	0	NA	0.89	1.33	NA	3.06	5.13	dingo	NA	NA	8/4/10
nsc	8/3/10	10	Wirra	F	5	14	15	3	11	ex.12	NA	ex	NA	0	0	NA	0	1	NA	0	0	NA	1.49	1.76	NA	3.79	6.27	dingo	NA	NA	8/3/10
nsnr	8/5/10	10	Wirra	F	5	15	15	4	13	ex.12	0	ex	0	0	0	0	1	0	1	0	2	NA	0.89	2.11	5.81	3.66	5.46	dingo	NA	1.759580571	8/5/10
ineq	8/6/10	10	Wirra	F	5	15	15	2	10	ex.12	NA	ex	NA	0	1	NA	0	0	NA	0	2	NA	1.32	1.4	NA	4.11	6.12	dingo	NA	NA	8/6/10
snr	8/7/10	10	Wirra	F	5	15	15	1	6	ex.12	NA	ex	NA	0	1	NA	0	0	NA	0	0	NA	1.22	1.7	NA	3.13	5.33	dingo	NA	NA	8/7/10
sns	8/9/10	10	Wirra	F	5	15	15	0	5	ex.12	NA	ex	NA	1	0	NA	0	0	NA	0	1	NA	1.72	NA	NA	3.29	6.83	dingo	NA	NA	8/9/10
ineq	7/30/10	4	Yaouk	M	0	15	15	14	15	ex.12	1	ex	0	1	3	1	0	3	0	0	0	1.47	1.84	1.78	4.21	5.47	4.49	dingo	0.385262401	1.437462648	7/30/10
sns	7/31/10	4	Yaouk	M	0	15	15	11	15	ex.12	1	ex	0	0	0	0	0	4	0	0	0	2.24	1.69	2.02	3.57	5.16	4.03	dingo	0.806475866	1.272565596	7/31/10
nsc	8/2/10	4	Yaouk	M	0	15	15	7	15	ex.12	1	ex	0	0	0	0	0	1	0	0	0	2.77	1.51	2.61	6.64	4.74	5.54	dingo	1.01884732	1.893111963	8/2/10
snr	8/3/10	4	Yaouk	M	0	15	15	7	15	ex.12	1	ex	0	0	0	0	0	0	0	0	0	1.8	1.78	2.49	3.67	5.18	5.16	dingo	0.587786665	1.300191662	8/3/10
nsnr	8/4/10	4	Yaouk	M	5	15	15	5	11	ex.12	NA	ex	NA	0	0	NA	0	2	NA	0	0	NA	1.3	2.38	NA	4.67	5.8	dingo	NA	NA	8/4/10
sns	7/30/10	5	Yoori	M	0	15	15	8	15	ex.12	0	ex	0	2	0	0	0	0	0	0	1	NA	1.78	2.51	6.17	4.45	5.31	dingo	NA	1.819698838	7/30/10
snr	8/2/10	5	Yoori	M	0	15	15	7	15	ex.12	0	ex	0	1	0	0	1	2	0	0	0	NA	2.21	2.06	6.18	5.14	4.47	dingo	NA	1.821318271	8/2/10
ineq	8/3/10	5	Yoori	M	0	15	15	8	15	ex.12	0	ex	0	0	4	0	0	3	0	0	0	NA	1.07	1.57	4.17	3.24	4.35	dingo	NA	1.427916036	8/3/10
nsnr	8/4/10	5	Yoori	M	5	15	15	4	12	ex.12	0	ex	0	0	0	0	1	2	0	0	0	NA	1.18	1.85	5.34	4.51	5.99	dingo	NA	1.675225653	8/4/10
nsc	8/6/10	5	Yoori	M	4	15	15	3	8	ex.12	NA	ex	NA	0	0	NA	0	1	NA	0	0	NA	1.41	2.52	NA	4.37	5.65	dingo	NA	NA	8/6/10
ineq	7/30/10	6	AyJay	F	0	14	15	6	15	ex.13	0	ex	0	0	2	0	0	0	0	0	0	NA	2.82	4.23	NA	5.78	6.11	dingo	NA	NA	7/30/10
nsc	7/31/10	6	AyJay	F	0	14	15	8	15	ex.13	1	ex	0	0	0	0	0	2	0	0	0	4.31	2.32	2.71	6.01	5.52	5.58	dingo	1.460937904	1.793424749	7/31/10
sns	8/2/10	6	AyJay	F	5	14	15	6	12	ex.13	NA	ex	NA	0	0	NA	0	1	NA	0	0	NA	2.6	2.3	NA	6.85	5.19	dingo	NA	NA	8/2/10
nsnr	8/3/10	6	AyJay	F	5	15	15	2	7	ex.13	NA	ex	NA	0	0	NA	0	0	NA	0	0	NA	2.63	3.93	NA	5.82	6.87	dingo	NA	NA	8/3/10
snr	8/4/10	6	AyJay	F	0	14	15	8	15	ex.13	0	ex	0	0	3	0	0	0	0	0	0	NA	1.91	1.62	6.2	5.61	5.79	dingo	NA	1.824549292	8/4/10
nsnr	7/27/10	2	Fanta	F	5	14	15	7	14	ex.13	0	ex	0	0	0	0	1	2	0	0	0	NA	4.07	4.78	7.5	8.01	8.1	dingo	NA	2.014903021	7/27/10
nsc	7/28/10	2	Fanta	F	4	15	15	5	13	ex.13	0	ex	0	0	0	0	0	1	0	0	0	NA	2.7	3.2	6.91	4.8	8.71	dingo	NA	1.932969638	7/28/10
snr	7/29/10	2	Fanta	F	2	12	14	2	4	ex.13	NA	ex	NA	0	0	NA	0	0	NA	0	0	NA	2.27	5.25	NA	4.85	7.34	dingo	NA	NA	7/29/10
ineq	7/30/10	2	Fanta	F	5	14	15	6	13	ex.13	0	ex	0	0	0	0	0	1	0	0	2	NA	2.67	3.99	6.44	5.75	6.29	dingo	NA	1.86252854	7/30/10
sns	7/31/10	2	Fanta	F	0	13	15	5	15	ex.13	0	ex	0	0	0	0	0	0	0	0	0	NA	2.08	2.89	6.94	5.77	5.67	dingo	NA	1.937301775	7/31/10
nsnr	8/2/10	7	Minka	F	0	15	15	7	15	ex.13	1	ex	0	1	0	0	0	0	0	0	1	2.21	1.85	1.77	6.11	4.75	5.67	dingo	0.792992516	1.809926773	8/2/10
snr	8/3/10	7	Minka	F	5	15	15	5	11	ex.13	NA	ex	NA	1	0	NA	0	1	NA	0	0	NA	1.94	2.5	NA	6.17	5.15	dingo	NA	NA	8/3/10
nsc	8/4/10	7	Minka	F	0	13	14	8	15	ex.13	1	ex	0	0	0	0	0	1	0	0	1	2.43	1.77	2.52	4.04	4.87	5.69	dingo	0.887891257	1.396244692	8/4/10
sns	8/5/10	7	Minka	F	0	15	15	6	14	ex.13	0	ex	0	0	0	0	0	1	0	1	0	NA	1.84	4.55	5.51	4.47	5.82	dingo	NA	1.706564623	8/5/10
ineq	8/6/10	7	Minka	F	5	14	15	1	8	ex.13	NA	ex	NA	0	0	NA	0	0	NA	0	2	NA	1.47	2.2	NA	4.19	5.47	dingo	NA	NA	8/6/10
snr	8/2/10	8	Opal	F	0	15	15	7	15	ex.13	0	ex	0	0	0	0	0	0	0	0	0	NA	2.39	2.6	NA	5.18	5.04	dingo	NA	NA	8/2/10
sns	8/4/10	8	Opal	F	0	12	15	5	15	ex.13	0	ex	0	0	0	0	0	1	0	0	1	NA	1.21	1.67	5.81	4.32	5.22	dingo	NA	1.759580571	8/4/10
nsnr	8/5/10	8	Opal	F	5	13	15	6	12	ex.13	NA	ex	NA	0	0	NA	0	0	NA	0	0	NA	2.04	2.15	NA	5.01	5.46	dingo	NA	NA	8/5/10
ineq	8/7/10	8	Opal	F	5	15	15	4	10	ex.13	NA	ex	NA	0	0	NA	0	0	NA	0	0	NA	2.62	3.16	NA	5.32	5.77	dingo	NA	NA	8/7/10
nsc	8/9/10	8	Opal	F	0	15	15	12	15	ex.13	0	ex	0	0	0	0	0	2	0	0	0	NA	1.46	1.73	7.57	2.71	4.63	dingo	NA	2.024193067	8/9/10
snr	8/6/10	11	Petal	F	5	15	15	5	12	ex.13	NA	ex	NA	1	0	NA	1	0	NA	0	0	NA	1.53	1.73	NA	3.68	4.54	dingo	NA	NA	8/6/10
nsnr	8/7/10	11	Petal	F	5	14	15	3	8	ex.13	NA	ex	NA	0	0	NA	0	0	NA	0	0	NA	1.94	1.8	NA	3.9	5.17	dingo	NA	NA	8/7/10
sns	8/9/10	11	Petal	F	5	13	15	1	6	ex.13	NA	ex	NA	0	0	NA	1	0	NA	0	0	NA	2.05	2.57	NA	4.05	6.68	dingo	NA	NA	8/9/10
nsc	8/10/10	11	Petal	F	5	12	15	2	7	ex.13	NA	ex	NA	0	0	NA	0	0	NA	0	1	NA	1.5	1.38	NA	3.5	6.02	dingo	NA	NA	8/10/10
ineq	8/12/10	11	Petal	F	0	15	15	11	15	ex.13	1	ex	0	0	1	0	0	3	0	0	0	3.07	1.44	1.93	5.61	3.31	4.86	dingo	1.121677562	1.72455072	8/12/10
sns	8/2/10	7	Rosie	F	0	15	15	11	15	ex.13	0	ex	0	3	0	0	0	1	0	0	1	NA	1.97	3.08	6.3	5.49	6.17	dingo	NA	1.840549633	8/2/10
ineq	8/5/10	7	Rosie	F	0	14	15	10	15	ex.13	1	ex	0	1	0	1	0	3	0	0	0	1.6	1.74	1.88	4.6	4.69	4.52	dingo	0.470003629	1.526056303	8/5/10
snr	8/6/10	7	Rosie	F	0	12	14	9	15	ex.13	1	ex	0	0	1	1	0	1	0	0	0	2.3	1.51	2.23	4.9	4.33	4.73	dingo	0.832909123	1.589235205	8/6/10
nsc	8/7/10	7	Rosie	F	0	15	15	7	15	ex.13	0	ex	0	0	0	0	0	2	0	0	0	NA	1.52	2.53	5.04	4.34	5	dingo	NA	1.617406082	8/7/10
nsnr	8/9/10	7	Rosie	F	4	15	15	6	13	ex.13	0	ex	0	0	0	0	0	0	0	0	0	NA	1.58	2.35	8.74	3.56	5.58	dingo	NA	2.16791019	8/9/10
snr	7/27/10	1	Snapple	M	0	14	15	9	15	ex.13	1	ex	0	0	2	0	0	2	0	0	0	2.87	3.75	3.42	3.61	6.34	4.99	dingo	1.05431203	1.283707772	7/27/10
nsnr	7/28/10	1	Snapple	M	5	14	14	4	9	ex.13	NA	ex	NA	1	0	NA	1	2	NA	0	1	NA	2.31	2.57	NA	4.79	6.55	dingo	NA	NA	7/28/10
sns	7/29/10	1	Snapple	M	5	12	13	3	10	ex.13	NA	ex	NA	1	0	NA	0	1	NA	0	0	NA	2.24	3.28	NA	5.07	6.48	dingo	NA	NA	7/29/10
nsc	7/30/10	1	Snapple	M	4	15	15	6	13	ex.13	0	ex	0	0	0	0	1	1	0	0	1	NA	2.75	3.37	6.58	6.27	6.58	dingo	NA	1.884034745	7/30/10
ineq	7/31/10	1	Snapple	M	0	15	15	10	15	ex.13	0	ex	0	1	0	0	0	1	0	0	0	NA	2.66	3.76	6.38	5.65	6.41	dingo	NA	1.853168097	7/31/10
nsc	7/30/10	3	Tilly	F	0	14	14	11	15	ex.13	0	ex	0	0	0	0	1	6	0	0	1	NA	0.8	1.22	3.5	3.23	3.87	dingo	NA	1.252762968	7/30/10
ineq	7/31/10	3	Tilly	F	0	15	15	7	15	ex.13	0	ex	0	1	0	0	1	1	0	0	0	NA	0.91	0.97	4.44	3.48	3.82	dingo	NA	1.490654376	7/31/10
nsnr	8/2/10	3	Tilly	F	0	15	15	9	15	ex.13	1	ex	0	0	0	0	1	0	0	0	0	0.77	0.77	1.12	3.64	4.37	4.85	dingo	-0.261364764	1.291983682	8/2/10
sns	8/3/10	3	Tilly	F	5	15	15	2	8	ex.13	NA	ex	NA	0	0	NA	0	0	NA	0	1	NA	0.8	1.14	NA	2.86	4.65	dingo	NA	NA	8/3/10
snr	8/4/10	3	Tilly	F	5	15	15	5	11	ex.13	NA	ex	NA	0	0	NA	0	3	NA	0	0	NA	0.89	1.33	NA	3.06	5.13	dingo	NA	NA	8/4/10
nsc	8/3/10	10	Wirra	F	5	14	15	3	11	ex.13	NA	ex	NA	0	0	NA	0	1	NA	0	0	NA	1.49	1.76	NA	3.79	6.27	dingo	NA	NA	8/3/10
nsnr	8/5/10	10	Wirra	F	5	15	15	4	13	ex.13	0	ex	0	0	0	0	1	0	1	0	2	NA	0.89	2.11	6.9	3.66	5.46	dingo	NA	1.931521412	8/5/10
ineq	8/6/10	10	Wirra	F	5	15	15	2	10	ex.13	NA	ex	NA	0	1	NA	0	0	NA	0	2	NA	1.32	1.4	NA	4.11	6.12	dingo	NA	NA	8/6/10
snr	8/7/10	10	Wirra	F	5	15	15	1	6	ex.13	NA	ex	NA	0	1	NA	0	0	NA	0	0	NA	1.22	1.7	NA	3.13	5.33	dingo	NA	NA	8/7/10
sns	8/9/10	10	Wirra	F	5	15	15	0	5	ex.13	NA	ex	NA	1	0	NA	0	0	NA	0	1	NA	1.72	NA	NA	3.29	6.83	dingo	NA	NA	8/9/10
ineq	7/30/10	4	Yaouk	M	0	15	15	14	15	ex.13	1	ex	0	1	3	0	0	3	0	0	0	1.74	1.84	1.78	3.87	5.47	4.49	dingo	0.553885113	1.353254507	7/30/10
sns	7/31/10	4	Yaouk	M	0	15	15	11	15	ex.13	0	ex	0	0	0	0	0	4	0	0	0	NA	1.69	2.02	6.17	5.16	4.03	dingo	NA	1.819698838	7/31/10
nsc	8/2/10	4	Yaouk	M	0	15	15	7	15	ex.13	0	ex	0	0	0	0	0	1	0	0	0	NA	1.51	2.61	NA	4.74	5.54	dingo	NA	NA	8/2/10
snr	8/3/10	4	Yaouk	M	0	15	15	7	15	ex.13	0	ex	0	0	0	0	0	0	0	0	0	NA	1.78	2.49	2.3	5.18	5.16	dingo	NA	0.832909123	8/3/10
nsnr	8/4/10	4	Yaouk	M	5	15	15	5	11	ex.13	NA	ex	NA	0	0	NA	0	2	NA	0	0	NA	1.3	2.38	NA	4.67	5.8	dingo	NA	NA	8/4/10
sns	7/30/10	5	Yoori	M	0	15	15	8	15	ex.13	0	ex	0	2	0	0	0	0	0	0	1	NA	1.78	2.51	5.98	4.45	5.31	dingo	NA	1.788420568	7/30/10
snr	8/2/10	5	Yoori	M	0	15	15	7	15	ex.13	0	ex	0	1	0	0	1	2	0	0	0	NA	2.21	2.06	5	5.14	4.47	dingo	NA	1.609437912	8/2/10
ineq	8/3/10	5	Yoori	M	0	15	15	8	15	ex.13	1	ex	1	0	4	1	0	3	0	0	0	2.3	1.07	1.57	6.21	3.24	4.35	dingo	0.832909123	1.826160896	8/3/10
nsnr	8/4/10	5	Yoori	M	5	15	15	4	12	ex.13	NA	ex	NA	0	0	NA	1	2	NA	0	0	NA	1.18	1.85	NA	4.51	5.99	dingo	NA	NA	8/4/10
nsc	8/6/10	5	Yoori	M	4	15	15	3	8	ex.13	NA	ex	NA	0	0	NA	0	1	NA	0	0	NA	1.41	2.52	NA	4.37	5.65	dingo	NA	NA	8/6/10
ineq	7/30/10	6	AyJay	F	0	14	15	6	15	ex.14	0	ex	0	0	2	0	0	0	0	0	0	NA	2.82	4.23	4.8	5.78	6.11	dingo	NA	1.568615918	7/30/10
nsc	7/31/10	6	AyJay	F	0	14	15	8	15	ex.14	0	ex	0	0	0	1	0	2	0	0	0	NA	2.32	2.71	6.31	5.52	5.58	dingo	NA	1.842135677	7/31/10
sns	8/2/10	6	AyJay	F	5	14	15	6	12	ex.14	NA	ex	NA	0	0	NA	0	1	NA	0	0	NA	2.6	2.3	NA	6.85	5.19	dingo	NA	NA	8/2/10
nsnr	8/3/10	6	AyJay	F	5	15	15	2	7	ex.14	NA	ex	NA	0	0	NA	0	0	NA	0	0	NA	2.63	3.93	NA	5.82	6.87	dingo	NA	NA	8/3/10
snr	8/4/10	6	AyJay	F	0	14	15	8	15	ex.14	1	ex	0	0	3	0	0	0	0	0	0	NA	1.91	1.62	4.07	5.61	5.79	dingo	NA	1.403642999	8/4/10
nsnr	7/27/10	2	Fanta	F	5	14	15	7	14	ex.14	0	ex	0	0	0	0	1	2	0	0	0	NA	4.07	4.78	7.98	8.01	8.1	dingo	NA	2.076938411	7/27/10
nsc	7/28/10	2	Fanta	F	4	15	15	5	13	ex.14	NA	ex	NA	0	0	NA	0	1	NA	0	0	NA	2.7	3.2	NA	4.8	8.71	dingo	NA	NA	7/28/10
snr	7/29/10	2	Fanta	F	2	12	14	2	4	ex.14	NA	ex	NA	0	0	NA	0	0	NA	0	0	NA	2.27	5.25	NA	4.85	7.34	dingo	NA	NA	7/29/10
ineq	7/30/10	2	Fanta	F	5	14	15	6	13	ex.14	NA	ex	NA	0	0	NA	0	1	NA	0	2	NA	2.67	3.99	NA	5.75	6.29	dingo	NA	NA	7/30/10
sns	7/31/10	2	Fanta	F	0	13	15	5	15	ex.14	0	ex	0	0	0	0	0	0	0	0	0	NA	2.08	2.89	6.14	5.77	5.67	dingo	NA	1.814824742	7/31/10
nsnr	8/2/10	7	Minka	F	0	15	15	7	15	ex.14	0	ex	0	1	0	0	0	0	0	0	1	NA	1.85	1.77	6.3	4.75	5.67	dingo	NA	1.840549633	8/2/10
snr	8/3/10	7	Minka	F	5	15	15	5	11	ex.14	NA	ex	NA	1	0	NA	0	1	NA	0	0	NA	1.94	2.5	NA	6.17	5.15	dingo	NA	NA	8/3/10
nsc	8/4/10	7	Minka	F	0	13	14	8	15	ex.14	1	ex	0	0	0	0	0	1	0	0	1	3.3	1.77	2.52	5.6	4.87	5.69	dingo	1.193922468	1.722766598	8/4/10
sns	8/5/10	7	Minka	F	0	15	15	6	14	ex.14	1	ex	0	0	0	0	0	1	0	1	0	3.13	1.84	4.55	5.7	4.47	5.82	dingo	1.141033005	1.740466175	8/5/10
ineq	8/6/10	7	Minka	F	5	14	15	1	8	ex.14	NA	ex	NA	0	0	NA	0	0	NA	0	2	NA	1.47	2.2	NA	4.19	5.47	dingo	NA	NA	8/6/10
snr	8/2/10	8	Opal	F	0	15	15	7	15	ex.14	0	ex	0	0	0	0	0	0	0	0	0	NA	2.39	2.6	5.24	5.18	5.04	dingo	NA	1.656321498	8/2/10
sns	8/4/10	8	Opal	F	0	12	15	5	15	ex.14	0	ex	0	0	0	0	0	1	0	0	1	NA	1.21	1.67	5.57	4.32	5.22	dingo	NA	1.717395054	8/4/10
nsnr	8/5/10	8	Opal	F	5	13	15	6	12	ex.14	NA	ex	NA	0	0	NA	0	0	NA	0	0	NA	2.04	2.15	NA	5.01	5.46	dingo	NA	NA	8/5/10
ineq	8/7/10	8	Opal	F	5	15	15	4	10	ex.14	NA	ex	NA	0	0	NA	0	0	NA	0	0	NA	2.62	3.16	NA	5.32	5.77	dingo	NA	NA	8/7/10
nsc	8/9/10	8	Opal	F	0	15	15	12	15	ex.14	1	ex	0	0	0	0	0	2	0	0	0	1.5	1.46	1.73	2.77	2.71	4.63	dingo	0.405465108	1.01884732	8/9/10
snr	8/6/10	11	Petal	F	5	15	15	5	12	ex.14	NA	ex	NA	1	0	NA	1	0	NA	0	0	NA	1.53	1.73	NA	3.68	4.54	dingo	NA	NA	8/6/10
nsnr	8/7/10	11	Petal	F	5	14	15	3	8	ex.14	NA	ex	NA	0	0	NA	0	0	NA	0	0	NA	1.94	1.8	NA	3.9	5.17	dingo	NA	NA	8/7/10
sns	8/9/10	11	Petal	F	5	13	15	1	6	ex.14	NA	ex	NA	0	0	NA	1	0	NA	0	0	NA	2.05	2.57	NA	4.05	6.68	dingo	NA	NA	8/9/10
nsc	8/10/10	11	Petal	F	5	12	15	2	7	ex.14	NA	ex	NA	0	0	NA	0	0	NA	0	1	NA	1.5	1.38	NA	3.5	6.02	dingo	NA	NA	8/10/10
ineq	8/12/10	11	Petal	F	0	15	15	11	15	ex.14	1	ex	0	0	1	1	0	3	0	0	0	1.6	1.44	1.93	5.2	3.31	4.86	dingo	0.470003629	1.648658626	8/12/10
sns	8/2/10	7	Rosie	F	0	15	15	11	15	ex.14	1	ex	0	3	0	0	0	1	0	0	1	5.91	1.97	3.08	7.31	5.49	6.17	dingo	1.776645831	1.989243274	8/2/10
ineq	8/5/10	7	Rosie	F	0	14	15	10	15	ex.14	1	ex	0	1	0	0	0	3	0	0	0	2.34	1.74	1.88	5.64	4.69	4.52	dingo	0.850150929	1.729884066	8/5/10
snr	8/6/10	7	Rosie	F	0	12	14	9	15	ex.14	1	ex	0	0	1	0	0	1	0	0	0	1.94	1.51	2.23	2.61	4.33	4.73	dingo	0.662687973	0.959350221	8/6/10
nsc	8/7/10	7	Rosie	F	0	15	15	7	15	ex.14	1	ex	0	0	0	0	0	2	0	0	0	2	1.52	2.53	4.23	4.34	5	dingo	0.693147181	1.442201993	8/7/10
nsnr	8/9/10	7	Rosie	F	4	15	15	6	13	ex.14	NA	ex	NA	0	0	NA	0	0	NA	0	0	NA	1.58	2.35	NA	3.56	5.58	dingo	NA	NA	8/9/10
snr	7/27/10	1	Snapple	M	0	14	15	9	15	ex.14	1	ex	0	0	2	1	0	2	0	0	0	2.7	3.75	3.42	6.01	6.34	4.99	dingo	0.993251773	1.793424749	7/27/10
nsnr	7/28/10	1	Snapple	M	5	14	14	4	9	ex.14	NA	ex	NA	1	0	NA	1	2	NA	0	1	NA	2.31	2.57	NA	4.79	6.55	dingo	NA	NA	7/28/10
sns	7/29/10	1	Snapple	M	5	12	13	3	10	ex.14	NA	ex	NA	1	0	NA	0	1	NA	0	0	NA	2.24	3.28	NA	5.07	6.48	dingo	NA	NA	7/29/10
nsc	7/30/10	1	Snapple	M	4	15	15	6	13	ex.14	NA	ex	NA	0	0	NA	1	1	NA	0	1	NA	2.75	3.37	NA	6.27	6.58	dingo	NA	NA	7/30/10
ineq	7/31/10	1	Snapple	M	0	15	15	10	15	ex.14	1	ex	0	1	0	0	0	1	0	0	0	3.81	2.66	3.76	6.61	5.65	6.41	dingo	1.337629189	1.888583654	7/31/10
nsc	7/30/10	3	Tilly	F	0	14	14	11	15	ex.14	1	ex	0	0	0	1	1	6	0	0	1	0.87	0.8	1.22	3.74	3.23	3.87	dingo	-0.139262067	1.319085611	7/30/10
ineq	7/31/10	3	Tilly	F	0	15	15	7	15	ex.14	0	ex	0	1	0	0	1	1	0	0	0	NA	0.91	0.97	4.54	3.48	3.82	dingo	NA	1.512927012	7/31/10
nsnr	8/2/10	3	Tilly	F	0	15	15	9	15	ex.14	0	ex	0	0	0	0	1	0	0	0	0	NA	0.77	1.12	5.81	4.37	4.85	dingo	NA	1.759580571	8/2/10
sns	8/3/10	3	Tilly	F	5	15	15	2	8	ex.14	NA	ex	NA	0	0	NA	0	0	NA	0	1	NA	0.8	1.14	NA	2.86	4.65	dingo	NA	NA	8/3/10
snr	8/4/10	3	Tilly	F	5	15	15	5	11	ex.14	NA	ex	NA	0	0	NA	0	3	NA	0	0	NA	0.89	1.33	NA	3.06	5.13	dingo	NA	NA	8/4/10
nsc	8/3/10	10	Wirra	F	5	14	15	3	11	ex.14	NA	ex	NA	0	0	NA	0	1	NA	0	0	NA	1.49	1.76	NA	3.79	6.27	dingo	NA	NA	8/3/10
nsnr	8/5/10	10	Wirra	F	5	15	15	4	13	ex.14	NA	ex	NA	0	0	NA	1	0	NA	0	2	NA	0.89	2.11	NA	3.66	5.46	dingo	NA	NA	8/5/10
ineq	8/6/10	10	Wirra	F	5	15	15	2	10	ex.14	NA	ex	NA	0	1	NA	0	0	NA	0	2	NA	1.32	1.4	NA	4.11	6.12	dingo	NA	NA	8/6/10
snr	8/7/10	10	Wirra	F	5	15	15	1	6	ex.14	NA	ex	NA	0	1	NA	0	0	NA	0	0	NA	1.22	1.7	NA	3.13	5.33	dingo	NA	NA	8/7/10
sns	8/9/10	10	Wirra	F	5	15	15	0	5	ex.14	NA	ex	NA	1	0	NA	0	0	NA	0	1	NA	1.72	NA	NA	3.29	6.83	dingo	NA	NA	8/9/10
ineq	7/30/10	4	Yaouk	M	0	15	15	14	15	ex.14	1	ex	0	1	3	0	0	3	0	0	0	2.07	1.84	1.78	4.11	5.47	4.49	dingo	0.727548607	1.413423029	7/30/10
sns	7/31/10	4	Yaouk	M	0	15	15	11	15	ex.14	1	ex	0	0	0	0	0	4	0	0	0	2.6	1.69	2.02	4.23	5.16	4.03	dingo	0.955511445	1.442201993	7/31/10
nsc	8/2/10	4	Yaouk	M	0	15	15	7	15	ex.14	0	ex	0	0	0	0	0	1	0	0	0	NA	1.51	2.61	5.87	4.74	5.54	dingo	NA	1.769854634	8/2/10
snr	8/3/10	4	Yaouk	M	0	15	15	7	15	ex.14	1	ex	0	0	0	0	0	0	0	0	0	5.64	1.78	2.49	6.04	5.18	5.16	dingo	1.729884066	1.798404012	8/3/10
nsnr	8/4/10	4	Yaouk	M	5	15	15	5	11	ex.14	NA	ex	NA	0	0	NA	0	2	NA	0	0	NA	1.3	2.38	NA	4.67	5.8	dingo	NA	NA	8/4/10
sns	7/30/10	5	Yoori	M	0	15	15	8	15	ex.14	1	ex	0	2	0	0	0	0	0	0	1	5.01	1.78	2.51	7.95	4.45	5.31	dingo	1.611435915	2.073171929	7/30/10
snr	8/2/10	5	Yoori	M	0	15	15	7	15	ex.14	0	ex	0	1	0	0	1	2	0	0	0	NA	2.21	2.06	4.97	5.14	4.47	dingo	NA	1.60341984	8/2/10
ineq	8/3/10	5	Yoori	M	0	15	15	8	15	ex.14	0	ex	0	0	4	0	0	3	0	0	0	NA	1.07	1.57	4.17	3.24	4.35	dingo	NA	1.427916036	8/3/10
nsnr	8/4/10	5	Yoori	M	5	15	15	4	12	ex.14	NA	ex	NA	0	0	NA	1	2	NA	0	0	NA	1.18	1.85	NA	4.51	5.99	dingo	NA	NA	8/4/10
nsc	8/6/10	5	Yoori	M	4	15	15	3	8	ex.14	NA	ex	NA	0	0	NA	0	1	NA	0	0	NA	1.41	2.52	NA	4.37	5.65	dingo	NA	NA	8/6/10
ineq	7/30/10	6	AyJay	F	0	14	15	6	15	ex.15	0	ex	0	0	2	0	0	0	0	0	0	NA	2.82	4.23	5.47	5.78	6.11	dingo	NA	1.699278616	7/30/10
nsc	7/31/10	6	AyJay	F	0	14	15	8	15	ex.15	0	ex	0	0	0	0	0	2	0	0	0	NA	2.32	2.71	7.48	5.52	5.58	dingo	NA	2.012232792	7/31/10
sns	8/2/10	6	AyJay	F	5	14	15	6	12	ex.15	NA	ex	NA	0	0	NA	0	1	NA	0	0	NA	2.6	2.3	NA	6.85	5.19	dingo	NA	NA	8/2/10
nsnr	8/3/10	6	AyJay	F	5	15	15	2	7	ex.15	NA	ex	NA	0	0	NA	0	0	NA	0	0	NA	2.63	3.93	NA	5.82	6.87	dingo	NA	NA	8/3/10
snr	8/4/10	6	AyJay	F	0	14	15	8	15	ex.15	0	ex	1	0	3	0	0	0	0	0	0	NA	1.91	1.62	6.37	5.61	5.79	dingo	NA	1.85159947	8/4/10
nsnr	7/27/10	2	Fanta	F	5	14	15	7	14	ex.15	NA	ex	NA	0	0	NA	1	2	NA	0	0	NA	4.07	4.78	NA	8.01	8.1	dingo	NA	NA	7/27/10
nsc	7/28/10	2	Fanta	F	4	15	15	5	13	ex.15	NA	ex	NA	0	0	NA	0	1	NA	0	0	NA	2.7	3.2	NA	4.8	8.71	dingo	NA	NA	7/28/10
snr	7/29/10	2	Fanta	F	2	12	14	2	4	ex.15	NA	ex	NA	0	0	NA	0	0	NA	0	0	NA	2.27	5.25	NA	4.85	7.34	dingo	NA	NA	7/29/10
ineq	7/30/10	2	Fanta	F	5	14	15	6	13	ex.15	NA	ex	NA	0	0	NA	0	1	NA	0	2	NA	2.67	3.99	NA	5.75	6.29	dingo	NA	NA	7/30/10
sns	7/31/10	2	Fanta	F	0	13	15	5	15	ex.15	1	ex	0	0	0	0	0	0	0	0	0	3.8	2.08	2.89	5.37	5.77	5.67	dingo	1.335001067	1.680827909	7/31/10
nsnr	8/2/10	7	Minka	F	0	15	15	7	15	ex.15	0	ex	0	1	0	0	0	0	0	0	1	NA	1.85	1.77	6.18	4.75	5.67	dingo	NA	1.821318271	8/2/10
snr	8/3/10	7	Minka	F	5	15	15	5	11	ex.15	NA	ex	NA	1	0	NA	0	1	NA	0	0	NA	1.94	2.5	NA	6.17	5.15	dingo	NA	NA	8/3/10
nsc	8/4/10	7	Minka	F	0	13	14	8	15	ex.15	0	ex	0	0	0	0	0	1	1	0	1	NA	1.77	2.52	6.1	4.87	5.69	dingo	NA	1.808288771	8/4/10
sns	8/5/10	7	Minka	F	0	15	15	6	14	ex.15	NA	ex	NA	0	0	NA	0	1	NA	1	0	NA	1.84	4.55	NA	4.47	5.82	dingo	NA	NA	8/5/10
ineq	8/6/10	7	Minka	F	5	14	15	1	8	ex.15	NA	ex	NA	0	0	NA	0	0	NA	0	2	NA	1.47	2.2	NA	4.19	5.47	dingo	NA	NA	8/6/10
snr	8/2/10	8	Opal	F	0	15	15	7	15	ex.15	0	ex	0	0	0	0	0	0	0	0	0	NA	2.39	2.6	NA	5.18	5.04	dingo	NA	NA	8/2/10
sns	8/4/10	8	Opal	F	0	12	15	5	15	ex.15	0	ex	0	0	0	0	0	1	1	0	1	NA	1.21	1.67	7.15	4.32	5.22	dingo	NA	1.967112357	8/4/10
nsnr	8/5/10	8	Opal	F	5	13	15	6	12	ex.15	NA	ex	NA	0	0	NA	0	0	NA	0	0	NA	2.04	2.15	NA	5.01	5.46	dingo	NA	NA	8/5/10
ineq	8/7/10	8	Opal	F	5	15	15	4	10	ex.15	NA	ex	NA	0	0	NA	0	0	NA	0	0	NA	2.62	3.16	NA	5.32	5.77	dingo	NA	NA	8/7/10
nsc	8/9/10	8	Opal	F	0	15	15	12	15	ex.15	1	ex	0	0	0	0	0	2	0	0	0	1.67	1.46	1.73	6.51	2.71	4.63	dingo	0.512823626	1.873339456	8/9/10
snr	8/6/10	11	Petal	F	5	15	15	5	12	ex.15	NA	ex	NA	1	0	NA	1	0	NA	0	0	NA	1.53	1.73	NA	3.68	4.54	dingo	NA	NA	8/6/10
nsnr	8/7/10	11	Petal	F	5	14	15	3	8	ex.15	NA	ex	NA	0	0	NA	0	0	NA	0	0	NA	1.94	1.8	NA	3.9	5.17	dingo	NA	NA	8/7/10
sns	8/9/10	11	Petal	F	5	13	15	1	6	ex.15	NA	ex	NA	0	0	NA	1	0	NA	0	0	NA	2.05	2.57	NA	4.05	6.68	dingo	NA	NA	8/9/10
nsc	8/10/10	11	Petal	F	5	12	15	2	7	ex.15	NA	ex	NA	0	0	NA	0	0	NA	0	1	NA	1.5	1.38	NA	3.5	6.02	dingo	NA	NA	8/10/10
ineq	8/12/10	11	Petal	F	0	15	15	11	15	ex.15	0	ex	0	0	1	0	0	3	0	0	0	NA	1.44	1.93	6.3	3.31	4.86	dingo	NA	1.840549633	8/12/10
sns	8/2/10	7	Rosie	F	0	15	15	11	15	ex.15	1	ex	0	3	0	0	0	1	0	0	1	3.53	1.97	3.08	6.57	5.49	6.17	dingo	1.261297871	1.882513832	8/2/10
ineq	8/5/10	7	Rosie	F	0	14	15	10	15	ex.15	0	ex	0	1	0	0	0	3	0	0	0	NA	1.74	1.88	5.37	4.69	4.52	dingo	NA	1.680827909	8/5/10
snr	8/6/10	7	Rosie	F	0	12	14	9	15	ex.15	1	ex	0	0	1	0	0	1	0	0	0	2.04	1.51	2.23	3.81	4.33	4.73	dingo	0.712949808	1.337629189	8/6/10
nsc	8/7/10	7	Rosie	F	0	15	15	7	15	ex.15	1	ex	0	0	0	0	0	2	0	0	0	4.8	1.52	2.53	5.6	4.34	5	dingo	1.568615918	1.722766598	8/7/10
nsnr	8/9/10	7	Rosie	F	4	15	15	6	13	ex.15	NA	ex	NA	0	0	NA	0	0	NA	0	0	NA	1.58	2.35	NA	3.56	5.58	dingo	NA	NA	8/9/10
snr	7/27/10	1	Snapple	M	0	14	15	9	15	ex.15	0	ex	0	0	2	0	0	2	0	0	0	NA	3.75	3.42	8.44	6.34	4.99	dingo	NA	2.132982309	7/27/10
nsnr	7/28/10	1	Snapple	M	5	14	14	4	9	ex.15	NA	ex	NA	1	0	NA	1	2	NA	0	1	NA	2.31	2.57	NA	4.79	6.55	dingo	NA	NA	7/28/10
sns	7/29/10	1	Snapple	M	5	12	13	3	10	ex.15	NA	ex	NA	1	0	NA	0	1	NA	0	0	NA	2.24	3.28	NA	5.07	6.48	dingo	NA	NA	7/29/10
nsc	7/30/10	1	Snapple	M	4	15	15	6	13	ex.15	NA	ex	NA	0	0	NA	1	1	NA	0	1	NA	2.75	3.37	NA	6.27	6.58	dingo	NA	NA	7/30/10
ineq	7/31/10	1	Snapple	M	0	15	15	10	15	ex.15	0	ex	0	1	0	0	0	1	0	0	0	NA	2.66	3.76	6.41	5.65	6.41	dingo	NA	1.857859271	7/31/10
nsc	7/30/10	3	Tilly	F	0	14	14	11	15	ex.15	0	ex	0	0	0	0	1	6	0	0	1	NA	0.8	1.22	5.34	3.23	3.87	dingo	NA	1.675225653	7/30/10
ineq	7/31/10	3	Tilly	F	0	15	15	7	15	ex.15	0	ex	0	1	0	0	1	1	0	0	0	NA	0.91	0.97	4.67	3.48	3.82	dingo	NA	1.541159072	7/31/10
nsnr	8/2/10	3	Tilly	F	0	15	15	9	15	ex.15	0	ex	0	0	0	0	1	0	0	0	0	NA	0.77	1.12	5.3	4.37	4.85	dingo	NA	1.667706821	8/2/10
sns	8/3/10	3	Tilly	F	5	15	15	2	8	ex.15	NA	ex	NA	0	0	NA	0	0	NA	0	1	NA	0.8	1.14	NA	2.86	4.65	dingo	NA	NA	8/3/10
snr	8/4/10	3	Tilly	F	5	15	15	5	11	ex.15	NA	ex	NA	0	0	NA	0	3	NA	0	0	NA	0.89	1.33	NA	3.06	5.13	dingo	NA	NA	8/4/10
nsc	8/3/10	10	Wirra	F	5	14	15	3	11	ex.15	NA	ex	NA	0	0	NA	0	1	NA	0	0	NA	1.49	1.76	NA	3.79	6.27	dingo	NA	NA	8/3/10
nsnr	8/5/10	10	Wirra	F	5	15	15	4	13	ex.15	NA	ex	NA	0	0	NA	1	0	NA	0	2	NA	0.89	2.11	NA	3.66	5.46	dingo	NA	NA	8/5/10
ineq	8/6/10	10	Wirra	F	5	15	15	2	10	ex.15	NA	ex	NA	0	1	NA	0	0	NA	0	2	NA	1.32	1.4	NA	4.11	6.12	dingo	NA	NA	8/6/10
snr	8/7/10	10	Wirra	F	5	15	15	1	6	ex.15	NA	ex	NA	0	1	NA	0	0	NA	0	0	NA	1.22	1.7	NA	3.13	5.33	dingo	NA	NA	8/7/10
sns	8/9/10	10	Wirra	F	5	15	15	0	5	ex.15	NA	ex	NA	1	0	NA	0	0	NA	0	1	NA	1.72	NA	NA	3.29	6.83	dingo	NA	NA	8/9/10
ineq	7/30/10	4	Yaouk	M	0	15	15	14	15	ex.15	1	ex	0	1	3	1	0	3	0	0	0	2.51	1.84	1.78	4.77	5.47	4.49	dingo	0.920282753	1.562346305	7/30/10
sns	7/31/10	4	Yaouk	M	0	15	15	11	15	ex.15	0	ex	0	0	0	0	0	4	0	0	0	NA	1.69	2.02	NA	5.16	4.03	dingo	NA	NA	7/31/10
nsc	8/2/10	4	Yaouk	M	0	15	15	7	15	ex.15	0	ex	0	0	0	0	0	1	0	0	0	NA	1.51	2.61	5.44	4.74	5.54	dingo	NA	1.693779061	8/2/10
snr	8/3/10	4	Yaouk	M	0	15	15	7	15	ex.15	0	ex	0	0	0	0	0	0	0	0	0	NA	1.78	2.49	NA	5.18	5.16	dingo	NA	NA	8/3/10
nsnr	8/4/10	4	Yaouk	M	5	15	15	5	11	ex.15	NA	ex	NA	0	0	NA	0	2	NA	0	0	NA	1.3	2.38	NA	4.67	5.8	dingo	NA	NA	8/4/10
sns	7/30/10	5	Yoori	M	0	15	15	8	15	ex.15	0	ex	0	2	0	0	0	0	1	0	1	NA	1.78	2.51	6.24	4.45	5.31	dingo	NA	1.830980182	7/30/10
snr	8/2/10	5	Yoori	M	0	15	15	7	15	ex.15	1	ex	0	1	0	0	1	2	0	0	0	1.97	2.21	2.06	5.61	5.14	4.47	dingo	0.678033543	1.72455072	8/2/10
ineq	8/3/10	5	Yoori	M	0	15	15	8	15	ex.15	0	ex	0	0	4	0	0	3	0	0	0	NA	1.07	1.57	6.14	3.24	4.35	dingo	NA	1.814824742	8/3/10
nsnr	8/4/10	5	Yoori	M	5	15	15	4	12	ex.15	NA	ex	NA	0	0	NA	1	2	NA	0	0	NA	1.18	1.85	NA	4.51	5.99	dingo	NA	NA	8/4/10
nsc	8/6/10	5	Yoori	M	4	15	15	3	8	ex.15	NA	ex	NA	0	0	NA	0	1	NA	0	0	NA	1.41	2.52	NA	4.37	5.65	dingo	NA	NA	8/6/10
