# Supplementary material for: A comparative test of inequity aversion in domestic dogs (Canis familiaris) and dingoes (Canis dingo)
Source: PLoS One. 2021 Sep 22;16(9):e0255885. doi: 10.1371/journal.pone.0255885 (PMC8457503; doi:10.1371/journal.pone.0255885)
Supplement: S2 Data — (CSV) [file pone.0255885.s003.csv]

condition	date	day	order.0.ineq.first	id	subject.name	confederate	experimenter	consec.stops.end	sr.total.app	sr.total.trials	ex.total.ap	ex.total.trials	control.group	trials	decision	half	dog.dog.refs	dog.dog.total.sr.refs	dog.dog.total.exp.refs	dog.exp.refs	dog.exp.total.sr.refs	dog.exp.total.exp.refs	dog.own.refs	dog.own.total.sr.refs	dog.own.total.exp.refs	dog.rxn.time	dog.sr.avg.rxn.time	dog.exp.avg.rxn.time	dog.interval.time	dog.sr.avg.interval.time	dog.exp.avg.interval.time	species	dog.rxn.time.log	dog.interval.time.log	date.new	control.or.exp
ineq	4/4/11	1	0	1	Angus	Taaka	GK	1	15	15	6	11	NSNR	sr.1	1	sr	0	5	1	0	6	4	0	2	2	1.5	1.54	2.22	5.57	6.25	6.55	domestic dog	0.405465108	1.717395054	4/4/11	ineq
nsnr	4/25/11	2	0	1	Angus	Taaka	GK	1	15	15	2	8	NSNR	sr.1	1	sr	0	0	0	0	1	1	0	1	0	1.44	2.16	2.59	5.21	6.41	5.81	domestic dog	0.364643114	1.650579856	4/25/11	control
snr	1/25/11	1	1	2	Annie	Stringer	WC	1	15	15	6	11	SNR	sr.1	1	sr	1	5	2	0	3	2	0	0	0	2.04	1.98	3.67	4.84	4.49	5.01	domestic dog	0.712949808	1.576914721	1/25/11	control
ineq	2/18/11	2	1	2	Annie	Stringer	WC	1	15	15	4	12	SNR	sr.1	1	sr	0	3	3	0	1	0	0	1	2	1.8	2	3.05	4.5	4.67	4.51	domestic dog	0.587786665	1.504077397	2/18/11	ineq
snr	2/16/11	1	1	3	Ariel	Stringer	GK	0	15	15	10	13	SNR	sr.1	1	sr	0	2	0	1	14	8	1	5	7	0.94	1.02	1.27	6.31	6.28	6.45	domestic dog	-0.061875404	1.842135677	2/16/11	control
ineq	3/2/11	2	1	3	Ariel	Stringer	GK	1	15	15	6	14	SNR	sr.1	1	sr	0	1	0	1	12	5	0	4	8	1.04	1.07	1.95	4.14	4.94	4.73	domestic dog	0.039220713	1.420695788	3/2/11	ineq
nsnr	2/25/11	1	1	4	Belichick	Stringer	GK	0	15	15	7	15	NSNR	sr.1	1	sr	0	3	0	1	14	6	0	4	1	0.9	0.97	1.6	4.53	5.4	6.53	domestic dog	-0.105360516	1.510721939	2/25/11	control
ineq	3/9/11	2	1	4	Belichick	Stringer	GK	0	15	15	5	15	NSNR	sr.1	1	sr	0	3	3	1	13	2	0	7	4	NA	0.99	2.27	3.2	4.81	4.61	domestic dog	NA	1.16315081	3/9/11	ineq
ineq	3/21/11	1	0	6	Bergy	Taaka	GK	1	12	15	0	5	NSC	sr.1	1	sr	1	2	0	0	0	0	0	3	0	3.33	2.35	NA	5.34	4.92	5.91	domestic dog	1.202972304	1.675225653	3/21/11	ineq
nsc	4/15/11	2	0	6	Bergy	Taaka	GK	1	14	15	1	6	NSC	sr.1	1	sr	0	3	0	0	3	1	0	3	1	1.61	3	2.53	5.68	6.48	5.15	domestic dog	0.476234179	1.736951233	4/15/11	control
ineq	3/25/11	1	0	7	Gracie	Stringer	KMC	0	15	15	12	14	SNS	sr.1	1	sr	0	5	3	0	0	4	0	0	2	1	1.03	2.14	3.67	3.86	4.12	domestic dog	0	1.300191662	3/25/11	ineq
sns	5/13/11	2	0	7	Gracie	Stringer	KMC	0	15	15	13	15	SNS	sr.1	1	sr	0	5	1	0	6	1	0	0	2	0.8	0.85	1.6	3.3	3.54	4.1	domestic dog	-0.223143551	1.193922468	5/13/11	control
nsnr	2/14/11	1	1	8	Byron	Taaka	GK	0	14	14	14	14	NSNR	sr.1	1	sr	0	6	1	1	9	10	0	0	0	1.36	1.6	1.67	5.67	6.43	7.52	domestic dog	0.3074847	1.735189118	2/14/11	control
ineq	2/28/11	2	1	8	Byron	Taaka	GK	0	15	15	15	15	NSNR	sr.1	1	sr	0	2	1	1	11	13	0	0	0	1.41	1.52	1.95	5.54	5.35	5.56	domestic dog	0.343589704	1.711994501	2/28/11	ineq
ineq	1/14/11	1	0	10	Chloe	Taaka	WC	0	15	15	12	15	NSNR	sr.1	1	sr	0	7	7	0	10	6	0	0	4	1.5	1.01	1.8	4.47	4.54	5.45	domestic dog	0.405465108	1.497388409	1/14/11	ineq
nsnr	2/14/11	2	0	10	Chloe	Taaka	WC	1	15	15	2	12	NSNR	sr.1	1	sr	0	5	0	1	7	0	0	1	1	1.27	1.41	2.39	4.44	4.16	4.72	domestic dog	0.2390169	1.490654376	2/14/11	control
ineq	10/20/10	1	0	11	Cleo	Taaka	KMC	0	15	15	9	15	NSC	sr.1	1	sr	0	1	1	0	0	0	0	0	2	1.3	1.22	2.21	2.37	2.69	4.04	domestic dog	0.262364264	0.862889955	10/20/10	ineq
nsc	11/10/10	2	0	11	Cleo	Taaka	KMC	1	13	14	2	8	NSC	sr.1	1	sr	0	0	1	0	0	5	0	0	0	1.43	1.7	1.95	2.77	3.17	4.37	domestic dog	0.357674444	1.01884732	11/10/10	control
snr	2/11/11	1	1	12	Clover	Stringer	KMC	0	15	15	12	15	SNR	sr.1	1	sr	0	4	4	0	1	3	0	0	0	1.07	1.16	2.13	3.47	3.97	4.51	domestic dog	0.067658648	1.244154594	2/11/11	control
ineq	3/4/11	2	1	12	Clover	Stringer	KMC	0	14	15	4	15	SNR	sr.1	1	sr	0	1	0	0	1	0	0	0	1	1.54	1.72	3.36	3.97	4.22	4.58	domestic dog	0.431782416	1.378766095	3/4/11	ineq
ineq	11/3/10	1	0	13	Clytie	Taaka	KMC	0	15	15	12	15	NSNR	sr.1	1	sr	0	3	1	0	0	1	0	0	0	1.43	1.48	1.71	2.7	2.87	3.23	domestic dog	0.357674444	0.993251773	11/3/10	ineq
nsnr	11/15/10	2	0	13	Clytie	Taaka	KMC	0	15	15	13	15	NSNR	sr.1	1	sr	0	0	0	0	0	3	0	0	0	1.64	1.68	2.4	2.34	2.5	4.03	domestic dog	0.494696242	0.850150929	11/15/10	control
snr	2/9/11	1	1	14	Curley	Stringer	KMC	0	15	15	15	15	SNR	sr.1	1	sr	0	5	0	1	5	0	0	0	0	1.3	1.07	1.65	3.6	3.07	3.06	domestic dog	0.262364264	1.280933845	2/9/11	control
ineq	5/13/11	2	1	14	Curley	Stringer	KMC	0	15	15	9	15	SNR	sr.1	1	sr	1	8	1	1	5	1	0	0	1	1.24	1.15	2.1	3.2	3.33	3.49	domestic dog	0.21511138	1.16315081	5/13/11	ineq
ineq	10/22/10	1	0	15	Daisy1	Taaka	KMC	0	15	15	15	15	SNS	sr.1	1	sr	0	3	1	0	0	0	0	0	0	1.17	1.25	1.68	2.74	3.36	3.6	domestic dog	0.157003749	1.00795792	10/22/10	ineq
sns	10/29/10	2	0	15	Daisy1	Taaka	KMC	0	15	15	15	15	SNS	sr.1	1	sr	0	0	0	0	0	0	0	0	0	0.94	1.04	1.29	2.44	2.32	2.92	domestic dog	-0.061875404	0.891998039	10/29/10	control
ineq	1/17/11	1	0	17	Daisy3	Stringer	KMC	0	15	15	14	15	SNR	sr.1	1	sr	0	1	0	0	6	1	0	0	0	1.2	1.25	1.69	3.6	4.07	3.91	domestic dog	0.182321557	1.280933845	1/17/11	ineq
snr	5/2/11	2	0	17	Daisy3	Stringer	KMC	0	15	15	15	15	SNR	sr.1	1	sr	0	1	0	1	7	9	0	0	0	1.17	1.26	1.64	4.18	4.18	4.3	domestic dog	0.157003749	1.430311247	5/2/11	control
sns	10/25/10	1	1	18	Danko	Taaka	KMC	1	15	15	3	10	SNS	sr.1	1	sr	0	3	2	0	0	1	0	0	0	1.5	1.06	2.07	2.6	2.52	4.13	domestic dog	0.405465108	0.955511445	10/25/10	control
ineq	11/15/10	2	1	18	Danko	Taaka	KMC	1	15	15	3	9	SNS	sr.1	1	sr	0	0	1	0	0	0	0	0	1	1.34	1.77	2.2	2.74	3.08	3.93	domestic dog	0.292669614	1.00795792	11/15/10	ineq
nsc	10/24/10	1	1	20	Dayton	Taaka	KMC	1	14	15	8	13	NSC	sr.1	1	sr	0	6	0	0	0	0	0	0	0	1.2	1.27	1.65	2.44	2.73	3.56	domestic dog	0.182321557	0.891998039	10/24/10	control
ineq	11/22/10	2	1	20	Dayton	Taaka	KMC	0	15	15	5	15	NSC	sr.1	1	sr	0	6	5	1	12	5	0	0	0	1.13	1.21	1.61	3.37	3.6	3.73	domestic dog	0.122217633	1.214912744	11/22/10	ineq
ineq	4/4/11	1	0	21	Diego	Taaka	OW	0	14	15	5	14	SNR	sr.1	1	sr	0	7	1	1	9	1	0	0	0	1.53	1.9	2.56	3.63	4.34	3.95	domestic dog	0.425267735	1.289232648	4/4/11	ineq
snr	5/8/11	2	0	21	Diego	Taaka	OW	0	15	15	3	15	SNR	sr.1	1	sr	1	10	1	0	7	2	0	0	0	1.56	1.98	3.52	4.13	4.48	4.41	domestic dog	0.444685821	1.418277407	5/8/11	control
sns	2/18/11	1	1	22	Duke	Stringer	EW	0	14	14	10	15	SNS	sr.1	1	sr	0	5	0	0	3	6	0	1	4	1.73	1.42	4.3	5.3	5.2	6.99	domestic dog	0.548121409	1.667706821	2/18/11	control
ineq	5/21/11	2	1	22	Duke	Stringer	EW	1	15	15	4	13	SNS	sr.1	1	sr	0	8	2	1	9	1	0	0	3	1.27	1.77	2.49	4.74	5.02	5.34	domestic dog	0.2390169	1.556037136	5/21/11	ineq
sns	10/27/10	1	1	23	Ebony	Taaka	KMC	0	15	15	14	15	SNS	sr.1	1	sr	0	1	1	0	1	0	0	0	0	0.86	0.75	0.97	1.63	1.94	2.38	domestic dog	-0.15082289	0.488580015	10/27/10	control
ineq	11/22/10	2	1	23	Ebony	Taaka	KMC	0	15	15	5	15	SNS	sr.1	1	sr	0	5	2	1	7	3	0	0	1	0.83	0.87	1.14	2.2	3.42	4.05	domestic dog	-0.186329578	0.78845736	11/22/10	ineq
ineq	10/22/10	1	0	24	Elsie	Taaka	KMC	0	15	15	11	15	SNS	sr.1	1	sr	0	5	2	0	2	1	0	0	0	0.8	0.93	1.99	2.07	2.45	3.68	domestic dog	-0.223143551	0.727548607	10/22/10	ineq
sns	11/5/10	2	0	24	Elsie	Taaka	KMC	0	15	15	11	15	SNS	sr.1	1	sr	0	4	7	0	0	0	0	0	0	0.87	1.02	1.87	2.17	2.62	3.32	domestic dog	-0.139262067	0.774727168	11/5/10	control
nsc	10/29/10	1	1	25	Georgie	Taaka	KMC	0	12	15	8	15	NSC	sr.1	1	sr	0	1	1	0	1	0	0	0	0	1.2	1.32	1.53	2	2.73	3.1	domestic dog	0.182321557	0.693147181	10/29/10	control
ineq	12/17/10	2	1	25	Georgie	Taaka	KMC	0	15	15	11	15	NSC	sr.1	1	sr	0	6	5	1	6	1	0	0	0	0.73	1	1.39	3.27	3.75	4.2	domestic dog	-0.314710745	1.184789985	12/17/10	ineq
nsc	4/20/11	1	1	26	Gilligan	Taaka	GKT	0	14	14	9	15	NSC	sr.1	1	sr	0	2	0	1	8	2	0	0	2	2.07	1.77	2.17	4.68	4.87	4.92	domestic dog	0.727548607	1.54329811	4/20/11	control
ineq	5/8/11	2	1	26	Gilligan	Taaka	GKT	0	14	14	9	15	NSC	sr.1	1	sr	1	9	1	0	6	5	0	2	0	1.83	1.63	2.98	5.63	5.21	4.98	domestic dog	0.604315967	1.728109442	5/8/11	ineq
ineq	3/11/11	1	0	27	Gretchen	Stringer	GK	0	14	14	9	15	SNS	sr.1	1	sr	0	2	3	1	10	2	0	3	1	0.83	0.92	1.76	3.83	4.98	5.55	domestic dog	-0.186329578	1.342864803	3/11/11	ineq
sns	5/13/11	2	0	27	Gretchen	Stringer	GK	1	15	15	3	8	SNS	sr.1	1	sr	0	8	1	1	14	1	0	4	0	0.83	0.92	1.98	5.43	6.15	5.96	domestic dog	-0.186329578	1.691939134	5/13/11	control
sns	11/4/10	1	1	28	Gromit	Taaka	KMC	1	14	15	5	10	SNS	sr.1	0	sr	0	0	1	0	0	0	0	0	1	NA	2.36	1.65	4.24	3.53	3.93	domestic dog	NA	1.444563269	11/4/10	control
ineq	12/2/10	2	1	28	Gromit	Taaka	KMC	0	15	15	11	15	SNS	sr.1	1	sr	0	3	5	0	8	4	0	2	2	0.9	1.09	3.51	3.54	3.92	5.44	domestic dog	-0.105360516	1.264126727	12/2/10	ineq
ineq	4/13/11	1	0	30	Gus	Stringer	KMC	0	15	15	13	15	SNS	sr.1	1	sr	0	3	3	1	12	10	0	0	0	1.73	1.25	1.3	4.1	4.18	4.26	domestic dog	0.548121409	1.410986974	4/13/11	ineq
sns	5/18/11	2	0	30	Gus	Stringer	KMC	0	15	15	14	15	SNS	sr.1	1	sr	0	3	1	1	10	11	0	3	1	1	1.08	1.62	3.67	3.84	4.29	domestic dog	0	1.300191662	5/18/11	control
snr	5/6/11	2	0	31	Harry	Taaka	GK	0	15	15	12	15	SNR	sr.1	1	sr	1	11	2	1	11	0	0	0	0	1.24	1.34	3.22	4.87	4.83	5.36	domestic dog	0.21511138	1.583093937	5/6/11	control
ineq	4/8/11	1	0	31	Harry	Taaka	GK	0	15	15	15	15	SNR	sr.1	1	sr	1	12	6	1	12	7	0	0	0	2.5	1.77	2.34	7.81	7.19	8.26	domestic dog	0.916290732	2.055404964	4/8/11	ineq
ineq	4/25/11	2	1	32	Hawkeye	Stringer	GKT	1	15	15	7	13	SNR	sr.1	1	sr	1	8	3	0	10	2	1	1	0	0.86	0.81	1.45	4.4	4.7	4.71	domestic dog	-0.15082289	1.481604541	4/25/11	ineq
snr	3/11/11	1	1	32	Hawkeye	Stringer	GKT	0	15	15	14	15	SNR	sr.1	1	sr	0	6	4	0	9	8	0	2	0	1.94	1.11	1.81	4.98	4.96	5.18	domestic dog	0.662687973	1.605429891	3/11/11	control
ineq	5/2/11	1	0	33	Honey	Stringer	KMC	0	15	15	14	15	NSNR	sr.1	1	sr	1	8	3	1	15	0	0	0	0	1.1	1.27	1.84	3.77	3.49	4.18	domestic dog	0.09531018	1.327075001	5/2/11	ineq
nsnr	5/16/11	2	0	33	Honey	Stringer	KMC	0	15	15	12	15	NSNR	sr.1	1	sr	0	1	0	1	10	5	0	0	0	1.17	1.2	1.93	3.23	3.67	4.32	domestic dog	0.157003749	1.172482137	5/16/11	control
sns	10/25/10	1	1	34	Hugo	Taaka	KMC	0	14	14	7	9	SNS	sr.1	1	sr	0	4	1	0	0	0	0	0	2	2.77	2.18	2.16	3.9	3.89	3.99	domestic dog	1.01884732	1.360976553	10/25/10	control
ineq	11/22/10	2	1	34	Hugo	Taaka	KMC	0	15	15	7	15	SNS	sr.1	1	sr	0	3	1	0	0	0	0	0	0	2.06	1.76	2.48	3.77	4.13	4.2	domestic dog	0.722705983	1.327075001	11/22/10	ineq
ineq	2/25/11	1	0	35	Jake	Stringer	GK	0	15	15	15	15	NSC	sr.1	1	sr	0	4	0	1	11	7	0	0	1	0.74	0.8	1.46	4	5.47	6.96	domestic dog	-0.301105093	1.386294361	2/25/11	ineq
nsc	3/9/11	2	0	35	Jake	Stringer	GK	0	15	15	8	15	NSC	sr.1	1	sr	0	4	0	0	7	2	0	0	1	0.96	1.08	1.94	4.2	4.56	5.24	domestic dog	-0.040821995	1.435084525	3/9/11	control
snr	2/18/11	1	1	36	Juno	Stringer	GK	1	15	15	6	13	SNR	sr.1	1	sr	0	3	2	1	14	7	0	1	3	1.4	1.24	2	5.14	6.05	6.76	domestic dog	0.336472237	1.637053079	2/18/11	control
ineq	4/22/11	2	1	36	Juno	Stringer	GK	0	15	15	10	15	SNR	sr.1	1	sr	0	5	0	1	13	3	0	1	0	1.3	1.22	2.59	4.8	4.93	5.19	domestic dog	0.262364264	1.568615918	4/22/11	ineq
ineq	2/7/11	1	0	37	Kapa	Taaka	GK	1	15	15	6	14	SNS	sr.1	1	sr	0	0	3	1	6	2	0	9	6	2.37	1.99	2.89	5.4	5.85	6.38	domestic dog	0.862889955	1.686398954	2/7/11	ineq
sns	3/7/11	2	0	37	Kapa	Taaka	GK	0	15	15	7	15	SNS	sr.1	1	sr	0	1	0	1	3	3	0	0	0	1.8	1.89	3.05	4.23	4.94	4.94	domestic dog	0.587786665	1.442201993	3/7/11	control
nsc	11/3/10	1	1	38	Kyler	Taaka	KMC	0	15	15	14	15	NSC	sr.1	1	sr	0	0	0	0	0	1	0	0	0	0.9	1.29	2.02	1.9	2.29	3.36	domestic dog	-0.105360516	0.641853886	11/3/10	control
ineq	11/15/10	2	1	38	Kyler	Taaka	KMC	1	15	15	7	14	NSC	sr.1	1	sr	0	0	1	0	0	5	0	0	1	1.37	1.62	2.46	2.3	3.52	3.81	domestic dog	0.31481074	0.832909123	11/15/10	ineq
ineq	2/18/11	1	0	39	Kyra	Stringer	OW	1	15	15	6	13	SNR	sr.1	1	sr	0	3	3	1	10	1	0	0	0	0.47	1.05	1.33	3.8	4.69	5.03	domestic dog	-0.755022584	1.335001067	2/18/11	ineq
snr	4/22/11	2	0	39	Kyra	Stringer	OW	1	15	15	4	9	SNR	sr.1	1	sr	0	0	0	1	9	1	0	1	1	1	1.36	1.99	4.2	4.84	4.91	domestic dog	0	1.435084525	4/22/11	control
ineq	1/21/11	1	0	40	Lily	Taaka	KMC	0	15	15	4	15	NSNR	sr.1	1	sr	0	0	1	1	5	3	0	1	3	1.57	2.05	2.63	3.54	4.07	4.34	domestic dog	0.451075619	1.264126727	1/21/11	ineq
nsnr	4/27/11	2	0	40	Lily	Taaka	KMC	1	15	15	3	9	NSNR	sr.1	1	sr	0	3	0	1	6	1	0	0	2	1.23	1.58	2.99	3.23	4.12	4.23	domestic dog	0.207014169	1.172482137	4/27/11	control
ineq	2/9/11	1	0	41	Lindy	Stringer	EW	0	15	15	14	14	NSNR	sr.1	1	sr	0	0	0	0	12	1	0	0	0	0.97	1.2	1.59	2.07	5.09	5.32	domestic dog	-0.030459207	0.727548607	2/9/11	ineq
nsnr	2/25/11	2	0	41	Lindy	Stringer	EW	0	15	15	13	14	NSNR	sr.1	1	sr	0	0	0	1	14	8	0	0	1	1.33	1.35	1.74	5.74	5.5	5.92	domestic dog	0.285178942	1.74745921	2/25/11	control
ineq	12/17/10	1	0	42	Loki	Taaka	GKT	0	15	15	11	14	SNR	sr.1	1	sr	1	7	1	0	10	2	0	0	0	0.66	0.96	1.5	3.7	3.95	4.4	domestic dog	-0.415515444	1.30833282	12/17/10	ineq
snr	5/6/11	2	0	42	Loki	Taaka	GKT	1	15	15	6	14	SNR	sr.1	1	sr	1	10	2	1	12	0	0	1	0	0.93	1.02	1.7	4.04	4.74	5.14	domestic dog	-0.072570693	1.396244692	5/6/11	control
nsnr	2/25/11	1	1	44	Louis	Stringer	OW	0	15	15	6	12	NSNR	sr.1	1	sr	1	13	0	0	8	0	0	0	0	0.94	1.19	2.17	4.97	5.11	5.44	domestic dog	-0.061875404	1.60341984	2/25/11	control
ineq	3/2/11	2	1	44	Louis	Stringer	OW	1	14	14	3	10	NSNR	sr.1	1	sr	0	12	0	0	4	0	0	0	0	0.9	1.06	1.51	4.3	4.83	5.05	domestic dog	-0.105360516	1.458615023	3/2/11	ineq
nsc	11/1/10	1	1	45	Lucy	Taaka	KMC	0	15	15	9	15	NSC	sr.1	1	sr	0	1	4	0	0	1	0	0	0	1.44	1.76	2.21	2.44	2.91	3.53	domestic dog	0.364643114	0.891998039	11/1/10	control
ineq	12/17/10	2	1	45	Lucy	Taaka	KMC	1	15	15	6	11	NSC	sr.1	1	sr	0	1	7	0	2	1	0	0	0	1.1	1.4	1.97	3.6	3.9	4.22	domestic dog	0.09531018	1.280933845	12/17/10	ineq
ineq	10/22/10	1	0	46	Luna1	Taaka	EW	0	15	15	14	14	SNS	sr.1	1	sr	0	3	2	1	14	5	0	0	0	1.07	0.98	1.4	2.74	2.77	3.88	domestic dog	0.067658648	1.00795792	10/22/10	ineq
sns	11/3/10	2	0	46	Luna1	Taaka	EW	0	15	15	8	15	SNS	sr.1	1	sr	1	1	0	0	4	7	0	0	0	0.77	0.76	1.44	1.97	1.98	3.15	domestic dog	-0.261364764	0.678033543	11/3/10	control
ineq	1/14/11	1	0	47	Luna2	Taaka	KMC	0	15	15	15	15	NSNR	sr.1	1	sr	0	8	1	1	3	0	0	0	0	0.8	0.7	0.91	3.54	3.6	3.92	domestic dog	-0.223143551	1.264126727	1/14/11	ineq
nsnr	2/23/11	2	0	47	Luna2	Taaka	KMC	0	15	15	15	15	NSNR	sr.1	1	sr	0	1	0	0	2	5	0	1	0	0.87	0.79	1.34	2.97	3.38	4.09	domestic dog	-0.139262067	1.088561953	2/23/11	control
ineq	2/16/11	1	0	48	Mac	Stringer	GK	0	15	15	13	15	NSC	sr.1	1	sr	0	4	0	1	13	6	1	10	1	1	0.99	1.07	5.57	5.9	6.22	domestic dog	0	1.717395054	2/16/11	ineq
nsc	3/23/11	2	0	48	Mac	Stringer	GK	1	15	15	5	10	NSC	sr.1	1	sr	0	4	2	1	10	1	0	2	1	1.21	1.27	1.75	4.98	5.21	4.88	domestic dog	0.19062036	1.605429891	3/23/11	control
ineq	1/17/11	1	0	49	Mackenzie	Stringer	WC	0	15	15	14	15	SNR	sr.1	1	sr	0	0	1	0	11	4	0	7	0	0.86	0.93	1.91	3.3	5.02	5.5	domestic dog	-0.15082289	1.193922468	1/17/11	ineq
snr	3/11/11	2	0	49	Mackenzie	Stringer	WC	0	15	15	15	15	SNR	sr.1	1	sr	0	3	1	1	14	1	1	13	0	1.03	0.93	1.5	3.97	4.52	4.29	domestic dog	0.029558802	1.378766095	3/11/11	control
sns	10/28/10	1	1	50	Maggie1	Stringer	KMC	0	15	15	9	15	SNS	sr.1	1	sr	0	3	7	0	1	0	0	0	0	1.6	1.96	1.84	2.9	3.37	3.29	domestic dog	0.470003629	1.064710737	10/28/10	control
ineq	11/18/10	2	1	50	Maggie1	Stringer	KMC	0	15	15	13	15	SNS	sr.1	1	sr	0	3	3	0	0	1	0	0	0	1.3	1.41	1.97	3.77	3.98	4.19	domestic dog	0.262364264	1.327075001	11/18/10	ineq
ineq	11/4/10	1	0	51	Maggie2	Taaka	KMC	0	15	15	9	15	SNS	sr.1	1	sr	0	7	1	1	1	0	0	0	1	0.46	0.98	1.28	1.53	2.05	3.04	domestic dog	-0.776528789	0.425267735	11/4/10	ineq
sns	11/17/10	2	0	51	Maggie2	Taaka	KMC	1	15	15	5	11	SNS	sr.1	1	sr	0	1	0	0	0	0	0	0	1	1.27	1.21	1.71	2.64	2.69	4.21	domestic dog	0.2390169	0.970778917	11/17/10	control
nsc	11/8/10	1	1	52	Mai	Taaka	EW	0	15	15	8	15	NSC	sr.1	1	sr	0	0	0	0	0	1	0	0	1	1.6	1.62	1.67	2.94	2.97	4.19	domestic dog	0.470003629	1.078409581	11/8/10	control
ineq	12/8/10	2	1	52	Mai	Taaka	EW	0	15	15	13	15	NSC	sr.1	1	sr	0	8	2	0	9	0	0	0	1	1.23	1.14	1.46	2.13	5.02	5.44	domestic dog	0.207014169	0.75612198	12/8/10	ineq
snr	3/2/11	2	0	53	Nunu	Stringer	GK	0	15	15	13	15	SNR	sr.1	1	sr	0	1	1	0	6	13	0	0	2	1.56	1.51	2.44	4.17	4.5	6.56	domestic dog	0.444685821	1.427916036	3/2/11	control
ineq	2/11/11	1	0	53	Nunu	Stringer	GK	0	15	15	15	15	SNR	sr.1	1	sr	0	5	5	1	10	7	0	0	0	1.14	1.19	1.88	4.68	6.07	6.43	domestic dog	0.131028262	1.54329811	2/11/11	ineq
snr	4/22/11	1	1	54	Obikai	Stringer	OW	0	15	15	14	15	SNR	sr.1	1	sr	1	1	3	0	1	2	0	0	0	1.13	0.78	1.32	5.17	4.38	4.81	domestic dog	0.122217633	1.642872689	4/22/11	control
ineq	5/6/11	2	1	54	Obikai	Stringer	OW	0	15	15	15	15	SNR	sr.1	1	sr	0	5	5	1	12	2	0	0	0	0.84	0.64	0.95	5.54	4.45	4.54	domestic dog	-0.174353387	1.711994501	5/6/11	ineq
ineq	3/25/11	1	0	55	Olivia	Stringer	OW	1	14	15	5	10	SNR	sr.1	1	sr	0	0	0	1	9	0	0	1	0	0.97	1.29	1.01	4.87	4.34	4.5	domestic dog	-0.030459207	1.583093937	3/25/11	ineq
snr	4/29/11	2	0	55	Olivia	Stringer	OW	0	15	15	15	15	SNR	sr.1	1	sr	0	1	0	1	6	0	0	1	0	0.86	0.8	1.05	3.83	4.06	4.05	domestic dog	-0.15082289	1.342864803	4/29/11	control
ineq	3/11/11	1	0	56	Omni	Stringer	GKT	0	15	15	15	15	SNR	sr.1	1	sr	0	3	0	1	10	1	0	2	0	1.51	0.96	1.25	4.68	4.71	5.1	domestic dog	0.412109651	1.54329811	3/11/11	ineq
snr	4/25/11	2	0	56	Omni	Stringer	GKT	0	15	15	13	15	SNR	sr.1	1	sr	0	2	2	0	5	4	1	6	0	1.07	0.95	2.06	4.07	4.68	5.32	domestic dog	0.067658648	1.403642999	4/25/11	control
ineq	3/7/11	1	0	57	Oonah	Stringer	OW	1	15	15	3	8	NSC	sr.1	1	sr	0	8	2	1	2	1	0	0	0	1.3	1.57	2.06	4.37	4.8	5.14	domestic dog	0.262364264	1.474763009	3/7/11	ineq
nsc	4/15/11	2	0	57	Oonah	Taaka	OW	1	15	15	1	6	NSC	sr.1	1	sr	0	2	0	0	0	0	0	0	0	1.71	2.12	2.14	4.08	5.08	5.03	domestic dog	0.536493371	1.406096988	4/15/11	control
ineq	10/20/10	1	0	58	Papita	Taaka	KMC	0	15	15	9	11	NSNR	sr.1	1	sr	0	2	1	0	3	0	0	0	0	0.83	0.7	0.96	2.06	2.24	3.37	domestic dog	-0.186329578	0.722705983	10/20/10	ineq
nsnr	11/15/10	2	0	58	Papita	Taaka	KMC	0	15	15	5	15	NSNR	sr.1	1	sr	1	2	0	0	0	1	0	0	2	0.73	0.75	4.61	2	2.15	4.92	domestic dog	-0.314710745	0.693147181	11/15/10	control
ineq	10/27/10	1	0	59	Piper	Taaka	KMC	0	15	15	12	15	NSNR	sr.1	1	sr	0	0	9	0	0	0	0	0	0	1.1	1.04	1.7	2.24	2.34	3.08	domestic dog	0.09531018	0.806475866	10/27/10	ineq
nsnr	11/19/10	2	0	59	Piper	Taaka	KMC	0	15	15	6	15	NSNR	sr.1	1	sr	0	1	0	0	0	1	0	0	1	1.03	1.17	1.92	2.74	3.66	4.01	domestic dog	0.029558802	1.00795792	11/19/10	control
nsnr	1/18/11	1	1	60	Ponder	Taaka	KMC	1	13	15	6	13	NSNR	sr.1	1	sr	0	0	0	0	0	0	0	0	0	1.4	1.62	1.97	4.4	4.08	4.14	domestic dog	0.336472237	1.481604541	1/18/11	control
ineq	2/14/11	2	1	60	Ponder	Taaka	KMC	0	15	15	9	15	NSNR	sr.1	1	sr	0	2	0	0	4	0	0	0	0	1.23	1.49	2.09	3.9	3.91	4.2	domestic dog	0.207014169	1.360976553	2/14/11	ineq
ineq	10/28/10	1	0	61	Riley	Stringer	KMC	1	15	15	6	12	NSNR	sr.1	1	sr	0	0	3	0	0	6	0	0	0	1.27	1.45	2.1	2	2.41	3.95	domestic dog	0.2390169	0.693147181	10/28/10	ineq
nsnr	11/18/10	2	0	61	Riley	Stringer	KMC	0	15	15	15	15	NSNR	sr.1	1	sr	0	1	0	0	13	12	0	0	0	1.04	1.12	1.8	2.41	3.49	4.21	domestic dog	0.039220713	0.879626748	11/18/10	control
ineq	10/25/10	1	0	62	Rose	Taaka	WC	0	15	15	14	15	NSNR	sr.1	1	sr	0	2	0	0	0	3	0	0	0	2.64	1.87	2.43	6.04	3.64	4.91	domestic dog	0.970778917	1.798404012	10/25/10	ineq
nsnr	11/22/10	2	0	62	Rose	Taaka	WC	0	15	15	13	15	NSNR	sr.1	1	sr	1	12	1	0	0	3	0	0	0	2.07	2.15	2.91	5.21	5.27	6.08	domestic dog	0.727548607	1.650579856	11/22/10	control
ineq	11/1/10	1	0	63	Rosie1	Taaka	KMC	0	15	15	13	15	SNS	sr.1	1	sr	0	8	2	0	0	2	0	0	0	1.2	1.33	2.24	2.57	2.73	3.53	domestic dog	0.182321557	0.943905899	11/1/10	ineq
sns	12/8/10	2	0	63	Rosie1	Taaka	KMC	1	15	15	6	11	SNS	sr.1	1	sr	1	8	1	1	5	1	0	0	3	1.5	2.74	2.51	4.44	5.29	4.9	domestic dog	0.405465108	1.490654376	12/8/10	control
ineq	3/27/11	1	0	64	Rosie2	Taaka	OW	0	15	15	14	15	NSC	sr.1	1	sr	0	0	6	1	5	7	0	0	3	2.54	2.1	2.25	4.97	4.59	4.37	domestic dog	0.932164081	1.60341984	3/27/11	ineq
nsc	4/15/11	2	0	64	Rosie2	Taaka	OW	0	15	15	8	15	NSC	sr.1	1	sr	0	0	0	1	4	3	0	4	1	2	2.19	2.86	5.27	4.95	4.57	domestic dog	0.693147181	1.662030363	4/15/11	control
nsc	10/26/10	1	1	65	Roxanne	Taaka	WC	0	15	15	5	14	NSC	sr.1	1	sr	0	1	0	0	0	2	0	0	0	1.23	1.6	2.26	2	2.66	4.84	domestic dog	0.207014169	0.693147181	10/26/10	control
ineq	11/17/10	2	1	65	Roxanne	Taaka	WC	1	15	15	7	13	NSC	sr.1	1	sr	1	11	2	0	2	1	0	0	1	1.07	1.2	1.95	3.44	3.65	5.15	domestic dog	0.067658648	1.235471471	11/17/10	ineq
snr	2/18/11	1	1	66	Ruby	Stringer	EW	0	15	15	8	15	SNR	sr.1	1	sr	0	3	1	1	11	4	1	5	4	1.47	1.24	1.75	6.24	5.15	5.12	domestic dog	0.385262401	1.830980182	2/18/11	control
ineq	5/21/11	2	1	66	Ruby	Stringer	EW	1	15	15	4	10	SNR	sr.1	1	sr	0	4	2	1	9	5	0	4	1	1.9	1.38	1.94	4.07	4.52	4.84	domestic dog	0.641853886	1.403642999	5/21/11	ineq
nsc	11/12/10	1	1	67	Sammie	Taaka	WC	0	15	15	10	13	NSC	sr.1	1	sr	0	5	3	0	1	0	0	0	0	1.54	2.09	2.7	3.27	3.99	5.47	domestic dog	0.431782416	1.184789985	11/12/10	control
ineq	12/8/10	2	1	67	Sammie	Taaka	WC	0	15	15	9	15	NSC	sr.1	1	sr	0	2	2	1	3	0	0	0	0	1.76	2.04	2.83	4.53	4.72	5.22	domestic dog	0.565313809	1.510721939	12/8/10	ineq
snr	3/25/11	1	1	68	Sass	Stringer	OW	1	15	15	7	12	SNR	sr.1	1	sr	0	1	0	1	14	0	0	1	0	0.94	1.13	1.41	2.97	4.09	4.51	domestic dog	-0.061875404	1.088561953	3/25/11	control
ineq	4/29/11	2	1	68	Sass	Stringer	OW	0	15	15	10	15	SNR	sr.1	1	sr	0	1	1	1	12	4	0	3	1	1.04	1.09	2.12	4.24	4.56	4.67	domestic dog	0.039220713	1.444563269	4/29/11	ineq
nsnr	3/28/11	1	1	69	Sioux	Taaka	OW	1	15	15	6	13	NSNR	sr.1	1	sr	1	2	1	1	13	5	0	0	0	1.43	1.22	1.54	4.17	4.33	4.34	domestic dog	0.357674444	1.427916036	3/28/11	control
ineq	5/9/11	2	1	69	Sioux	Taaka	OW	0	15	15	10	15	NSNR	sr.1	1	sr	0	5	5	0	9	5	0	0	0	1.1	1.16	1.81	4.14	4.62	4.67	domestic dog	0.09531018	1.420695788	5/9/11	ineq
ineq	2/7/11	1	0	70	Slipper	Taaka	KMC	1	14	15	6	13	NSC	sr.1	1	sr	1	6	1	0	4	1	0	0	1	0.91	1.13	1.84	3.17	3.59	4.12	domestic dog	-0.094310679	1.153731588	2/7/11	ineq
nsc	2/28/11	2	0	70	Slipper	Taaka	KMC	1	13	15	2	7	NSC	sr.1	1	sr	0	0	0	0	5	0	0	0	1	1	1.37	1.85	3.8	4.37	4.55	domestic dog	0	1.335001067	2/28/11	control
snr	3/9/11	1	1	71	Snickers	Stringer	OW	0	15	15	14	15	SNR	sr.1	1	sr	1	10	2	1	9	1	1	5	3	1.07	1	1.68	3.8	4.35	4.89	domestic dog	0.067658648	1.335001067	3/9/11	control
ineq	5/11/11	2	1	71	Snickers	Stringer	OW	0	15	15	12	15	SNR	sr.1	1	sr	1	3	6	1	9	3	0	0	0	0.9	1.04	2.03	3.47	4.33	4.86	domestic dog	-0.105360516	1.244154594	5/11/11	ineq
nsnr	1/14/11	1	1	72	Spec	Taaka	KMC	0	15	15	15	15	NSNR	sr.1	1	sr	0	0	0	1	11	13	0	0	0	0.77	0.81	1.1	3	3.39	3.7	domestic dog	-0.261364764	1.098612289	1/14/11	control
ineq	2/23/11	2	1	72	Spec	Taaka	KMC	0	15	15	14	15	NSNR	sr.1	1	sr	0	1	1	1	10	12	0	2	4	0.8	0.83	1.15	3.64	3.74	4.18	domestic dog	-0.223143551	1.291983682	2/23/11	ineq
nsc	2/18/11	1	1	73	Spot	Stringer	GKT	0	15	15	12	12	NSC	sr.1	1	sr	0	0	0	0	1	3	0	0	0	0.94	0.91	1.13	3.84	4.53	4.68	domestic dog	-0.061875404	1.345472367	2/18/11	control
ineq	4/1/11	2	1	73	Spot	Stringer	GKT	0	15	15	12	15	NSC	sr.1	1	sr	1	11	4	1	9	4	0	0	0	1	1.07	1.66	4.1	4.31	4.66	domestic dog	0	1.410986974	4/1/11	ineq
sns	10/25/10	1	1	74	Sweetums	Taaka	KMC	0	15	15	15	15	SNS	sr.1	1	sr	0	5	2	0	1	0	0	0	0	1.16	1.15	1.75	2.36	2.51	3.39	domestic dog	0.148420005	0.858661619	10/25/10	control
ineq	11/8/10	2	1	74	Sweetums	Taaka	KMC	0	15	15	13	15	SNS	sr.1	1	sr	0	3	0	0	0	2	0	0	0	1	1.15	2.39	2.84	2.69	3.82	domestic dog	0	1.043804052	11/8/10	ineq
sns	10/27/10	1	1	75	Sydney	Taaka	KMC	0	15	15	7	15	SNS	sr.1	1	sr	1	1	1	0	2	0	0	0	0	0.83	0.99	1.99	2.23	2.19	3.74	domestic dog	-0.186329578	0.802001585	10/27/10	control
ineq	12/16/10	2	1	75	Sydney	Taaka	KMC	0	15	15	4	15	SNS	sr.1	1	sr	0	2	10	1	4	3	0	0	0	1.07	1.3	2.17	3.81	3.9	4.51	domestic dog	0.067658648	1.337629189	12/16/10	ineq
nsnr	2/25/11	1	1	76	Tahdy	Stringer	GKT	0	15	15	13	15	NSNR	sr.1	1	sr	1	8	0	1	13	1	0	0	1	1.03	1.03	1.57	4.2	4.79	5.53	domestic dog	0.029558802	1.435084525	2/25/11	control
ineq	3/4/11	2	1	76	Tahdy	Stringer	GKT	0	15	15	9	15	NSNR	sr.1	1	sr	1	12	4	1	13	4	0	0	0	1.07	1.02	1.35	4.64	4.58	4.88	domestic dog	0.067658648	1.534714366	3/4/11	ineq
nsnr	3/7/11	1	1	77	Tessie	Taaka	GK	0	15	15	12	15	NSNR	sr.1	1	sr	0	12	0	1	5	4	0	0	1	1.4	1.4	1.89	4.3	5.38	5.53	domestic dog	0.336472237	1.458615023	3/7/11	control
ineq	5/6/11	2	1	77	Tessie	Taaka	GK	0	15	15	4	9	NSNR	sr.1	1	sr	0	9	2	0	3	0	0	0	0	1.3	1.38	1.76	3.93	4.89	3.95	domestic dog	0.262364264	1.368639426	5/6/11	ineq
sns	10/22/10	1	1	78	Zumi	Taaka	KMC	0	15	15	15	15	SNS	sr.1	1	sr	0	1	2	0	0	0	0	0	0	1.03	1.07	1.16	1.83	2.59	3.1	domestic dog	0.029558802	0.604315967	10/22/10	control
ineq	11/5/10	2	1	78	Zumi	Taaka	KMC	0	15	15	15	15	SNS	sr.1	1	sr	0	0	4	0	0	1	0	0	0	1.2	1.16	1.57	2.43	2.61	3.48	domestic dog	0.182321557	0.887891257	11/5/10	ineq
ineq	4/4/11	1	0	1	Angus	Taaka	GK	1	15	15	6	11	NSNR	sr.2	1	sr	0	5	1	0	6	4	0	2	2	1.74	1.54	2.22	5.51	6.25	6.55	domestic dog	0.553885113	1.706564623	4/4/11	ineq
nsnr	4/25/11	2	0	1	Angus	Taaka	GK	1	15	15	2	8	NSNR	sr.2	1	sr	0	0	0	0	1	1	0	1	0	1.63	2.16	2.59	6.94	6.41	5.81	domestic dog	0.488580015	1.937301775	4/25/11	control
snr	1/25/11	1	1	2	Annie	Stringer	WC	1	15	15	6	11	SNR	sr.2	1	sr	1	5	2	1	3	2	0	0	0	2.1	1.98	3.67	4.54	4.49	5.01	domestic dog	0.741937345	1.512927012	1/25/11	control
ineq	2/18/11	2	1	2	Annie	Stringer	WC	1	15	15	4	12	SNR	sr.2	1	sr	0	3	3	0	1	0	0	1	2	1.74	2	3.05	4.21	4.67	4.51	domestic dog	0.553885113	1.437462648	2/18/11	ineq
snr	2/16/11	1	1	3	Ariel	Stringer	GK	0	15	15	10	13	SNR	sr.2	1	sr	0	2	0	1	14	8	0	5	7	0.91	1.02	1.27	6.18	6.28	6.45	domestic dog	-0.094310679	1.821318271	2/16/11	control
ineq	3/2/11	2	1	3	Ariel	Stringer	GK	1	15	15	6	14	SNR	sr.2	1	sr	0	1	0	1	12	5	0	4	8	0.94	1.07	1.95	4.94	4.94	4.73	domestic dog	-0.061875404	1.597365331	3/2/11	ineq
nsnr	2/25/11	1	1	4	Belichick	Stringer	GK	0	15	15	7	15	NSNR	sr.2	1	sr	1	3	0	1	14	6	0	4	1	0.9	0.97	1.6	4.87	5.4	6.53	domestic dog	-0.105360516	1.583093937	2/25/11	control
ineq	3/9/11	2	1	4	Belichick	Stringer	GK	0	15	15	5	15	NSNR	sr.2	1	sr	0	3	3	1	13	2	1	7	4	0.81	0.99	2.27	4.21	4.81	4.61	domestic dog	-0.210721031	1.437462648	3/9/11	ineq
ineq	3/21/11	1	0	6	Bergy	Taaka	GK	1	12	15	0	5	NSC	sr.2	1	sr	0	2	0	0	0	0	0	3	0	2.07	2.35	NA	4.51	4.92	5.91	domestic dog	0.727548607	1.506297154	3/21/11	ineq
nsc	4/15/11	2	0	6	Bergy	Taaka	GK	1	14	15	1	6	NSC	sr.2	1	sr	1	3	0	0	3	1	0	3	1	1.67	3	2.53	5.27	6.48	5.15	domestic dog	0.512823626	1.662030363	4/15/11	control
ineq	3/25/11	1	0	7	Gracie	Stringer	KMC	0	15	15	12	14	SNS	sr.2	1	sr	0	5	3	0	0	4	0	0	2	0.93	1.03	2.14	3.03	3.86	4.12	domestic dog	-0.072570693	1.10856262	3/25/11	ineq
sns	5/13/11	2	0	7	Gracie	Stringer	KMC	0	15	15	13	15	SNS	sr.2	1	sr	0	5	1	1	6	1	0	0	2	0.96	0.85	1.6	3.27	3.54	4.1	domestic dog	-0.040821995	1.184789985	5/13/11	control
nsnr	2/14/11	1	1	8	Byron	Taaka	GK	0	14	14	14	14	NSNR	sr.2	1	sr	0	6	1	1	9	10	0	0	0	1.63	1.6	1.67	5.64	6.43	7.52	domestic dog	0.488580015	1.729884066	2/14/11	control
ineq	2/28/11	2	1	8	Byron	Taaka	GK	0	15	15	15	15	NSNR	sr.2	1	sr	0	2	1	0	11	13	0	0	0	1.33	1.52	1.95	4.67	5.35	5.56	domestic dog	0.285178942	1.541159072	2/28/11	ineq
ineq	1/14/11	1	0	10	Chloe	Taaka	WC	0	15	15	12	15	NSNR	sr.2	1	sr	1	7	7	0	10	6	0	0	4	1.3	1.01	1.8	4.24	4.54	5.45	domestic dog	0.262364264	1.444563269	1/14/11	ineq
nsnr	2/14/11	2	0	10	Chloe	Taaka	WC	1	15	15	2	12	NSNR	sr.2	1	sr	1	5	0	0	7	0	0	1	1	1.23	1.41	2.39	3.97	4.16	4.72	domestic dog	0.207014169	1.378766095	2/14/11	control
ineq	10/20/10	1	0	11	Cleo	Taaka	KMC	0	15	15	9	15	NSC	sr.2	1	sr	0	1	1	0	0	0	0	0	2	1.2	1.22	2.21	2.26	2.69	4.04	domestic dog	0.182321557	0.815364813	10/20/10	ineq
nsc	11/10/10	2	0	11	Cleo	Taaka	KMC	1	13	14	2	8	NSC	sr.2	1	sr	0	0	1	0	0	5	0	0	0	1.6	1.7	1.95	2.43	3.17	4.37	domestic dog	0.470003629	0.887891257	11/10/10	control
snr	2/11/11	1	1	12	Clover	Stringer	KMC	0	15	15	12	15	SNR	sr.2	1	sr	1	4	4	0	1	3	0	0	0	1	1.16	2.13	3.44	3.97	4.51	domestic dog	0	1.235471471	2/11/11	control
ineq	3/4/11	2	1	12	Clover	Stringer	KMC	0	14	15	4	15	SNR	sr.2	1	sr	1	1	0	0	1	0	0	0	1	1.6	1.72	3.36	4.14	4.22	4.58	domestic dog	0.470003629	1.420695788	3/4/11	ineq
ineq	11/3/10	1	0	13	Clytie	Taaka	KMC	0	15	15	12	15	NSNR	sr.2	1	sr	0	3	1	0	0	1	0	0	0	1.37	1.48	1.71	2.71	2.87	3.23	domestic dog	0.31481074	0.996948635	11/3/10	ineq
nsnr	11/15/10	2	0	13	Clytie	Taaka	KMC	0	15	15	13	15	NSNR	sr.2	1	sr	0	0	0	0	0	3	0	0	0	1.6	1.68	2.4	2.67	2.5	4.03	domestic dog	0.470003629	0.982078472	11/15/10	control
snr	2/9/11	1	1	14	Curley	Stringer	KMC	0	15	15	15	15	SNR	sr.2	1	sr	1	5	0	0	5	0	0	0	0	1.07	1.07	1.65	3.11	3.07	3.06	domestic dog	0.067658648	1.134622726	2/9/11	control
ineq	5/13/11	2	1	14	Curley	Stringer	KMC	0	15	15	9	15	SNR	sr.2	1	sr	1	8	1	0	5	1	0	0	1	1.2	1.15	2.1	3.4	3.33	3.49	domestic dog	0.182321557	1.223775432	5/13/11	ineq
ineq	10/22/10	1	0	15	Daisy1	Taaka	KMC	0	15	15	15	15	SNS	sr.2	1	sr	1	3	1	0	0	0	0	0	0	1.1	1.25	1.68	3	3.36	3.6	domestic dog	0.09531018	1.098612289	10/22/10	ineq
sns	10/29/10	2	0	15	Daisy1	Taaka	KMC	0	15	15	15	15	SNS	sr.2	1	sr	0	0	0	0	0	0	0	0	0	0.93	1.04	1.29	2.27	2.32	2.92	domestic dog	-0.072570693	0.819779831	10/29/10	control
ineq	1/17/11	1	0	17	Daisy3	Stringer	KMC	0	15	15	14	15	SNR	sr.2	1	sr	0	1	0	1	6	1	0	0	0	1.24	1.25	1.69	3.97	4.07	3.91	domestic dog	0.21511138	1.378766095	1/17/11	ineq
snr	5/2/11	2	0	17	Daisy3	Stringer	KMC	0	15	15	15	15	SNR	sr.2	1	sr	0	1	0	0	7	9	0	0	0	1.24	1.26	1.64	4.07	4.18	4.3	domestic dog	0.21511138	1.403642999	5/2/11	control
sns	10/25/10	1	1	18	Danko	Taaka	KMC	1	15	15	3	10	SNS	sr.2	1	sr	1	3	2	0	0	1	0	0	0	0.97	1.06	2.07	2.57	2.52	4.13	domestic dog	-0.030459207	0.943905899	10/25/10	control
ineq	11/15/10	2	1	18	Danko	Taaka	KMC	1	15	15	3	9	SNS	sr.2	1	sr	0	0	1	0	0	0	0	0	1	1.5	1.77	2.2	2.77	3.08	3.93	domestic dog	0.405465108	1.01884732	11/15/10	ineq
nsc	10/24/10	1	1	20	Dayton	Taaka	KMC	1	14	15	8	13	NSC	sr.2	1	sr	0	6	0	0	0	0	0	0	0	1.21	1.27	1.65	2.07	2.73	3.56	domestic dog	0.19062036	0.727548607	10/24/10	control
ineq	11/22/10	2	1	20	Dayton	Taaka	KMC	0	15	15	5	15	NSC	sr.2	1	sr	0	6	5	0	12	5	0	0	0	1.11	1.21	1.61	2.97	3.6	3.73	domestic dog	0.104360015	1.088561953	11/22/10	ineq
ineq	4/4/11	1	0	21	Diego	Taaka	OW	0	14	15	5	14	SNR	sr.2	1	sr	1	7	1	0	9	1	0	0	0	1.73	1.9	2.56	3.84	4.34	3.95	domestic dog	0.548121409	1.345472367	4/4/11	ineq
snr	5/8/11	2	0	21	Diego	Taaka	OW	0	15	15	3	15	SNR	sr.2	1	sr	1	10	1	1	7	2	0	0	0	1.53	1.98	3.52	4.37	4.48	4.41	domestic dog	0.425267735	1.474763009	5/8/11	control
sns	2/18/11	1	1	22	Duke	Stringer	EW	0	14	14	10	15	SNS	sr.2	1	sr	1	5	0	0	3	6	0	1	4	1.27	1.42	4.3	5.08	5.2	6.99	domestic dog	0.2390169	1.625311262	2/18/11	control
ineq	5/21/11	2	1	22	Duke	Stringer	EW	1	15	15	4	13	SNS	sr.2	1	sr	0	8	2	1	9	1	0	0	3	1.37	1.77	2.49	4.74	5.02	5.34	domestic dog	0.31481074	1.556037136	5/21/11	ineq
sns	10/27/10	1	1	23	Ebony	Taaka	KMC	0	15	15	14	15	SNS	sr.2	1	sr	0	1	1	0	1	0	0	0	0	0.73	0.75	0.97	2	1.94	2.38	domestic dog	-0.314710745	0.693147181	10/27/10	control
ineq	11/22/10	2	1	23	Ebony	Taaka	KMC	0	15	15	5	15	SNS	sr.2	1	sr	0	5	2	0	7	3	0	0	1	0.8	0.87	1.14	3.37	3.42	4.05	domestic dog	-0.223143551	1.214912744	11/22/10	ineq
ineq	10/22/10	1	0	24	Elsie	Taaka	KMC	0	15	15	11	15	SNS	sr.2	1	sr	0	5	2	0	2	1	0	0	0	0.84	0.93	1.99	2.11	2.45	3.68	domestic dog	-0.174353387	0.746687947	10/22/10	ineq
sns	11/5/10	2	0	24	Elsie	Taaka	KMC	0	15	15	11	15	SNS	sr.2	1	sr	0	4	7	0	0	0	0	0	0	0.93	1.02	1.87	2.07	2.62	3.32	domestic dog	-0.072570693	0.727548607	11/5/10	control
nsc	10/29/10	1	1	25	Georgie	Taaka	KMC	0	12	15	8	15	NSC	sr.2	1	sr	0	1	1	0	1	0	0	0	0	1.07	1.32	1.53	2.1	2.73	3.1	domestic dog	0.067658648	0.741937345	10/29/10	control
ineq	12/17/10	2	1	25	Georgie	Taaka	KMC	0	15	15	11	15	NSC	sr.2	1	sr	1	6	5	0	6	1	0	0	0	0.9	1	1.39	3.57	3.75	4.2	domestic dog	-0.105360516	1.272565596	12/17/10	ineq
nsc	4/20/11	1	1	26	Gilligan	Taaka	GKT	0	14	14	9	15	NSC	sr.2	1	sr	0	2	0	1	8	2	0	0	2	1.87	1.77	2.17	4.57	4.87	4.92	domestic dog	0.625938431	1.519513205	4/20/11	control
ineq	5/8/11	2	1	26	Gilligan	Taaka	GKT	0	14	14	9	15	NSC	sr.2	1	sr	1	9	1	0	6	5	0	2	0	1.61	1.63	2.98	5.88	5.21	4.98	domestic dog	0.476234179	1.771556762	5/8/11	ineq
ineq	3/11/11	1	0	27	Gretchen	Stringer	GK	0	14	14	9	15	SNS	sr.2	1	sr	1	2	3	0	10	2	1	3	1	0.87	0.92	1.76	4.14	4.98	5.55	domestic dog	-0.139262067	1.420695788	3/11/11	ineq
sns	5/13/11	2	0	27	Gretchen	Stringer	GK	1	15	15	3	8	SNS	sr.2	1	sr	1	8	1	1	14	1	1	4	0	0.8	0.92	1.98	5.57	6.15	5.96	domestic dog	-0.223143551	1.717395054	5/13/11	control
sns	11/4/10	1	1	28	Gromit	Taaka	KMC	1	14	15	5	10	SNS	sr.2	1	sr	0	0	1	0	0	0	0	0	1	1.23	2.36	1.65	2.3	3.53	3.93	domestic dog	0.207014169	0.832909123	11/4/10	control
ineq	12/2/10	2	1	28	Gromit	Taaka	KMC	0	15	15	11	15	SNS	sr.2	1	sr	0	3	5	1	8	4	0	2	2	0.96	1.09	3.51	4.07	3.92	5.44	domestic dog	-0.040821995	1.403642999	12/2/10	ineq
ineq	4/13/11	1	0	30	Gus	Stringer	KMC	0	15	15	13	15	SNS	sr.2	1	sr	0	3	3	1	12	10	0	0	0	1.67	1.25	1.3	4.01	4.18	4.26	domestic dog	0.512823626	1.388791241	4/13/11	ineq
sns	5/18/11	2	0	30	Gus	Stringer	KMC	0	15	15	14	15	SNS	sr.2	1	sr	1	3	1	0	10	11	0	3	1	0.63	1.08	1.62	3.27	3.84	4.29	domestic dog	-0.46203546	1.184789985	5/18/11	control
snr	5/6/11	2	0	31	Harry	Taaka	GK	0	15	15	12	15	SNR	sr.2	1	sr	0	11	2	1	11	0	0	0	0	0.77	1.34	3.22	4.27	4.83	5.36	domestic dog	-0.261364764	1.451613827	5/6/11	control
ineq	4/8/11	1	0	31	Harry	Taaka	GK	0	15	15	15	15	SNR	sr.2	1	sr	0	12	6	1	12	7	0	0	0	2.36	1.77	2.34	8.1	7.19	8.26	domestic dog	0.858661619	2.091864062	4/8/11	ineq
ineq	4/25/11	2	1	32	Hawkeye	Stringer	GKT	1	15	15	7	13	SNR	sr.2	1	sr	1	8	3	1	10	2	0	1	0	0.8	0.81	1.45	4.97	4.7	4.71	domestic dog	-0.223143551	1.60341984	4/25/11	ineq
snr	3/11/11	1	1	32	Hawkeye	Stringer	GKT	0	15	15	14	15	SNR	sr.2	1	sr	0	6	4	1	9	8	0	2	0	1.61	1.11	1.81	4.94	4.96	5.18	domestic dog	0.476234179	1.597365331	3/11/11	control
ineq	5/2/11	1	0	33	Honey	Stringer	KMC	0	15	15	14	15	NSNR	sr.2	1	sr	1	8	3	1	15	0	0	0	0	1.04	1.27	1.84	3.57	3.49	4.18	domestic dog	0.039220713	1.272565596	5/2/11	ineq
nsnr	5/16/11	2	0	33	Honey	Stringer	KMC	0	15	15	12	15	NSNR	sr.2	1	sr	0	1	0	0	10	5	0	0	0	1.34	1.2	1.93	3.24	3.67	4.32	domestic dog	0.292669614	1.17557333	5/16/11	control
sns	10/25/10	1	1	34	Hugo	Taaka	KMC	0	14	14	7	9	SNS	sr.2	1	sr	1	4	1	0	0	0	0	0	2	2.57	2.18	2.16	4.57	3.89	3.99	domestic dog	0.943905899	1.519513205	10/25/10	control
ineq	11/22/10	2	1	34	Hugo	Taaka	KMC	0	15	15	7	15	SNS	sr.2	1	sr	0	3	1	0	0	0	0	0	0	1.6	1.76	2.48	3.57	4.13	4.2	domestic dog	0.470003629	1.272565596	11/22/10	ineq
ineq	2/25/11	1	0	35	Jake	Stringer	GK	0	15	15	15	15	NSC	sr.2	1	sr	1	4	0	1	11	7	0	0	1	0.8	0.8	1.46	5.2	5.47	6.96	domestic dog	-0.223143551	1.648658626	2/25/11	ineq
nsc	3/9/11	2	0	35	Jake	Stringer	GK	0	15	15	8	15	NSC	sr.2	1	sr	0	4	0	1	7	2	0	0	1	1.07	1.08	1.94	4.41	4.56	5.24	domestic dog	0.067658648	1.483874689	3/9/11	control
snr	2/18/11	1	1	36	Juno	Stringer	GK	1	15	15	6	13	SNR	sr.2	1	sr	0	3	2	1	14	7	0	1	3	1.13	1.24	2	5.57	6.05	6.76	domestic dog	0.122217633	1.717395054	2/18/11	control
ineq	4/22/11	2	1	36	Juno	Stringer	GK	0	15	15	10	15	SNR	sr.2	1	sr	0	5	0	1	13	3	0	1	0	1.2	1.22	2.59	5.34	4.93	5.19	domestic dog	0.182321557	1.675225653	4/22/11	ineq
ineq	2/7/11	1	0	37	Kapa	Taaka	GK	1	15	15	6	14	SNS	sr.2	1	sr	0	0	3	1	6	2	0	9	6	2.33	1.99	2.89	5.74	5.85	6.38	domestic dog	0.845868268	1.74745921	2/7/11	ineq
sns	3/7/11	2	0	37	Kapa	Taaka	GK	0	15	15	7	15	SNS	sr.2	1	sr	0	1	0	0	3	3	0	0	0	2.13	1.89	3.05	4.67	4.94	4.94	domestic dog	0.75612198	1.541159072	3/7/11	control
nsc	11/3/10	1	1	38	Kyler	Taaka	KMC	0	15	15	14	15	NSC	sr.2	1	sr	0	0	0	0	0	1	0	0	0	1.41	1.29	2.02	2.57	2.29	3.36	domestic dog	0.343589704	0.943905899	11/3/10	control
ineq	11/15/10	2	1	38	Kyler	Taaka	KMC	1	15	15	7	14	NSC	sr.2	1	sr	0	0	1	0	0	5	0	0	1	1.74	1.62	2.46	19.72	3.52	3.81	domestic dog	0.553885113	2.981633349	11/15/10	ineq
ineq	2/18/11	1	0	39	Kyra	Stringer	OW	1	15	15	6	13	SNR	sr.2	1	sr	1	3	3	1	10	1	0	0	0	0.8	1.05	1.33	3.91	4.69	5.03	domestic dog	-0.223143551	1.363537374	2/18/11	ineq
snr	4/22/11	2	0	39	Kyra	Stringer	OW	1	15	15	4	9	SNR	sr.2	1	sr	0	0	0	1	9	1	1	1	1	0.97	1.36	1.99	5.11	4.84	4.91	domestic dog	-0.030459207	1.631199404	4/22/11	control
ineq	1/21/11	1	0	40	Lily	Taaka	KMC	0	15	15	4	15	NSNR	sr.2	1	sr	0	0	1	1	5	3	0	1	3	2.24	2.05	2.63	4.21	4.07	4.34	domestic dog	0.806475866	1.437462648	1/21/11	ineq
nsnr	4/27/11	2	0	40	Lily	Taaka	KMC	1	15	15	3	9	NSNR	sr.2	1	sr	1	3	0	0	6	1	0	0	2	1.17	1.58	2.99	3.64	4.12	4.23	domestic dog	0.157003749	1.291983682	4/27/11	control
ineq	2/9/11	1	0	41	Lindy	Stringer	EW	0	15	15	14	14	NSNR	sr.2	1	sr	0	0	0	1	12	1	0	0	0	1.04	1.2	1.59	5.61	5.09	5.32	domestic dog	0.039220713	1.72455072	2/9/11	ineq
nsnr	2/25/11	2	0	41	Lindy	Stringer	EW	0	15	15	13	14	NSNR	sr.2	1	sr	0	0	0	1	14	8	0	0	1	1.27	1.35	1.74	5.44	5.5	5.92	domestic dog	0.2390169	1.693779061	2/25/11	control
ineq	12/17/10	1	0	42	Loki	Taaka	GKT	0	15	15	11	14	SNR	sr.2	1	sr	0	7	1	0	10	2	0	0	0	1.16	0.96	1.5	3.7	3.95	4.4	domestic dog	0.148420005	1.30833282	12/17/10	ineq
snr	5/6/11	2	0	42	Loki	Taaka	GKT	1	15	15	6	14	SNR	sr.2	1	sr	0	10	2	1	12	0	0	1	0	1	1.02	1.7	4.07	4.74	5.14	domestic dog	0	1.403642999	5/6/11	control
nsnr	2/25/11	1	1	44	Louis	Stringer	OW	0	15	15	6	12	NSNR	sr.2	1	sr	0	13	0	1	8	0	0	0	0	1.03	1.19	2.17	5.1	5.11	5.44	domestic dog	0.029558802	1.62924054	2/25/11	control
ineq	3/2/11	2	1	44	Louis	Stringer	OW	1	14	14	3	10	NSNR	sr.2	1	sr	1	12	0	1	4	0	0	0	0	1	1.06	1.51	5	4.83	5.05	domestic dog	0	1.609437912	3/2/11	ineq
nsc	11/1/10	1	1	45	Lucy	Taaka	KMC	0	15	15	9	15	NSC	sr.2	1	sr	0	1	4	0	0	1	0	0	0	1.37	1.76	2.21	2.2	2.91	3.53	domestic dog	0.31481074	0.78845736	11/1/10	control
ineq	12/17/10	2	1	45	Lucy	Taaka	KMC	1	15	15	6	11	NSC	sr.2	1	sr	0	1	7	0	2	1	0	0	0	1.17	1.4	1.97	3.7	3.9	4.22	domestic dog	0.157003749	1.30833282	12/17/10	ineq
ineq	10/22/10	1	0	46	Luna1	Taaka	EW	0	15	15	14	14	SNS	sr.2	1	sr	0	3	2	1	14	5	0	0	0	0.87	0.98	1.4	3.17	2.77	3.88	domestic dog	-0.139262067	1.153731588	10/22/10	ineq
sns	11/3/10	2	0	46	Luna1	Taaka	EW	0	15	15	8	15	SNS	sr.2	1	sr	0	1	0	0	4	7	0	0	0	0.6	0.76	1.44	1.84	1.98	3.15	domestic dog	-0.510825624	0.609765572	11/3/10	control
ineq	1/14/11	1	0	47	Luna2	Taaka	KMC	0	15	15	15	15	NSNR	sr.2	1	sr	1	8	1	0	3	0	0	0	0	0.73	0.7	0.91	3.17	3.6	3.92	domestic dog	-0.314710745	1.153731588	1/14/11	ineq
nsnr	2/23/11	2	0	47	Luna2	Taaka	KMC	0	15	15	15	15	NSNR	sr.2	1	sr	1	1	0	0	2	5	0	1	0	0.77	0.79	1.34	3.34	3.38	4.09	domestic dog	-0.261364764	1.205970807	2/23/11	control
ineq	2/16/11	1	0	48	Mac	Stringer	GK	0	15	15	13	15	NSC	sr.2	1	sr	1	4	0	1	13	6	1	10	1	1.04	0.99	1.07	5.88	5.9	6.22	domestic dog	0.039220713	1.771556762	2/16/11	ineq
nsc	3/23/11	2	0	48	Mac	Stringer	GK	1	15	15	5	10	NSC	sr.2	1	sr	1	4	2	0	10	1	0	2	1	1.1	1.27	1.75	4.83	5.21	4.88	domestic dog	0.09531018	1.574846468	3/23/11	control
ineq	1/17/11	1	0	49	Mackenzie	Stringer	WC	0	15	15	14	15	SNR	sr.2	1	sr	0	0	1	1	11	4	1	7	0	0.83	0.93	1.91	3.87	5.02	5.5	domestic dog	-0.186329578	1.353254507	1/17/11	ineq
snr	3/11/11	2	0	49	Mackenzie	Stringer	WC	0	15	15	15	15	SNR	sr.2	1	sr	0	3	1	1	14	1	1	13	0	0.93	0.93	1.5	3.67	4.52	4.29	domestic dog	-0.072570693	1.300191662	3/11/11	control
sns	10/28/10	1	1	50	Maggie1	Stringer	KMC	0	15	15	9	15	SNS	sr.2	1	sr	0	3	7	0	1	0	0	0	0	2.71	1.96	1.84	4.11	3.37	3.29	domestic dog	0.996948635	1.413423029	10/28/10	control
ineq	11/18/10	2	1	50	Maggie1	Stringer	KMC	0	15	15	13	15	SNS	sr.2	1	sr	0	3	3	0	0	1	0	0	0	1.53	1.41	1.97	4.17	3.98	4.19	domestic dog	0.425267735	1.427916036	11/18/10	ineq
ineq	11/4/10	1	0	51	Maggie2	Taaka	KMC	0	15	15	9	15	SNS	sr.2	1	sr	0	7	1	0	1	0	0	0	1	0.7	0.98	1.28	1.54	2.05	3.04	domestic dog	-0.356674944	0.431782416	11/4/10	ineq
sns	11/17/10	2	0	51	Maggie2	Taaka	KMC	1	15	15	5	11	SNS	sr.2	1	sr	0	1	0	0	0	0	0	0	1	0.7	1.21	1.71	1.57	2.69	4.21	domestic dog	-0.356674944	0.451075619	11/17/10	control
nsc	11/8/10	1	1	52	Mai	Taaka	EW	0	15	15	8	15	NSC	sr.2	1	sr	0	0	0	0	0	1	0	0	1	1.4	1.62	1.67	2.8	2.97	4.19	domestic dog	0.336472237	1.029619417	11/8/10	control
ineq	12/8/10	2	1	52	Mai	Taaka	EW	0	15	15	13	15	NSC	sr.2	1	sr	1	8	2	0	9	0	0	0	1	1.2	1.14	1.46	4.74	5.02	5.44	domestic dog	0.182321557	1.556037136	12/8/10	ineq
snr	3/2/11	2	0	53	Nunu	Stringer	GK	0	15	15	13	15	SNR	sr.2	1	sr	0	1	1	1	6	13	0	0	2	1.47	1.51	2.44	4.41	4.5	6.56	domestic dog	0.385262401	1.483874689	3/2/11	control
ineq	2/11/11	1	0	53	Nunu	Stringer	GK	0	15	15	15	15	SNR	sr.2	1	sr	1	5	5	1	10	7	0	0	0	1.03	1.19	1.88	5.9	6.07	6.43	domestic dog	0.029558802	1.774952351	2/11/11	ineq
snr	4/22/11	1	1	54	Obikai	Stringer	OW	0	15	15	14	15	SNR	sr.2	1	sr	0	1	3	0	1	2	0	0	0	0.6	0.78	1.32	4.33	4.38	4.81	domestic dog	-0.510825624	1.465567542	4/22/11	control
ineq	5/6/11	2	1	54	Obikai	Stringer	OW	0	15	15	15	15	SNR	sr.2	1	sr	0	5	5	1	12	2	0	0	0	0.5	0.64	0.95	4.07	4.45	4.54	domestic dog	-0.693147181	1.403642999	5/6/11	ineq
ineq	3/25/11	1	0	55	Olivia	Stringer	OW	1	14	15	5	10	SNR	sr.2	1	sr	0	0	0	1	9	0	0	1	0	1	1.29	1.01	4.5	4.34	4.5	domestic dog	0	1.504077397	3/25/11	ineq
snr	4/29/11	2	0	55	Olivia	Stringer	OW	0	15	15	15	15	SNR	sr.2	1	sr	0	1	0	1	6	0	0	1	0	0.8	0.8	1.05	4.57	4.06	4.05	domestic dog	-0.223143551	1.519513205	4/29/11	control
ineq	3/11/11	1	0	56	Omni	Stringer	GKT	0	15	15	15	15	SNR	sr.2	1	sr	0	3	0	1	10	1	0	2	0	1.13	0.96	1.25	5.83	4.71	5.1	domestic dog	0.122217633	1.763017	3/11/11	ineq
snr	4/25/11	2	0	56	Omni	Stringer	GKT	0	15	15	13	15	SNR	sr.2	1	sr	1	2	2	1	5	4	0	6	0	0.87	0.95	2.06	4.2	4.68	5.32	domestic dog	-0.139262067	1.435084525	4/25/11	control
ineq	3/7/11	1	0	57	Oonah	Stringer	OW	1	15	15	3	8	NSC	sr.2	1	sr	0	8	2	0	2	1	0	0	0	1.17	1.57	2.06	3.94	4.8	5.14	domestic dog	0.157003749	1.371180723	3/7/11	ineq
nsc	4/15/11	2	0	57	Oonah	Taaka	OW	1	15	15	1	6	NSC	sr.2	1	sr	1	2	0	0	0	0	0	0	0	1.73	2.12	2.14	4.5	5.08	5.03	domestic dog	0.548121409	1.504077397	4/15/11	control
ineq	10/20/10	1	0	58	Papita	Taaka	KMC	0	15	15	9	11	NSNR	sr.2	1	sr	0	2	1	0	3	0	0	0	0	0.74	0.7	0.96	1.97	2.24	3.37	domestic dog	-0.301105093	0.678033543	10/20/10	ineq
nsnr	11/15/10	2	0	58	Papita	Taaka	KMC	0	15	15	5	15	NSNR	sr.2	1	sr	0	2	0	0	0	1	0	0	2	0.83	0.75	4.61	1.97	2.15	4.92	domestic dog	-0.186329578	0.678033543	11/15/10	control
ineq	10/27/10	1	0	59	Piper	Taaka	KMC	0	15	15	12	15	NSNR	sr.2	1	sr	0	0	9	0	0	0	0	0	0	1.07	1.04	1.7	2.5	2.34	3.08	domestic dog	0.067658648	0.916290732	10/27/10	ineq
nsnr	11/19/10	2	0	59	Piper	Taaka	KMC	0	15	15	6	15	NSNR	sr.2	1	sr	0	1	0	0	0	1	0	0	1	1.07	1.17	1.92	2.7	3.66	4.01	domestic dog	0.067658648	0.993251773	11/19/10	control
nsnr	1/18/11	1	1	60	Ponder	Taaka	KMC	1	13	15	6	13	NSNR	sr.2	1	sr	0	0	0	0	0	0	0	0	0	1.4	1.62	1.97	3.64	4.08	4.14	domestic dog	0.336472237	1.291983682	1/18/11	control
ineq	2/14/11	2	1	60	Ponder	Taaka	KMC	0	15	15	9	15	NSNR	sr.2	1	sr	0	2	0	0	4	0	0	0	0	1.2	1.49	2.09	3.5	3.91	4.2	domestic dog	0.182321557	1.252762968	2/14/11	ineq
ineq	10/28/10	1	0	61	Riley	Stringer	KMC	1	15	15	6	12	NSNR	sr.2	1	sr	0	0	3	0	0	6	0	0	0	1.7	1.45	2.1	2.6	2.41	3.95	domestic dog	0.530628251	0.955511445	10/28/10	ineq
nsnr	11/18/10	2	0	61	Riley	Stringer	KMC	0	15	15	15	15	NSNR	sr.2	1	sr	0	1	0	0	13	12	0	0	0	1.07	1.12	1.8	2.44	3.49	4.21	domestic dog	0.067658648	0.891998039	11/18/10	control
ineq	10/25/10	1	0	62	Rose	Taaka	WC	0	15	15	14	15	NSNR	sr.2	1	sr	0	2	0	0	0	3	0	0	0	1.9	1.87	2.43	3.1	3.64	4.91	domestic dog	0.641853886	1.131402111	10/25/10	ineq
nsnr	11/22/10	2	0	62	Rose	Taaka	WC	0	15	15	13	15	NSNR	sr.2	1	sr	1	12	1	0	0	3	0	0	0	1.74	2.15	2.91	4.61	5.27	6.08	domestic dog	0.553885113	1.528227857	11/22/10	control
ineq	11/1/10	1	0	63	Rosie1	Taaka	KMC	0	15	15	13	15	SNS	sr.2	1	sr	0	8	2	0	0	2	0	0	0	1.34	1.33	2.24	2.81	2.73	3.53	domestic dog	0.292669614	1.033184483	11/1/10	ineq
sns	12/8/10	2	0	63	Rosie1	Taaka	KMC	1	15	15	6	11	SNS	sr.2	1	sr	1	8	1	0	5	1	0	0	3	1.63	2.74	2.51	4.4	5.29	4.9	domestic dog	0.488580015	1.481604541	12/8/10	control
ineq	3/27/11	1	0	64	Rosie2	Taaka	OW	0	15	15	14	15	NSC	sr.2	1	sr	0	0	6	0	5	7	0	0	3	2.93	2.1	2.25	5.17	4.59	4.37	domestic dog	1.075002423	1.642872689	3/27/11	ineq
nsc	4/15/11	2	0	64	Rosie2	Taaka	OW	0	15	15	8	15	NSC	sr.2	1	sr	0	0	0	0	4	3	0	4	1	1.97	2.19	2.86	4.8	4.95	4.57	domestic dog	0.678033543	1.568615918	4/15/11	control
nsc	10/26/10	1	1	65	Roxanne	Taaka	WC	0	15	15	5	14	NSC	sr.2	1	sr	0	1	0	0	0	2	0	0	0	2.3	1.6	2.26	3.17	2.66	4.84	domestic dog	0.832909123	1.153731588	10/26/10	control
ineq	11/17/10	2	1	65	Roxanne	Taaka	WC	1	15	15	7	13	NSC	sr.2	1	sr	1	11	2	0	2	1	0	0	1	1.1	1.2	1.95	3.57	3.65	5.15	domestic dog	0.09531018	1.272565596	11/17/10	ineq
snr	2/18/11	1	1	66	Ruby	Stringer	EW	0	15	15	8	15	SNR	sr.2	1	sr	0	3	1	1	11	4	0	5	4	1.93	1.24	1.75	5.87	5.15	5.12	domestic dog	0.657520003	1.769854634	2/18/11	control
ineq	5/21/11	2	1	66	Ruby	Stringer	EW	1	15	15	4	10	SNR	sr.2	1	sr	1	4	2	1	9	5	0	4	1	1.1	1.38	1.94	4.24	4.52	4.84	domestic dog	0.09531018	1.444563269	5/21/11	ineq
nsc	11/12/10	1	1	67	Sammie	Taaka	WC	0	15	15	10	13	NSC	sr.2	1	sr	0	5	3	0	1	0	0	0	0	2.04	2.09	2.7	3.24	3.99	5.47	domestic dog	0.712949808	1.17557333	11/12/10	control
ineq	12/8/10	2	1	67	Sammie	Taaka	WC	0	15	15	9	15	NSC	sr.2	1	sr	0	2	2	0	3	0	0	0	0	2.47	2.04	2.83	4.68	4.72	5.22	domestic dog	0.904218151	1.54329811	12/8/10	ineq
snr	3/25/11	1	1	68	Sass	Stringer	OW	1	15	15	7	12	SNR	sr.2	1	sr	0	1	0	1	14	0	0	1	0	1.1	1.13	1.41	3.57	4.09	4.51	domestic dog	0.09531018	1.272565596	3/25/11	control
ineq	4/29/11	2	1	68	Sass	Stringer	OW	0	15	15	10	15	SNR	sr.2	1	sr	0	1	1	1	12	4	0	3	1	1.07	1.09	2.12	4.54	4.56	4.67	domestic dog	0.067658648	1.512927012	4/29/11	ineq
nsnr	3/28/11	1	1	69	Sioux	Taaka	OW	1	15	15	6	13	NSNR	sr.2	1	sr	0	2	1	1	13	5	0	0	0	1.13	1.22	1.54	4.74	4.33	4.34	domestic dog	0.122217633	1.556037136	3/28/11	control
ineq	5/9/11	2	1	69	Sioux	Taaka	OW	0	15	15	10	15	NSNR	sr.2	1	sr	0	5	5	1	9	5	0	0	0	1.13	1.16	1.81	4.84	4.62	4.67	domestic dog	0.122217633	1.576914721	5/9/11	ineq
ineq	2/7/11	1	0	70	Slipper	Taaka	KMC	1	14	15	6	13	NSC	sr.2	1	sr	0	6	1	0	4	1	0	0	1	1.06	1.13	1.84	2.5	3.59	4.12	domestic dog	0.058268908	0.916290732	2/7/11	ineq
nsc	2/28/11	2	0	70	Slipper	Taaka	KMC	1	13	15	2	7	NSC	sr.2	1	sr	0	0	0	0	5	0	0	0	1	1.07	1.37	1.85	4.17	4.37	4.55	domestic dog	0.067658648	1.427916036	2/28/11	control
snr	3/9/11	1	1	71	Snickers	Stringer	OW	0	15	15	14	15	SNR	sr.2	1	sr	1	10	2	1	9	1	0	5	3	1.03	1	1.68	4.47	4.35	4.89	domestic dog	0.029558802	1.497388409	3/9/11	control
ineq	5/11/11	2	1	71	Snickers	Stringer	OW	0	15	15	12	15	SNR	sr.2	1	sr	1	3	6	0	9	3	0	0	0	0.94	1.04	2.03	4.07	4.33	4.86	domestic dog	-0.061875404	1.403642999	5/11/11	ineq
nsnr	1/14/11	1	1	72	Spec	Taaka	KMC	0	15	15	15	15	NSNR	sr.2	1	sr	0	0	0	1	11	13	0	0	0	0.8	0.81	1.1	3.33	3.39	3.7	domestic dog	-0.223143551	1.202972304	1/14/11	control
ineq	2/23/11	2	1	72	Spec	Taaka	KMC	0	15	15	14	15	NSNR	sr.2	1	sr	0	1	1	1	10	12	0	2	4	0.74	0.83	1.15	3.5	3.74	4.18	domestic dog	-0.301105093	1.252762968	2/23/11	ineq
nsc	2/18/11	1	1	73	Spot	Stringer	GKT	0	15	15	12	12	NSC	sr.2	1	sr	0	0	0	0	1	3	0	0	0	1.01	0.91	1.13	4.38	4.53	4.68	domestic dog	0.009950331	1.477048724	2/18/11	control
ineq	4/1/11	2	1	73	Spot	Stringer	GKT	0	15	15	12	15	NSC	sr.2	1	sr	1	11	4	1	9	4	0	0	0	1.04	1.07	1.66	4.61	4.31	4.66	domestic dog	0.039220713	1.528227857	4/1/11	ineq
sns	10/25/10	1	1	74	Sweetums	Taaka	KMC	0	15	15	15	15	SNS	sr.2	1	sr	0	5	2	1	1	0	0	0	0	1	1.15	1.75	2.87	2.51	3.39	domestic dog	0	1.05431203	10/25/10	control
ineq	11/8/10	2	1	74	Sweetums	Taaka	KMC	0	15	15	13	15	SNS	sr.2	1	sr	1	3	0	0	0	2	0	0	0	1.03	1.15	2.39	2.84	2.69	3.82	domestic dog	0.029558802	1.043804052	11/8/10	ineq
sns	10/27/10	1	1	75	Sydney	Taaka	KMC	0	15	15	7	15	SNS	sr.2	1	sr	0	1	1	0	2	0	0	0	0	1.07	0.99	1.99	2	2.19	3.74	domestic dog	0.067658648	0.693147181	10/27/10	control
ineq	12/16/10	2	1	75	Sydney	Taaka	KMC	0	15	15	4	15	SNS	sr.2	1	sr	0	2	10	1	4	3	0	0	0	1.13	1.3	2.17	3.67	3.9	4.51	domestic dog	0.122217633	1.300191662	12/16/10	ineq
nsnr	2/25/11	1	1	76	Tahdy	Stringer	GKT	0	15	15	13	15	NSNR	sr.2	1	sr	0	8	0	0	13	1	0	0	1	1.2	1.03	1.57	4.23	4.79	5.53	domestic dog	0.182321557	1.442201993	2/25/11	control
ineq	3/4/11	2	1	76	Tahdy	Stringer	GKT	0	15	15	9	15	NSNR	sr.2	1	sr	1	12	4	1	13	4	0	0	0	0.96	1.02	1.35	4.8	4.58	4.88	domestic dog	-0.040821995	1.568615918	3/4/11	ineq
nsnr	3/7/11	1	1	77	Tessie	Taaka	GK	0	15	15	12	15	NSNR	sr.2	1	sr	1	12	0	1	5	4	0	0	1	1.26	1.4	1.89	5.3	5.38	5.53	domestic dog	0.231111721	1.667706821	3/7/11	control
ineq	5/6/11	2	1	77	Tessie	Taaka	GK	0	15	15	4	9	NSNR	sr.2	1	sr	1	9	2	1	3	0	0	0	0	1.26	1.38	1.76	4.4	4.89	3.95	domestic dog	0.231111721	1.481604541	5/6/11	ineq
sns	10/22/10	1	1	78	Zumi	Taaka	KMC	0	15	15	15	15	SNS	sr.2	1	sr	0	1	2	0	0	0	0	0	0	1	1.07	1.16	1.97	2.59	3.1	domestic dog	0	0.678033543	10/22/10	control
ineq	11/5/10	2	1	78	Zumi	Taaka	KMC	0	15	15	15	15	SNS	sr.2	1	sr	0	0	4	0	0	1	0	0	0	1.33	1.16	1.57	1.96	2.61	3.48	domestic dog	0.285178942	0.672944473	11/5/10	ineq
ineq	4/4/11	1	0	1	Angus	Taaka	GK	1	15	15	6	11	NSNR	sr.3	1	sr	0	5	1	0	6	4	0	2	2	1.74	1.54	2.22	6.21	6.25	6.55	domestic dog	0.553885113	1.826160896	4/4/11	ineq
nsnr	4/25/11	2	0	1	Angus	Taaka	GK	1	15	15	2	8	NSNR	sr.3	1	sr	0	0	0	0	1	1	1	1	0	2	2.16	2.59	6.27	6.41	5.81	domestic dog	0.693147181	1.835776355	4/25/11	control
snr	1/25/11	1	1	2	Annie	Stringer	WC	1	15	15	6	11	SNR	sr.3	1	sr	1	5	2	0	3	2	0	0	0	1.93	1.98	3.67	4.54	4.49	5.01	domestic dog	0.657520003	1.512927012	1/25/11	control
ineq	2/18/11	2	1	2	Annie	Stringer	WC	1	15	15	4	12	SNR	sr.3	1	sr	0	3	3	0	1	0	0	1	2	1.57	2	3.05	3.94	4.67	4.51	domestic dog	0.451075619	1.371180723	2/18/11	ineq
snr	2/16/11	1	1	3	Ariel	Stringer	GK	0	15	15	10	13	SNR	sr.3	1	sr	0	2	0	1	14	8	0	5	7	0.87	1.02	1.27	7.44	6.28	6.45	domestic dog	-0.139262067	2.006870849	2/16/11	control
ineq	3/2/11	2	1	3	Ariel	Stringer	GK	1	15	15	6	14	SNR	sr.3	1	sr	0	1	0	1	12	5	0	4	8	0.97	1.07	1.95	5.08	4.94	4.73	domestic dog	-0.030459207	1.625311262	3/2/11	ineq
nsnr	2/25/11	1	1	4	Belichick	Stringer	GK	0	15	15	7	15	NSNR	sr.3	1	sr	0	3	0	1	14	6	0	4	1	1	0.97	1.6	5.07	5.4	6.53	domestic dog	0	1.623340818	2/25/11	control
ineq	3/9/11	2	1	4	Belichick	Stringer	GK	0	15	15	5	15	NSNR	sr.3	1	sr	0	3	3	1	13	2	1	7	4	1.14	0.99	2.27	5.54	4.81	4.61	domestic dog	0.131028262	1.711994501	3/9/11	ineq
ineq	3/21/11	1	0	6	Bergy	Taaka	GK	1	12	15	0	5	NSC	sr.3	1	sr	0	2	0	0	0	0	0	3	0	2.21	2.35	NA	4.44	4.92	5.91	domestic dog	0.792992516	1.490654376	3/21/11	ineq
nsc	4/15/11	2	0	6	Bergy	Taaka	GK	1	14	15	1	6	NSC	sr.3	0	sr	0	3	0	0	3	1	0	3	1	NA	3	2.53	6.44	6.48	5.15	domestic dog	NA	1.86252854	4/15/11	control
ineq	3/25/11	1	0	7	Gracie	Stringer	KMC	0	15	15	12	14	SNS	sr.3	1	sr	0	5	3	0	0	4	0	0	2	0.97	1.03	2.14	3.77	3.86	4.12	domestic dog	-0.030459207	1.327075001	3/25/11	ineq
sns	5/13/11	2	0	7	Gracie	Stringer	KMC	0	15	15	13	15	SNS	sr.3	1	sr	0	5	1	0	6	1	0	0	2	0.9	0.85	1.6	3.81	3.54	4.1	domestic dog	-0.105360516	1.337629189	5/13/11	control
nsnr	2/14/11	1	1	8	Byron	Taaka	GK	0	14	14	14	14	NSNR	sr.3	1	sr	0	6	1	1	9	10	0	0	0	1.54	1.6	1.67	5.74	6.43	7.52	domestic dog	0.431782416	1.74745921	2/14/11	control
ineq	2/28/11	2	1	8	Byron	Taaka	GK	0	15	15	15	15	NSNR	sr.3	1	sr	0	2	1	1	11	13	0	0	0	1.37	1.52	1.95	5.37	5.35	5.56	domestic dog	0.31481074	1.680827909	2/28/11	ineq
ineq	1/14/11	1	0	10	Chloe	Taaka	WC	0	15	15	12	15	NSNR	sr.3	1	sr	1	7	7	1	10	6	0	0	4	1.07	1.01	1.8	4.04	4.54	5.45	domestic dog	0.067658648	1.396244692	1/14/11	ineq
nsnr	2/14/11	2	0	10	Chloe	Taaka	WC	1	15	15	2	12	NSNR	sr.3	1	sr	1	5	0	1	7	0	0	1	1	1.36	1.41	2.39	4.37	4.16	4.72	domestic dog	0.3074847	1.474763009	2/14/11	control
ineq	10/20/10	1	0	11	Cleo	Taaka	KMC	0	15	15	9	15	NSC	sr.3	1	sr	0	1	1	0	0	0	0	0	2	1.43	1.22	2.21	2.33	2.69	4.04	domestic dog	0.357674444	0.845868268	10/20/10	ineq
nsc	11/10/10	2	0	11	Cleo	Taaka	KMC	1	13	14	2	8	NSC	sr.3	1	sr	0	0	1	0	0	5	0	0	0	1.8	1.7	1.95	2.57	3.17	4.37	domestic dog	0.587786665	0.943905899	11/10/10	control
snr	2/11/11	1	1	12	Clover	Stringer	KMC	0	15	15	12	15	SNR	sr.3	1	sr	0	4	4	0	1	3	0	0	0	1.2	1.16	2.13	4.04	3.97	4.51	domestic dog	0.182321557	1.396244692	2/11/11	control
ineq	3/4/11	2	1	12	Clover	Stringer	KMC	0	14	15	4	15	SNR	sr.3	1	sr	0	1	0	0	1	0	0	0	1	1.87	1.72	3.36	4.11	4.22	4.58	domestic dog	0.625938431	1.413423029	3/4/11	ineq
ineq	11/3/10	1	0	13	Clytie	Taaka	KMC	0	15	15	12	15	NSNR	sr.3	1	sr	1	3	1	0	0	1	0	0	0	1.2	1.48	1.71	2.87	2.87	3.23	domestic dog	0.182321557	1.05431203	11/3/10	ineq
nsnr	11/15/10	2	0	13	Clytie	Taaka	KMC	0	15	15	13	15	NSNR	sr.3	1	sr	0	0	0	0	0	3	0	0	0	1.87	1.68	2.4	2.8	2.5	4.03	domestic dog	0.625938431	1.029619417	11/15/10	control
snr	2/9/11	1	1	14	Curley	Stringer	KMC	0	15	15	15	15	SNR	sr.3	1	sr	1	5	0	0	5	0	0	0	0	0.9	1.07	1.65	3.4	3.07	3.06	domestic dog	-0.105360516	1.223775432	2/9/11	control
ineq	5/13/11	2	1	14	Curley	Stringer	KMC	0	15	15	9	15	SNR	sr.3	1	sr	1	8	1	1	5	1	0	0	1	1.3	1.15	2.1	3.77	3.33	3.49	domestic dog	0.262364264	1.327075001	5/13/11	ineq
ineq	10/22/10	1	0	15	Daisy1	Taaka	KMC	0	15	15	15	15	SNS	sr.3	1	sr	0	3	1	0	0	0	0	0	0	1.06	1.25	1.68	2.5	3.36	3.6	domestic dog	0.058268908	0.916290732	10/22/10	ineq
sns	10/29/10	2	0	15	Daisy1	Taaka	KMC	0	15	15	15	15	SNS	sr.3	1	sr	0	0	0	0	0	0	0	0	0	1.07	1.04	1.29	2.37	2.32	2.92	domestic dog	0.067658648	0.862889955	10/29/10	control
ineq	1/17/11	1	0	17	Daisy3	Stringer	KMC	0	15	15	14	15	SNR	sr.3	1	sr	0	1	0	0	6	1	0	0	0	1.23	1.25	1.69	4.13	4.07	3.91	domestic dog	0.207014169	1.418277407	1/17/11	ineq
snr	5/2/11	2	0	17	Daisy3	Stringer	KMC	0	15	15	15	15	SNR	sr.3	1	sr	0	1	0	0	7	9	0	0	0	1.3	1.26	1.64	4.27	4.18	4.3	domestic dog	0.262364264	1.451613827	5/2/11	control
sns	10/25/10	1	1	18	Danko	Taaka	KMC	1	15	15	3	10	SNS	sr.3	1	sr	1	3	2	0	0	1	0	0	0	1	1.06	2.07	2.51	2.52	4.13	domestic dog	0	0.920282753	10/25/10	control
ineq	11/15/10	2	1	18	Danko	Taaka	KMC	1	15	15	3	9	SNS	sr.3	1	sr	0	0	1	0	0	0	0	0	1	1.5	1.77	2.2	2.97	3.08	3.93	domestic dog	0.405465108	1.088561953	11/15/10	ineq
nsc	10/24/10	1	1	20	Dayton	Taaka	KMC	1	14	15	8	13	NSC	sr.3	1	sr	1	6	0	0	0	0	0	0	0	1.27	1.27	1.65	2.67	2.73	3.56	domestic dog	0.2390169	0.982078472	10/24/10	control
ineq	11/22/10	2	1	20	Dayton	Taaka	KMC	0	15	15	5	15	NSC	sr.3	1	sr	1	6	5	1	12	5	0	0	0	1.2	1.21	1.61	3.37	3.6	3.73	domestic dog	0.182321557	1.214912744	11/22/10	ineq
ineq	4/4/11	1	0	21	Diego	Taaka	OW	0	14	15	5	14	SNR	sr.3	1	sr	0	7	1	1	9	1	0	0	0	2.13	1.9	2.56	4.54	4.34	3.95	domestic dog	0.75612198	1.512927012	4/4/11	ineq
snr	5/8/11	2	0	21	Diego	Taaka	OW	0	15	15	3	15	SNR	sr.3	1	sr	0	10	1	1	7	2	0	0	0	1.87	1.98	3.52	4.18	4.48	4.41	domestic dog	0.625938431	1.430311247	5/8/11	control
sns	2/18/11	1	1	22	Duke	Stringer	EW	0	14	14	10	15	SNS	sr.3	1	sr	1	5	0	0	3	6	1	1	4	1.8	1.42	4.3	5.57	5.2	6.99	domestic dog	0.587786665	1.717395054	2/18/11	control
ineq	5/21/11	2	1	22	Duke	Stringer	EW	1	15	15	4	13	SNS	sr.3	1	sr	0	8	2	0	9	1	0	0	3	2.34	1.77	2.49	5.11	5.02	5.34	domestic dog	0.850150929	1.631199404	5/21/11	ineq
sns	10/27/10	1	1	23	Ebony	Taaka	KMC	0	15	15	14	15	SNS	sr.3	1	sr	0	1	1	0	1	0	0	0	0	0.7	0.75	0.97	1.84	1.94	2.38	domestic dog	-0.356674944	0.609765572	10/27/10	control
ineq	11/22/10	2	1	23	Ebony	Taaka	KMC	0	15	15	5	15	SNS	sr.3	1	sr	1	5	2	1	7	3	0	0	1	0.9	0.87	1.14	3.43	3.42	4.05	domestic dog	-0.105360516	1.232560261	11/22/10	ineq
ineq	10/22/10	1	0	24	Elsie	Taaka	KMC	0	15	15	11	15	SNS	sr.3	1	sr	1	5	2	1	2	1	0	0	0	0.84	0.93	1.99	4.14	2.45	3.68	domestic dog	-0.174353387	1.420695788	10/22/10	ineq
sns	11/5/10	2	0	24	Elsie	Taaka	KMC	0	15	15	11	15	SNS	sr.3	1	sr	1	4	7	0	0	0	0	0	0	0.9	1.02	1.87	2.47	2.62	3.32	domestic dog	-0.105360516	0.904218151	11/5/10	control
nsc	10/29/10	1	1	25	Georgie	Taaka	KMC	0	12	15	8	15	NSC	sr.3	1	sr	0	1	1	0	1	0	0	0	0	1.03	1.32	1.53	2.2	2.73	3.1	domestic dog	0.029558802	0.78845736	10/29/10	control
ineq	12/17/10	2	1	25	Georgie	Taaka	KMC	0	15	15	11	15	NSC	sr.3	1	sr	0	6	5	1	6	1	0	0	0	0.93	1	1.39	3.67	3.75	4.2	domestic dog	-0.072570693	1.300191662	12/17/10	ineq
nsc	4/20/11	1	1	26	Gilligan	Taaka	GKT	0	14	14	9	15	NSC	sr.3	1	sr	0	2	0	1	8	2	0	0	2	1.7	1.77	2.17	5.2	4.87	4.92	domestic dog	0.530628251	1.648658626	4/20/11	control
ineq	5/8/11	2	1	26	Gilligan	Taaka	GKT	0	14	14	9	15	NSC	sr.3	1	sr	1	9	1	0	6	5	0	2	0	1.87	1.63	2.98	5.67	5.21	4.98	domestic dog	0.625938431	1.735189118	5/8/11	ineq
ineq	3/11/11	1	0	27	Gretchen	Stringer	GK	0	14	14	9	15	SNS	sr.3	1	sr	0	2	3	0	10	2	0	3	1	0.97	0.92	1.76	4.37	4.98	5.55	domestic dog	-0.030459207	1.474763009	3/11/11	ineq
sns	5/13/11	2	0	27	Gretchen	Stringer	GK	1	15	15	3	8	SNS	sr.3	1	sr	1	8	1	1	14	1	0	4	0	0.97	0.92	1.98	5.81	6.15	5.96	domestic dog	-0.030459207	1.759580571	5/13/11	control
sns	11/4/10	1	1	28	Gromit	Taaka	KMC	1	14	15	5	10	SNS	sr.3	1	sr	0	0	1	0	0	0	0	0	1	1.44	2.36	1.65	2.34	3.53	3.93	domestic dog	0.364643114	0.850150929	11/4/10	control
ineq	12/2/10	2	1	28	Gromit	Taaka	KMC	0	15	15	11	15	SNS	sr.3	1	sr	0	3	5	1	8	4	0	2	2	0.9	1.09	3.51	3.74	3.92	5.44	domestic dog	-0.105360516	1.319085611	12/2/10	ineq
ineq	4/13/11	1	0	30	Gus	Stringer	KMC	0	15	15	13	15	SNS	sr.3	1	sr	0	3	3	1	12	10	0	0	0	1.2	1.25	1.3	4.11	4.18	4.26	domestic dog	0.182321557	1.413423029	4/13/11	ineq
sns	5/18/11	2	0	30	Gus	Stringer	KMC	0	15	15	14	15	SNS	sr.3	1	sr	0	3	1	1	10	11	0	3	1	1.33	1.08	1.62	3.9	3.84	4.29	domestic dog	0.285178942	1.360976553	5/18/11	control
snr	5/6/11	2	0	31	Harry	Taaka	GK	0	15	15	12	15	SNR	sr.3	1	sr	1	11	2	1	11	0	0	0	0	1.11	1.34	3.22	4.44	4.83	5.36	domestic dog	0.104360015	1.490654376	5/6/11	control
ineq	4/8/11	1	0	31	Harry	Taaka	GK	0	15	15	15	15	SNR	sr.3	1	sr	0	12	6	1	12	7	0	0	0	2.24	1.77	2.34	7.35	7.19	8.26	domestic dog	0.806475866	1.994700313	4/8/11	ineq
ineq	4/25/11	2	1	32	Hawkeye	Stringer	GKT	1	15	15	7	13	SNR	sr.3	1	sr	0	8	3	1	10	2	0	1	0	0.73	0.81	1.45	4.57	4.7	4.71	domestic dog	-0.314710745	1.519513205	4/25/11	ineq
snr	3/11/11	1	1	32	Hawkeye	Stringer	GKT	0	15	15	14	15	SNR	sr.3	1	sr	0	6	4	1	9	8	0	2	0	1.2	1.11	1.81	5.53	4.96	5.18	domestic dog	0.182321557	1.710187816	3/11/11	control
ineq	5/2/11	1	0	33	Honey	Stringer	KMC	0	15	15	14	15	NSNR	sr.3	1	sr	0	8	3	1	15	0	0	0	0	1.2	1.27	1.84	3.51	3.49	4.18	domestic dog	0.182321557	1.255616037	5/2/11	ineq
nsnr	5/16/11	2	0	33	Honey	Stringer	KMC	0	15	15	12	15	NSNR	sr.3	1	sr	0	1	0	0	10	5	0	0	0	1.17	1.2	1.93	3.41	3.67	4.32	domestic dog	0.157003749	1.226712291	5/16/11	control
sns	10/25/10	1	1	34	Hugo	Taaka	KMC	0	14	14	7	9	SNS	sr.3	1	sr	0	4	1	0	0	0	0	0	2	2.61	2.18	2.16	4.44	3.89	3.99	domestic dog	0.959350221	1.490654376	10/25/10	control
ineq	11/22/10	2	1	34	Hugo	Taaka	KMC	0	15	15	7	15	SNS	sr.3	1	sr	0	3	1	0	0	0	0	0	0	2.77	1.76	2.48	4.43	4.13	4.2	domestic dog	1.01884732	1.488399584	11/22/10	ineq
ineq	2/25/11	1	0	35	Jake	Stringer	GK	0	15	15	15	15	NSC	sr.3	1	sr	0	4	0	1	11	7	0	0	1	0.64	0.8	1.46	5.71	5.47	6.96	domestic dog	-0.446287103	1.742219024	2/25/11	ineq
nsc	3/9/11	2	0	35	Jake	Stringer	GK	0	15	15	8	15	NSC	sr.3	1	sr	0	4	0	0	7	2	0	0	1	1.16	1.08	1.94	4.5	4.56	5.24	domestic dog	0.148420005	1.504077397	3/9/11	control
snr	2/18/11	1	1	36	Juno	Stringer	GK	1	15	15	6	13	SNR	sr.3	1	sr	0	3	2	1	14	7	0	1	3	1.2	1.24	2	6.07	6.05	6.76	domestic dog	0.182321557	1.803358605	2/18/11	control
ineq	4/22/11	2	1	36	Juno	Stringer	GK	0	15	15	10	15	SNR	sr.3	1	sr	0	5	0	1	13	3	1	1	0	1.2	1.22	2.59	4.97	4.93	5.19	domestic dog	0.182321557	1.60341984	4/22/11	ineq
ineq	2/7/11	1	0	37	Kapa	Taaka	GK	1	15	15	6	14	SNS	sr.3	1	sr	0	0	3	0	6	2	0	9	6	1.77	1.99	2.89	5.54	5.85	6.38	domestic dog	0.570979547	1.711994501	2/7/11	ineq
sns	3/7/11	2	0	37	Kapa	Taaka	GK	0	15	15	7	15	SNS	sr.3	1	sr	0	1	0	0	3	3	0	0	0	1.74	1.89	3.05	5.11	4.94	4.94	domestic dog	0.553885113	1.631199404	3/7/11	control
nsc	11/3/10	1	1	38	Kyler	Taaka	KMC	0	15	15	14	15	NSC	sr.3	1	sr	0	0	0	0	0	1	0	0	0	1.57	1.29	2.02	2.7	2.29	3.36	domestic dog	0.451075619	0.993251773	11/3/10	control
ineq	11/15/10	2	1	38	Kyler	Taaka	KMC	1	15	15	7	14	NSC	sr.3	1	sr	0	0	1	0	0	5	0	0	1	1.24	1.62	2.46	2.14	3.52	3.81	domestic dog	0.21511138	0.760805829	11/15/10	ineq
ineq	2/18/11	1	0	39	Kyra	Stringer	OW	1	15	15	6	13	SNR	sr.3	1	sr	0	3	3	1	10	1	0	0	0	NA	1.05	1.33	NA	4.69	5.03	domestic dog	NA	NA	2/18/11	ineq
snr	4/22/11	2	0	39	Kyra	Stringer	OW	1	15	15	4	9	SNR	sr.3	1	sr	0	0	0	1	9	1	0	1	1	1.16	1.36	1.99	4.7	4.84	4.91	domestic dog	0.148420005	1.547562509	4/22/11	control
ineq	1/21/11	1	0	40	Lily	Taaka	KMC	0	15	15	4	15	NSNR	sr.3	1	sr	0	0	1	0	5	3	0	1	3	1.57	2.05	2.63	3.7	4.07	4.34	domestic dog	0.451075619	1.30833282	1/21/11	ineq
nsnr	4/27/11	2	0	40	Lily	Taaka	KMC	1	15	15	3	9	NSNR	sr.3	1	sr	0	3	0	1	6	1	0	0	2	1.5	1.58	2.99	4.07	4.12	4.23	domestic dog	0.405465108	1.403642999	4/27/11	control
ineq	2/9/11	1	0	41	Lindy	Stringer	EW	0	15	15	14	14	NSNR	sr.3	1	sr	0	0	0	1	12	1	0	0	0	1.1	1.2	1.59	4.63	5.09	5.32	domestic dog	0.09531018	1.532556868	2/9/11	ineq
nsnr	2/25/11	2	0	41	Lindy	Stringer	EW	0	15	15	13	14	NSNR	sr.3	1	sr	0	0	0	1	14	8	0	0	1	1.24	1.35	1.74	4.64	5.5	5.92	domestic dog	0.21511138	1.534714366	2/25/11	control
ineq	12/17/10	1	0	42	Loki	Taaka	GKT	0	15	15	11	14	SNR	sr.3	1	sr	0	7	1	0	10	2	0	0	0	1.06	0.96	1.5	4.13	3.95	4.4	domestic dog	0.058268908	1.418277407	12/17/10	ineq
snr	5/6/11	2	0	42	Loki	Taaka	GKT	1	15	15	6	14	SNR	sr.3	1	sr	0	10	2	1	12	0	0	1	0	0.97	1.02	1.7	4.34	4.74	5.14	domestic dog	-0.030459207	1.467874348	5/6/11	control
nsnr	2/25/11	1	1	44	Louis	Stringer	OW	0	15	15	6	12	NSNR	sr.3	1	sr	1	13	0	1	8	0	0	0	0	1.1	1.19	2.17	4.11	5.11	5.44	domestic dog	0.09531018	1.413423029	2/25/11	control
ineq	3/2/11	2	1	44	Louis	Stringer	OW	1	14	14	3	10	NSNR	sr.3	1	sr	1	12	0	0	4	0	0	0	0	0.94	1.06	1.51	4.01	4.83	5.05	domestic dog	-0.061875404	1.388791241	3/2/11	ineq
nsc	11/1/10	1	1	45	Lucy	Taaka	KMC	0	15	15	9	15	NSC	sr.3	1	sr	0	1	4	0	0	1	0	0	0	1.57	1.76	2.21	2.84	2.91	3.53	domestic dog	0.451075619	1.043804052	11/1/10	control
ineq	12/17/10	2	1	45	Lucy	Taaka	KMC	1	15	15	6	11	NSC	sr.3	1	sr	0	1	7	0	2	1	0	0	0	1	1.4	1.97	3.47	3.9	4.22	domestic dog	0	1.244154594	12/17/10	ineq
ineq	10/22/10	1	0	46	Luna1	Taaka	EW	0	15	15	14	14	SNS	sr.3	1	sr	0	3	2	1	14	5	0	0	0	1	0.98	1.4	2.73	2.77	3.88	domestic dog	0	1.004301609	10/22/10	ineq
sns	11/3/10	2	0	46	Luna1	Taaka	EW	0	15	15	8	15	SNS	sr.3	1	sr	0	1	0	0	4	7	0	0	0	0.83	0.76	1.44	1.87	1.98	3.15	domestic dog	-0.186329578	0.625938431	11/3/10	control
ineq	1/14/11	1	0	47	Luna2	Taaka	KMC	0	15	15	15	15	NSNR	sr.3	1	sr	1	8	1	0	3	0	0	0	0	0.8	0.7	0.91	3.17	3.6	3.92	domestic dog	-0.223143551	1.153731588	1/14/11	ineq
nsnr	2/23/11	2	0	47	Luna2	Taaka	KMC	0	15	15	15	15	NSNR	sr.3	1	sr	0	1	0	0	2	5	0	1	0	0.87	0.79	1.34	3.11	3.38	4.09	domestic dog	-0.139262067	1.134622726	2/23/11	control
ineq	2/16/11	1	0	48	Mac	Stringer	GK	0	15	15	13	15	NSC	sr.3	1	sr	1	4	0	1	13	6	0	10	1	1	0.99	1.07	5.84	5.9	6.22	domestic dog	0	1.764730797	2/16/11	ineq
nsc	3/23/11	2	0	48	Mac	Stringer	GK	1	15	15	5	10	NSC	sr.3	1	sr	0	4	2	1	10	1	0	2	1	1.27	1.27	1.75	5.01	5.21	4.88	domestic dog	0.2390169	1.611435915	3/23/11	control
ineq	1/17/11	1	0	49	Mackenzie	Stringer	WC	0	15	15	14	15	SNR	sr.3	1	sr	0	0	1	1	11	4	0	7	0	0.86	0.93	1.91	4.57	5.02	5.5	domestic dog	-0.15082289	1.519513205	1/17/11	ineq
snr	3/11/11	2	0	49	Mackenzie	Stringer	WC	0	15	15	15	15	SNR	sr.3	1	sr	0	3	1	1	14	1	1	13	0	1.03	0.93	1.5	3.8	4.52	4.29	domestic dog	0.029558802	1.335001067	3/11/11	control
sns	10/28/10	1	1	50	Maggie1	Stringer	KMC	0	15	15	9	15	SNS	sr.3	1	sr	0	3	7	0	1	0	0	0	0	1.7	1.96	1.84	3.07	3.37	3.29	domestic dog	0.530628251	1.121677562	10/28/10	control
ineq	11/18/10	2	1	50	Maggie1	Stringer	KMC	0	15	15	13	15	SNS	sr.3	1	sr	0	3	3	0	0	1	0	0	0	1.47	1.41	1.97	4.21	3.98	4.19	domestic dog	0.385262401	1.437462648	11/18/10	ineq
ineq	11/4/10	1	0	51	Maggie2	Taaka	KMC	0	15	15	9	15	SNS	sr.3	1	sr	1	7	1	0	1	0	0	0	1	0.6	0.98	1.28	1.77	2.05	3.04	domestic dog	-0.510825624	0.570979547	11/4/10	ineq
sns	11/17/10	2	0	51	Maggie2	Taaka	KMC	1	15	15	5	11	SNS	sr.3	1	sr	0	1	0	0	0	0	0	0	1	1.27	1.21	1.71	2.67	2.69	4.21	domestic dog	0.2390169	0.982078472	11/17/10	control
nsc	11/8/10	1	1	52	Mai	Taaka	EW	0	15	15	8	15	NSC	sr.3	1	sr	0	0	0	0	0	1	0	0	1	1.6	1.62	1.67	2.9	2.97	4.19	domestic dog	0.470003629	1.064710737	11/8/10	control
ineq	12/8/10	2	1	52	Mai	Taaka	EW	0	15	15	13	15	NSC	sr.3	1	sr	1	8	2	0	9	0	0	0	1	1.27	1.14	1.46	5.54	5.02	5.44	domestic dog	0.2390169	1.711994501	12/8/10	ineq
snr	3/2/11	2	0	53	Nunu	Stringer	GK	0	15	15	13	15	SNR	sr.3	1	sr	0	1	1	1	6	13	0	0	2	1.4	1.51	2.44	4.97	4.5	6.56	domestic dog	0.336472237	1.60341984	3/2/11	control
ineq	2/11/11	1	0	53	Nunu	Stringer	GK	0	15	15	15	15	SNR	sr.3	1	sr	0	5	5	1	10	7	0	0	0	1.13	1.19	1.88	5.2	6.07	6.43	domestic dog	0.122217633	1.648658626	2/11/11	ineq
snr	4/22/11	1	1	54	Obikai	Stringer	OW	0	15	15	14	15	SNR	sr.3	1	sr	0	1	3	0	1	2	0	0	0	0.9	0.78	1.32	4.87	4.38	4.81	domestic dog	-0.105360516	1.583093937	4/22/11	control
ineq	5/6/11	2	1	54	Obikai	Stringer	OW	0	15	15	15	15	SNR	sr.3	1	sr	0	5	5	1	12	2	0	0	0	0.74	0.64	0.95	4.57	4.45	4.54	domestic dog	-0.301105093	1.519513205	5/6/11	ineq
ineq	3/25/11	1	0	55	Olivia	Stringer	OW	1	14	15	5	10	SNR	sr.3	1	sr	0	0	0	0	9	0	0	1	0	0.93	1.29	1.01	3.4	4.34	4.5	domestic dog	-0.072570693	1.223775432	3/25/11	ineq
snr	4/29/11	2	0	55	Olivia	Stringer	OW	0	15	15	15	15	SNR	sr.3	1	sr	0	1	0	0	6	0	0	1	0	0.84	0.8	1.05	3.84	4.06	4.05	domestic dog	-0.174353387	1.345472367	4/29/11	control
ineq	3/11/11	1	0	56	Omni	Stringer	GKT	0	15	15	15	15	SNR	sr.3	1	sr	0	3	0	1	10	1	0	2	0	1.03	0.96	1.25	5.2	4.71	5.1	domestic dog	0.029558802	1.648658626	3/11/11	ineq
snr	4/25/11	2	0	56	Omni	Stringer	GKT	0	15	15	13	15	SNR	sr.3	1	sr	0	2	2	0	5	4	0	6	0	1.04	0.95	2.06	4.24	4.68	5.32	domestic dog	0.039220713	1.444563269	4/25/11	control
ineq	3/7/11	1	0	57	Oonah	Stringer	OW	1	15	15	3	8	NSC	sr.3	1	sr	0	8	2	0	2	1	0	0	0	1.37	1.57	2.06	5.31	4.8	5.14	domestic dog	0.31481074	1.669591835	3/7/11	ineq
nsc	4/15/11	2	0	57	Oonah	Taaka	OW	1	15	15	1	6	NSC	sr.3	1	sr	1	2	0	0	0	0	0	0	0	2.26	2.12	2.14	5.13	5.08	5.03	domestic dog	0.815364813	1.635105659	4/15/11	control
ineq	10/20/10	1	0	58	Papita	Taaka	KMC	0	15	15	9	11	NSNR	sr.3	1	sr	0	2	1	0	3	0	0	0	0	0.74	0.7	0.96	1.94	2.24	3.37	domestic dog	-0.301105093	0.662687973	10/20/10	ineq
nsnr	11/15/10	2	0	58	Papita	Taaka	KMC	0	15	15	5	15	NSNR	sr.3	1	sr	0	2	0	0	0	1	0	0	2	0.87	0.75	4.61	2.17	2.15	4.92	domestic dog	-0.139262067	0.774727168	11/15/10	control
ineq	10/27/10	1	0	59	Piper	Taaka	KMC	0	15	15	12	15	NSNR	sr.3	1	sr	0	0	9	0	0	0	0	0	0	1.04	1.04	1.7	2.67	2.34	3.08	domestic dog	0.039220713	0.982078472	10/27/10	ineq
nsnr	11/19/10	2	0	59	Piper	Taaka	KMC	0	15	15	6	15	NSNR	sr.3	1	sr	0	1	0	0	0	1	0	0	1	1.13	1.17	1.92	3.4	3.66	4.01	domestic dog	0.122217633	1.223775432	11/19/10	control
nsnr	1/18/11	1	1	60	Ponder	Taaka	KMC	1	13	15	6	13	NSNR	sr.3	1	sr	0	0	0	0	0	0	0	0	0	1.33	1.62	1.97	4.04	4.08	4.14	domestic dog	0.285178942	1.396244692	1/18/11	control
ineq	2/14/11	2	1	60	Ponder	Taaka	KMC	0	15	15	9	15	NSNR	sr.3	1	sr	0	2	0	0	4	0	0	0	0	1.26	1.49	2.09	3.37	3.91	4.2	domestic dog	0.231111721	1.214912744	2/14/11	ineq
ineq	10/28/10	1	0	61	Riley	Stringer	KMC	1	15	15	6	12	NSNR	sr.3	1	sr	0	0	3	0	0	6	0	0	0	1.2	1.45	2.1	2.44	2.41	3.95	domestic dog	0.182321557	0.891998039	10/28/10	ineq
nsnr	11/18/10	2	0	61	Riley	Stringer	KMC	0	15	15	15	15	NSNR	sr.3	1	sr	0	1	0	1	13	12	0	0	0	0.97	1.12	1.8	3.27	3.49	4.21	domestic dog	-0.030459207	1.184789985	11/18/10	control
ineq	10/25/10	1	0	62	Rose	Taaka	WC	0	15	15	14	15	NSNR	sr.3	1	sr	0	2	0	0	0	3	0	0	0	1.87	1.87	2.43	3	3.64	4.91	domestic dog	0.625938431	1.098612289	10/25/10	ineq
nsnr	11/22/10	2	0	62	Rose	Taaka	WC	0	15	15	13	15	NSNR	sr.3	1	sr	1	12	1	0	0	3	0	0	0	1.8	2.15	2.91	4.47	5.27	6.08	domestic dog	0.587786665	1.497388409	11/22/10	control
ineq	11/1/10	1	0	63	Rosie1	Taaka	KMC	0	15	15	13	15	SNS	sr.3	1	sr	0	8	2	0	0	2	0	0	0	1.34	1.33	2.24	2.87	2.73	3.53	domestic dog	0.292669614	1.05431203	11/1/10	ineq
sns	12/8/10	2	0	63	Rosie1	Taaka	KMC	1	15	15	6	11	SNS	sr.3	1	sr	0	8	1	0	5	1	0	0	3	1.6	2.74	2.51	4.07	5.29	4.9	domestic dog	0.470003629	1.403642999	12/8/10	control
ineq	3/27/11	1	0	64	Rosie2	Taaka	OW	0	15	15	14	15	NSC	sr.3	1	sr	0	0	6	0	5	7	0	0	3	3.03	2.1	2.25	4.3	4.59	4.37	domestic dog	1.10856262	1.458615023	3/27/11	ineq
nsc	4/15/11	2	0	64	Rosie2	Taaka	OW	0	15	15	8	15	NSC	sr.3	1	sr	0	0	0	0	4	3	0	4	1	1.94	2.19	2.86	4.31	4.95	4.57	domestic dog	0.662687973	1.460937904	4/15/11	control
nsc	10/26/10	1	1	65	Roxanne	Taaka	WC	0	15	15	5	14	NSC	sr.3	1	sr	0	1	0	0	0	2	0	0	0	1.47	1.6	2.26	2.44	2.66	4.84	domestic dog	0.385262401	0.891998039	10/26/10	control
ineq	11/17/10	2	1	65	Roxanne	Taaka	WC	1	15	15	7	13	NSC	sr.3	1	sr	1	11	2	0	2	1	0	0	1	1.03	1.2	1.95	3.37	3.65	5.15	domestic dog	0.029558802	1.214912744	11/17/10	ineq
snr	2/18/11	1	1	66	Ruby	Stringer	EW	0	15	15	8	15	SNR	sr.3	1	sr	1	3	1	1	11	4	0	5	4	1.77	1.24	1.75	4.97	5.15	5.12	domestic dog	0.570979547	1.60341984	2/18/11	control
ineq	5/21/11	2	1	66	Ruby	Stringer	EW	1	15	15	4	10	SNR	sr.3	1	sr	0	4	2	1	9	5	0	4	1	2.1	1.38	1.94	4.24	4.52	4.84	domestic dog	0.741937345	1.444563269	5/21/11	ineq
nsc	11/12/10	1	1	67	Sammie	Taaka	WC	0	15	15	10	13	NSC	sr.3	1	sr	0	5	3	0	1	0	0	0	0	1.83	2.09	2.7	3.57	3.99	5.47	domestic dog	0.604315967	1.272565596	11/12/10	control
ineq	12/8/10	2	1	67	Sammie	Taaka	WC	0	15	15	9	15	NSC	sr.3	1	sr	0	2	2	1	3	0	0	0	0	2	2.04	2.83	4.77	4.72	5.22	domestic dog	0.693147181	1.562346305	12/8/10	ineq
snr	3/25/11	1	1	68	Sass	Stringer	OW	1	15	15	7	12	SNR	sr.3	1	sr	0	1	0	1	14	0	0	1	0	1.14	1.13	1.41	3.71	4.09	4.51	domestic dog	0.131028262	1.311031877	3/25/11	control
ineq	4/29/11	2	1	68	Sass	Stringer	OW	0	15	15	10	15	SNR	sr.3	1	sr	0	1	1	1	12	4	0	3	1	1.2	1.09	2.12	5.3	4.56	4.67	domestic dog	0.182321557	1.667706821	4/29/11	ineq
nsnr	3/28/11	1	1	69	Sioux	Taaka	OW	1	15	15	6	13	NSNR	sr.3	1	sr	0	2	1	1	13	5	0	0	0	1.14	1.22	1.54	4.81	4.33	4.34	domestic dog	0.131028262	1.570697084	3/28/11	control
ineq	5/9/11	2	1	69	Sioux	Taaka	OW	0	15	15	10	15	NSNR	sr.3	1	sr	1	5	5	0	9	5	0	0	0	1.1	1.16	1.81	4.91	4.62	4.67	domestic dog	0.09531018	1.591273942	5/9/11	ineq
ineq	2/7/11	1	0	70	Slipper	Taaka	KMC	1	14	15	6	13	NSC	sr.3	1	sr	1	6	1	0	4	1	0	0	1	0.93	1.13	1.84	3.57	3.59	4.12	domestic dog	-0.072570693	1.272565596	2/7/11	ineq
nsc	2/28/11	2	0	70	Slipper	Taaka	KMC	1	13	15	2	7	NSC	sr.3	1	sr	0	0	0	1	5	0	0	0	1	1.13	1.37	1.85	4.3	4.37	4.55	domestic dog	0.122217633	1.458615023	2/28/11	control
snr	3/9/11	1	1	71	Snickers	Stringer	OW	0	15	15	14	15	SNR	sr.3	1	sr	1	10	2	1	9	1	0	5	3	1.04	1	1.68	4.61	4.35	4.89	domestic dog	0.039220713	1.528227857	3/9/11	control
ineq	5/11/11	2	1	71	Snickers	Stringer	OW	0	15	15	12	15	SNR	sr.3	1	sr	1	3	6	1	9	3	0	0	0	1.1	1.04	2.03	4.2	4.33	4.86	domestic dog	0.09531018	1.435084525	5/11/11	ineq
nsnr	1/14/11	1	1	72	Spec	Taaka	KMC	0	15	15	15	15	NSNR	sr.3	1	sr	0	0	0	1	11	13	0	0	0	0.8	0.81	1.1	3.3	3.39	3.7	domestic dog	-0.223143551	1.193922468	1/14/11	control
ineq	2/23/11	2	1	72	Spec	Taaka	KMC	0	15	15	14	15	NSNR	sr.3	1	sr	0	1	1	1	10	12	0	2	4	0.76	0.83	1.15	3.57	3.74	4.18	domestic dog	-0.274436846	1.272565596	2/23/11	ineq
nsc	2/18/11	1	1	73	Spot	Stringer	GKT	0	15	15	12	12	NSC	sr.3	1	sr	0	0	0	0	1	3	0	0	0	0.9	0.91	1.13	4.24	4.53	4.68	domestic dog	-0.105360516	1.444563269	2/18/11	control
ineq	4/1/11	2	1	73	Spot	Stringer	GKT	0	15	15	12	15	NSC	sr.3	1	sr	0	11	4	0	9	4	0	0	0	0.83	1.07	1.66	3.97	4.31	4.66	domestic dog	-0.186329578	1.378766095	4/1/11	ineq
sns	10/25/10	1	1	74	Sweetums	Taaka	KMC	0	15	15	15	15	SNS	sr.3	1	sr	1	5	2	0	1	0	0	0	0	1.1	1.15	1.75	2.5	2.51	3.39	domestic dog	0.09531018	0.916290732	10/25/10	control
ineq	11/8/10	2	1	74	Sweetums	Taaka	KMC	0	15	15	13	15	SNS	sr.3	1	sr	0	3	0	0	0	2	0	0	0	1.17	1.15	2.39	2.54	2.69	3.82	domestic dog	0.157003749	0.932164081	11/8/10	ineq
sns	10/27/10	1	1	75	Sydney	Taaka	KMC	0	15	15	7	15	SNS	sr.3	1	sr	0	1	1	0	2	0	0	0	0	0.94	0.99	1.99	2.04	2.19	3.74	domestic dog	-0.061875404	0.712949808	10/27/10	control
ineq	12/16/10	2	1	75	Sydney	Taaka	KMC	0	15	15	4	15	SNS	sr.3	1	sr	1	2	10	1	4	3	0	0	0	1.2	1.3	2.17	3.87	3.9	4.51	domestic dog	0.182321557	1.353254507	12/16/10	ineq
nsnr	2/25/11	1	1	76	Tahdy	Stringer	GKT	0	15	15	13	15	NSNR	sr.3	1	sr	0	8	0	1	13	1	0	0	1	1.1	1.03	1.57	4.8	4.79	5.53	domestic dog	0.09531018	1.568615918	2/25/11	control
ineq	3/4/11	2	1	76	Tahdy	Stringer	GKT	0	15	15	9	15	NSNR	sr.3	1	sr	1	12	4	0	13	4	0	0	0	0.9	1.02	1.35	4.6	4.58	4.88	domestic dog	-0.105360516	1.526056303	3/4/11	ineq
nsnr	3/7/11	1	1	77	Tessie	Taaka	GK	0	15	15	12	15	NSNR	sr.3	1	sr	0	12	0	1	5	4	0	0	1	1.3	1.4	1.89	6.04	5.38	5.53	domestic dog	0.262364264	1.798404012	3/7/11	control
ineq	5/6/11	2	1	77	Tessie	Taaka	GK	0	15	15	4	9	NSNR	sr.3	1	sr	1	9	2	0	3	0	0	0	0	1.4	1.38	1.76	4.43	4.89	3.95	domestic dog	0.336472237	1.488399584	5/6/11	ineq
sns	10/22/10	1	1	78	Zumi	Taaka	KMC	0	15	15	15	15	SNS	sr.3	1	sr	0	1	2	0	0	0	0	0	0	1.04	1.07	1.16	2.51	2.59	3.1	domestic dog	0.039220713	0.920282753	10/22/10	control
ineq	11/5/10	2	1	78	Zumi	Taaka	KMC	0	15	15	15	15	SNS	sr.3	1	sr	0	0	4	0	0	1	0	0	0	1.37	1.16	1.57	2.04	2.61	3.48	domestic dog	0.31481074	0.712949808	11/5/10	ineq
ineq	4/4/11	1	0	1	Angus	Taaka	GK	1	15	15	6	11	NSNR	sr.4	1	sr	0	5	1	1	6	4	0	2	2	1.53	1.54	2.22	6.37	6.25	6.55	domestic dog	0.425267735	1.85159947	4/4/11	ineq
nsnr	4/25/11	2	0	1	Angus	Taaka	GK	1	15	15	2	8	NSNR	sr.4	1	sr	0	0	0	0	1	1	0	1	0	2.3	2.16	2.59	6.57	6.41	5.81	domestic dog	0.832909123	1.882513832	4/25/11	control
snr	1/25/11	1	1	2	Annie	Stringer	WC	1	15	15	6	11	SNR	sr.4	1	sr	1	5	2	0	3	2	0	0	0	1.6	1.98	3.67	4.84	4.49	5.01	domestic dog	0.470003629	1.576914721	1/25/11	control
ineq	2/18/11	2	1	2	Annie	Stringer	WC	1	15	15	4	12	SNR	sr.4	1	sr	0	3	3	0	1	0	0	1	2	1.83	2	3.05	4.5	4.67	4.51	domestic dog	0.604315967	1.504077397	2/18/11	ineq
snr	2/16/11	1	1	3	Ariel	Stringer	GK	0	15	15	10	13	SNR	sr.4	1	sr	0	2	0	1	14	8	0	5	7	0.93	1.02	1.27	6.71	6.28	6.45	domestic dog	-0.072570693	1.903598951	2/16/11	control
ineq	3/2/11	2	1	3	Ariel	Stringer	GK	1	15	15	6	14	SNR	sr.4	1	sr	0	1	0	0	12	5	0	4	8	0.94	1.07	1.95	4.71	4.94	4.73	domestic dog	-0.061875404	1.549687908	3/2/11	ineq
nsnr	2/25/11	1	1	4	Belichick	Stringer	GK	0	15	15	7	15	NSNR	sr.4	1	sr	0	3	0	1	14	6	0	4	1	0.9	0.97	1.6	5.5	5.4	6.53	domestic dog	-0.105360516	1.704748092	2/25/11	control
ineq	3/9/11	2	1	4	Belichick	Stringer	GK	0	15	15	5	15	NSNR	sr.4	1	sr	0	3	3	1	13	2	0	7	4	0.84	0.99	2.27	3.77	4.81	4.61	domestic dog	-0.174353387	1.327075001	3/9/11	ineq
ineq	3/21/11	1	0	6	Bergy	Taaka	GK	1	12	15	0	5	NSC	sr.4	1	sr	0	2	0	0	0	0	0	3	0	2.07	2.35	NA	4.04	4.92	5.91	domestic dog	0.727548607	1.396244692	3/21/11	ineq
nsc	4/15/11	2	0	6	Bergy	Taaka	GK	1	14	15	1	6	NSC	sr.4	1	sr	0	3	0	0	3	1	0	3	1	7.81	3	2.53	9.11	6.48	5.15	domestic dog	2.055404964	2.209372711	4/15/11	control
ineq	3/25/11	1	0	7	Gracie	Stringer	KMC	0	15	15	12	14	SNS	sr.4	1	sr	0	5	3	0	0	4	0	0	2	1.07	1.03	2.14	3.78	3.86	4.12	domestic dog	0.067658648	1.32972401	3/25/11	ineq
sns	5/13/11	2	0	7	Gracie	Stringer	KMC	0	15	15	13	15	SNS	sr.4	1	sr	1	5	1	0	6	1	0	0	2	0.87	0.85	1.6	3.61	3.54	4.1	domestic dog	-0.139262067	1.283707772	5/13/11	control
nsnr	2/14/11	1	1	8	Byron	Taaka	GK	0	14	14	14	14	NSNR	sr.4	1	sr	1	6	1	0	9	10	0	0	0	1.74	1.6	1.67	6.58	6.43	7.52	domestic dog	0.553885113	1.884034745	2/14/11	control
ineq	2/28/11	2	1	8	Byron	Taaka	GK	0	15	15	15	15	NSNR	sr.4	1	sr	0	2	1	1	11	13	0	0	0	1.37	1.52	1.95	5.87	5.35	5.56	domestic dog	0.31481074	1.769854634	2/28/11	ineq
ineq	1/14/11	1	0	10	Chloe	Taaka	WC	0	15	15	12	15	NSNR	sr.4	1	sr	0	7	7	0	10	6	0	0	4	0.97	1.01	1.8	3.8	4.54	5.45	domestic dog	-0.030459207	1.335001067	1/14/11	ineq
nsnr	2/14/11	2	0	10	Chloe	Taaka	WC	1	15	15	2	12	NSNR	sr.4	1	sr	0	5	0	1	7	0	0	1	1	1.1	1.41	2.39	3.84	4.16	4.72	domestic dog	0.09531018	1.345472367	2/14/11	control
ineq	10/20/10	1	0	11	Cleo	Taaka	KMC	0	15	15	9	15	NSC	sr.4	1	sr	0	1	1	0	0	0	0	0	2	1.24	1.22	2.21	2.7	2.69	4.04	domestic dog	0.21511138	0.993251773	10/20/10	ineq
nsc	11/10/10	2	0	11	Cleo	Taaka	KMC	1	13	14	2	8	NSC	sr.4	1	sr	0	0	1	0	0	5	0	0	0	1.6	1.7	1.95	2.67	3.17	4.37	domestic dog	0.470003629	0.982078472	11/10/10	control
snr	2/11/11	1	1	12	Clover	Stringer	KMC	0	15	15	12	15	SNR	sr.4	1	sr	0	4	4	0	1	3	0	0	0	1	1.16	2.13	3.93	3.97	4.51	domestic dog	0	1.368639426	2/11/11	control
ineq	3/4/11	2	1	12	Clover	Stringer	KMC	0	14	15	4	15	SNR	sr.4	1	sr	0	1	0	0	1	0	0	0	1	1.57	1.72	3.36	4.07	4.22	4.58	domestic dog	0.451075619	1.403642999	3/4/11	ineq
ineq	11/3/10	1	0	13	Clytie	Taaka	KMC	0	15	15	12	15	NSNR	sr.4	1	sr	1	3	1	0	0	1	0	0	0	1.87	1.48	1.71	3.31	2.87	3.23	domestic dog	0.625938431	1.196948189	11/3/10	ineq
nsnr	11/15/10	2	0	13	Clytie	Taaka	KMC	0	15	15	13	15	NSNR	sr.4	1	sr	0	0	0	0	0	3	0	0	0	1.77	1.68	2.4	2.67	2.5	4.03	domestic dog	0.570979547	0.982078472	11/15/10	control
snr	2/9/11	1	1	14	Curley	Stringer	KMC	0	15	15	15	15	SNR	sr.4	1	sr	1	5	0	0	5	0	0	0	0	1.07	1.07	1.65	3.07	3.07	3.06	domestic dog	0.067658648	1.121677562	2/9/11	control
ineq	5/13/11	2	1	14	Curley	Stringer	KMC	0	15	15	9	15	SNR	sr.4	1	sr	1	8	1	1	5	1	0	0	1	1.2	1.15	2.1	3.57	3.33	3.49	domestic dog	0.182321557	1.272565596	5/13/11	ineq
ineq	10/22/10	1	0	15	Daisy1	Taaka	KMC	0	15	15	15	15	SNS	sr.4	1	sr	0	3	1	0	0	0	0	0	0	1.03	1.25	1.68	2.7	3.36	3.6	domestic dog	0.029558802	0.993251773	10/22/10	ineq
sns	10/29/10	2	0	15	Daisy1	Taaka	KMC	0	15	15	15	15	SNS	sr.4	1	sr	0	0	0	0	0	0	0	0	0	1.07	1.04	1.29	2.34	2.32	2.92	domestic dog	0.067658648	0.850150929	10/29/10	control
ineq	1/17/11	1	0	17	Daisy3	Stringer	KMC	0	15	15	14	15	SNR	sr.4	1	sr	0	1	0	1	6	1	0	0	0	1.07	1.25	1.69	4.57	4.07	3.91	domestic dog	0.067658648	1.519513205	1/17/11	ineq
snr	5/2/11	2	0	17	Daisy3	Stringer	KMC	0	15	15	15	15	SNR	sr.4	1	sr	0	1	0	0	7	9	0	0	0	1.2	1.26	1.64	4	4.18	4.3	domestic dog	0.182321557	1.386294361	5/2/11	control
sns	10/25/10	1	1	18	Danko	Taaka	KMC	1	15	15	3	10	SNS	sr.4	1	sr	0	3	2	0	0	1	0	0	0	1.2	1.06	2.07	2.94	2.52	4.13	domestic dog	0.182321557	1.078409581	10/25/10	control
ineq	11/15/10	2	1	18	Danko	Taaka	KMC	1	15	15	3	9	SNS	sr.4	1	sr	0	0	1	0	0	0	0	0	1	1.6	1.77	2.2	2.74	3.08	3.93	domestic dog	0.470003629	1.00795792	11/15/10	ineq
nsc	10/24/10	1	1	20	Dayton	Taaka	KMC	1	14	15	8	13	NSC	sr.4	1	sr	0	6	0	0	0	0	0	0	0	1.23	1.27	1.65	2.3	2.73	3.56	domestic dog	0.207014169	0.832909123	10/24/10	control
ineq	11/22/10	2	1	20	Dayton	Taaka	KMC	0	15	15	5	15	NSC	sr.4	1	sr	1	6	5	1	12	5	0	0	0	1.16	1.21	1.61	3.5	3.6	3.73	domestic dog	0.148420005	1.252762968	11/22/10	ineq
ineq	4/4/11	1	0	21	Diego	Taaka	OW	0	14	15	5	14	SNR	sr.4	1	sr	0	7	1	1	9	1	0	0	0	2.44	1.9	2.56	4.71	4.34	3.95	domestic dog	0.891998039	1.549687908	4/4/11	ineq
snr	5/8/11	2	0	21	Diego	Taaka	OW	0	15	15	3	15	SNR	sr.4	1	sr	1	10	1	1	7	2	0	0	0	2.11	1.98	3.52	4.87	4.48	4.41	domestic dog	0.746687947	1.583093937	5/8/11	control
sns	2/18/11	1	1	22	Duke	Stringer	EW	0	14	14	10	15	SNS	sr.4	1	sr	0	5	0	0	3	6	0	1	4	.	1.42	4.3	5	5.2	6.99	domestic dog	NA	1.609437912	2/18/11	control
ineq	5/21/11	2	1	22	Duke	Stringer	EW	1	15	15	4	13	SNS	sr.4	1	sr	1	8	2	0	9	1	0	0	3	1.8	1.77	2.49	5.47	5.02	5.34	domestic dog	0.587786665	1.699278616	5/21/11	ineq
sns	10/27/10	1	1	23	Ebony	Taaka	KMC	0	15	15	14	15	SNS	sr.4	1	sr	0	1	1	0	1	0	0	0	0	0.77	0.75	0.97	2.14	1.94	2.38	domestic dog	-0.261364764	0.760805829	10/27/10	control
ineq	11/22/10	2	1	23	Ebony	Taaka	KMC	0	15	15	5	15	SNS	sr.4	1	sr	0	5	2	1	7	3	0	0	1	0.97	0.87	1.14	3.6	3.42	4.05	domestic dog	-0.030459207	1.280933845	11/22/10	ineq
ineq	10/22/10	1	0	24	Elsie	Taaka	KMC	0	15	15	11	15	SNS	sr.4	1	sr	1	5	2	1	2	1	0	0	0	0.9	0.93	1.99	2.67	2.45	3.68	domestic dog	-0.105360516	0.982078472	10/22/10	ineq
sns	11/5/10	2	0	24	Elsie	Taaka	KMC	0	15	15	11	15	SNS	sr.4	1	sr	0	4	7	0	0	0	0	0	0	1.1	1.02	1.87	2.67	2.62	3.32	domestic dog	0.09531018	0.982078472	11/5/10	control
nsc	10/29/10	1	1	25	Georgie	Taaka	KMC	0	12	15	8	15	NSC	sr.4	1	sr	0	1	1	0	1	0	0	0	0	1.24	1.32	1.53	2.47	2.73	3.1	domestic dog	0.21511138	0.904218151	10/29/10	control
ineq	12/17/10	2	1	25	Georgie	Taaka	KMC	0	15	15	11	15	NSC	sr.4	1	sr	0	6	5	0	6	1	0	0	0	0.97	1	1.39	3.64	3.75	4.2	domestic dog	-0.030459207	1.291983682	12/17/10	ineq
nsc	4/20/11	1	1	26	Gilligan	Taaka	GKT	0	14	14	9	15	NSC	sr.4	1	sr	0	2	0	1	8	2	0	0	2	1.8	1.77	2.17	4.81	4.87	4.92	domestic dog	0.587786665	1.570697084	4/20/11	control
ineq	5/8/11	2	1	26	Gilligan	Taaka	GKT	0	14	14	9	15	NSC	sr.4	1	sr	1	9	1	1	6	5	0	2	0	1.46	1.63	2.98	5.57	5.21	4.98	domestic dog	0.378436436	1.717395054	5/8/11	ineq
ineq	3/11/11	1	0	27	Gretchen	Stringer	GK	0	14	14	9	15	SNS	sr.4	1	sr	0	2	3	1	10	2	0	3	1	0.83	0.92	1.76	4.94	4.98	5.55	domestic dog	-0.186329578	1.597365331	3/11/11	ineq
sns	5/13/11	2	0	27	Gretchen	Stringer	GK	1	15	15	3	8	SNS	sr.4	1	sr	0	8	1	1	14	1	0	4	0	0.94	0.92	1.98	5.78	6.15	5.96	domestic dog	-0.061875404	1.754403683	5/13/11	control
sns	11/4/10	1	1	28	Gromit	Taaka	KMC	1	14	15	5	10	SNS	sr.4	1	sr	0	0	1	0	0	0	0	0	1	1.04	2.36	1.65	2.21	3.53	3.93	domestic dog	0.039220713	0.792992516	11/4/10	control
ineq	12/2/10	2	1	28	Gromit	Taaka	KMC	0	15	15	11	15	SNS	sr.4	1	sr	0	3	5	1	8	4	0	2	2	0.94	1.09	3.51	3.77	3.92	5.44	domestic dog	-0.061875404	1.327075001	12/2/10	ineq
ineq	4/13/11	1	0	30	Gus	Stringer	KMC	0	15	15	13	15	SNS	sr.4	1	sr	0	3	3	1	12	10	0	0	0	1.23	1.25	1.3	4.37	4.18	4.26	domestic dog	0.207014169	1.474763009	4/13/11	ineq
sns	5/18/11	2	0	30	Gus	Stringer	KMC	0	15	15	14	15	SNS	sr.4	1	sr	0	3	1	1	10	11	0	3	1	0.57	1.08	1.62	3.74	3.84	4.29	domestic dog	-0.562118918	1.319085611	5/18/11	control
snr	5/6/11	2	0	31	Harry	Taaka	GK	0	15	15	12	15	SNR	sr.4	1	sr	1	11	2	1	11	0	0	0	0	1.3	1.34	3.22	5.17	4.83	5.36	domestic dog	0.262364264	1.642872689	5/6/11	control
ineq	4/8/11	1	0	31	Harry	Taaka	GK	0	15	15	15	15	SNR	sr.4	1	sr	0	12	6	1	12	7	0	0	0	2.23	1.77	2.34	6.9	7.19	8.26	domestic dog	0.802001585	1.931521412	4/8/11	ineq
ineq	4/25/11	2	1	32	Hawkeye	Stringer	GKT	1	15	15	7	13	SNR	sr.4	1	sr	1	8	3	0	10	2	0	1	0	0.8	0.81	1.45	4.47	4.7	4.71	domestic dog	-0.223143551	1.497388409	4/25/11	ineq
snr	3/11/11	1	1	32	Hawkeye	Stringer	GKT	0	15	15	14	15	SNR	sr.4	1	sr	0	6	4	1	9	8	0	2	0	1.1	1.11	1.81	4.94	4.96	5.18	domestic dog	0.09531018	1.597365331	3/11/11	control
ineq	5/2/11	1	0	33	Honey	Stringer	KMC	0	15	15	14	15	NSNR	sr.4	1	sr	1	8	3	1	15	0	0	0	0	1.1	1.27	1.84	3.5	3.49	4.18	domestic dog	0.09531018	1.252762968	5/2/11	ineq
nsnr	5/16/11	2	0	33	Honey	Stringer	KMC	0	15	15	12	15	NSNR	sr.4	1	sr	1	1	0	1	10	5	0	0	0	1.27	1.2	1.93	3.44	3.67	4.32	domestic dog	0.2390169	1.235471471	5/16/11	control
sns	10/25/10	1	1	34	Hugo	Taaka	KMC	0	14	14	7	9	SNS	sr.4	1	sr	0	4	1	0	0	0	0	0	2	3.74	2.18	2.16	5.41	3.89	3.99	domestic dog	1.319085611	1.688249093	10/25/10	control
ineq	11/22/10	2	1	34	Hugo	Taaka	KMC	0	15	15	7	15	SNS	sr.4	1	sr	1	3	1	0	0	0	0	0	0	1.64	1.76	2.48	4.28	4.13	4.2	domestic dog	0.494696242	1.45395301	11/22/10	ineq
ineq	2/25/11	1	0	35	Jake	Stringer	GK	0	15	15	15	15	NSC	sr.4	1	sr	1	4	0	1	11	7	0	0	1	0.9	0.8	1.46	5.37	5.47	6.96	domestic dog	-0.105360516	1.680827909	2/25/11	ineq
nsc	3/9/11	2	0	35	Jake	Stringer	GK	0	15	15	8	15	NSC	sr.4	1	sr	1	4	0	1	7	2	0	0	1	1.17	1.08	1.94	4.81	4.56	5.24	domestic dog	0.157003749	1.570697084	3/9/11	control
snr	2/18/11	1	1	36	Juno	Stringer	GK	1	15	15	6	13	SNR	sr.4	1	sr	0	3	2	1	14	7	0	1	3	1.47	1.24	2	5.04	6.05	6.76	domestic dog	0.385262401	1.617406082	2/18/11	control
ineq	4/22/11	2	1	36	Juno	Stringer	GK	0	15	15	10	15	SNR	sr.4	1	sr	0	5	0	1	13	3	0	1	0	1.2	1.22	2.59	5.64	4.93	5.19	domestic dog	0.182321557	1.729884066	4/22/11	ineq
ineq	2/7/11	1	0	37	Kapa	Taaka	GK	1	15	15	6	14	SNS	sr.4	1	sr	0	0	3	1	6	2	1	9	6	1.74	1.99	2.89	5.81	5.85	6.38	domestic dog	0.553885113	1.759580571	2/7/11	ineq
sns	3/7/11	2	0	37	Kapa	Taaka	GK	0	15	15	7	15	SNS	sr.4	1	sr	0	1	0	1	3	3	0	0	0	1.8	1.89	3.05	5.27	4.94	4.94	domestic dog	0.587786665	1.662030363	3/7/11	control
nsc	11/3/10	1	1	38	Kyler	Taaka	KMC	0	15	15	14	15	NSC	sr.4	1	sr	0	0	0	0	0	1	0	0	0	1.54	1.29	2.02	2.44	2.29	3.36	domestic dog	0.431782416	0.891998039	11/3/10	control
ineq	11/15/10	2	1	38	Kyler	Taaka	KMC	1	15	15	7	14	NSC	sr.4	1	sr	0	0	1	0	0	5	0	0	1	1.5	1.62	2.46	2.46	3.52	3.81	domestic dog	0.405465108	0.90016135	11/15/10	ineq
ineq	2/18/11	1	0	39	Kyra	Stringer	OW	1	15	15	6	13	SNR	sr.4	1	sr	0	3	3	1	10	1	0	0	0	1.06	1.05	1.33	4.53	4.69	5.03	domestic dog	0.058268908	1.510721939	2/18/11	ineq
snr	4/22/11	2	0	39	Kyra	Stringer	OW	1	15	15	4	9	SNR	sr.4	1	sr	0	0	0	1	9	1	0	1	1	1.07	1.36	1.99	4.3	4.84	4.91	domestic dog	0.067658648	1.458615023	4/22/11	control
ineq	1/21/11	1	0	40	Lily	Taaka	KMC	0	15	15	4	15	NSNR	sr.4	1	sr	0	0	1	0	5	3	0	1	3	2.11	2.05	2.63	4.04	4.07	4.34	domestic dog	0.746687947	1.396244692	1/21/11	ineq
nsnr	4/27/11	2	0	40	Lily	Taaka	KMC	1	15	15	3	9	NSNR	sr.4	1	sr	0	3	0	1	6	1	0	0	2	1.56	1.58	2.99	4.03	4.12	4.23	domestic dog	0.444685821	1.393766376	4/27/11	control
ineq	2/9/11	1	0	41	Lindy	Stringer	EW	0	15	15	14	14	NSNR	sr.4	1	sr	0	0	0	1	12	1	0	0	0	0.93	1.2	1.59	5.17	5.09	5.32	domestic dog	-0.072570693	1.642872689	2/9/11	ineq
nsnr	2/25/11	2	0	41	Lindy	Stringer	EW	0	15	15	13	14	NSNR	sr.4	1	sr	0	0	0	1	14	8	0	0	1	1.53	1.35	1.74	4.84	5.5	5.92	domestic dog	0.425267735	1.576914721	2/25/11	control
ineq	12/17/10	1	0	42	Loki	Taaka	GKT	0	15	15	11	14	SNR	sr.4	1	sr	0	7	1	0	10	2	0	0	0	1.03	0.96	1.5	3.87	3.95	4.4	domestic dog	0.029558802	1.353254507	12/17/10	ineq
snr	5/6/11	2	0	42	Loki	Taaka	GKT	1	15	15	6	14	SNR	sr.4	1	sr	1	10	2	1	12	0	0	1	0	1.07	1.02	1.7	4.71	4.74	5.14	domestic dog	0.067658648	1.549687908	5/6/11	control
nsnr	2/25/11	1	1	44	Louis	Stringer	OW	0	15	15	6	12	NSNR	sr.4	1	sr	1	13	0	0	8	0	0	0	0	0.74	1.19	2.17	5.94	5.11	5.44	domestic dog	-0.301105093	1.781709133	2/25/11	control
ineq	3/2/11	2	1	44	Louis	Stringer	OW	1	14	14	3	10	NSNR	sr.4	1	sr	1	12	0	0	4	0	0	0	0	0.93	1.06	1.51	4.91	4.83	5.05	domestic dog	-0.072570693	1.591273942	3/2/11	ineq
nsc	11/1/10	1	1	45	Lucy	Taaka	KMC	0	15	15	9	15	NSC	sr.4	1	sr	1	1	4	0	0	1	0	0	0	1.47	1.76	2.21	2.84	2.91	3.53	domestic dog	0.385262401	1.043804052	11/1/10	control
ineq	12/17/10	2	1	45	Lucy	Taaka	KMC	1	15	15	6	11	NSC	sr.4	1	sr	0	1	7	1	2	1	0	0	0	1.56	1.4	1.97	3.9	3.9	4.22	domestic dog	0.444685821	1.360976553	12/17/10	ineq
ineq	10/22/10	1	0	46	Luna1	Taaka	EW	0	15	15	14	14	SNS	sr.4	1	sr	0	3	2	1	14	5	0	0	0	1.07	0.98	1.4	2.7	2.77	3.88	domestic dog	0.067658648	0.993251773	10/22/10	ineq
sns	11/3/10	2	0	46	Luna1	Taaka	EW	0	15	15	8	15	SNS	sr.4	1	sr	0	1	0	0	4	7	0	0	0	1.44	0.76	1.44	2.47	1.98	3.15	domestic dog	0.364643114	0.904218151	11/3/10	control
ineq	1/14/11	1	0	47	Luna2	Taaka	KMC	0	15	15	15	15	NSNR	sr.4	1	sr	1	8	1	0	3	0	0	0	0	0.7	0.7	0.91	2.94	3.6	3.92	domestic dog	-0.356674944	1.078409581	1/14/11	ineq
nsnr	2/23/11	2	0	47	Luna2	Taaka	KMC	0	15	15	15	15	NSNR	sr.4	1	sr	0	1	0	0	2	5	0	1	0	0.81	0.79	1.34	3.01	3.38	4.09	domestic dog	-0.210721031	1.101940079	2/23/11	control
ineq	2/16/11	1	0	48	Mac	Stringer	GK	0	15	15	13	15	NSC	sr.4	1	sr	0	4	0	1	13	6	1	10	1	0.96	0.99	1.07	6.67	5.9	6.22	domestic dog	-0.040821995	1.89761986	2/16/11	ineq
nsc	3/23/11	2	0	48	Mac	Stringer	GK	1	15	15	5	10	NSC	sr.4	1	sr	0	4	2	1	10	1	0	2	1	0.93	1.27	1.75	5.27	5.21	4.88	domestic dog	-0.072570693	1.662030363	3/23/11	control
ineq	1/17/11	1	0	49	Mackenzie	Stringer	WC	0	15	15	14	15	SNR	sr.4	1	sr	0	0	1	1	11	4	1	7	0	0.94	0.93	1.91	4.51	5.02	5.5	domestic dog	-0.061875404	1.506297154	1/17/11	ineq
snr	3/11/11	2	0	49	Mackenzie	Stringer	WC	0	15	15	15	15	SNR	sr.4	1	sr	0	3	1	1	14	1	1	13	0	1.03	0.93	1.5	4.2	4.52	4.29	domestic dog	0.029558802	1.435084525	3/11/11	control
sns	10/28/10	1	1	50	Maggie1	Stringer	KMC	0	15	15	9	15	SNS	sr.4	1	sr	0	3	7	0	1	0	0	0	0	1.9	1.96	1.84	3.23	3.37	3.29	domestic dog	0.641853886	1.172482137	10/28/10	control
ineq	11/18/10	2	1	50	Maggie1	Stringer	KMC	0	15	15	13	15	SNS	sr.4	1	sr	0	3	3	0	0	1	0	0	0	1.6	1.41	1.97	4.37	3.98	4.19	domestic dog	0.470003629	1.474763009	11/18/10	ineq
ineq	11/4/10	1	0	51	Maggie2	Taaka	KMC	0	15	15	9	15	SNS	sr.4	1	sr	0	7	1	0	1	0	0	0	1	1.2	0.98	1.28	2.33	2.05	3.04	domestic dog	0.182321557	0.845868268	11/4/10	ineq
sns	11/17/10	2	0	51	Maggie2	Taaka	KMC	1	15	15	5	11	SNS	sr.4	1	sr	0	1	0	0	0	0	0	0	1	1.5	1.21	1.71	2.6	2.69	4.21	domestic dog	0.405465108	0.955511445	11/17/10	control
nsc	11/8/10	1	1	52	Mai	Taaka	EW	0	15	15	8	15	NSC	sr.4	1	sr	0	0	0	0	0	1	0	0	1	1.34	1.62	1.67	2.77	2.97	4.19	domestic dog	0.292669614	1.01884732	11/8/10	control
ineq	12/8/10	2	1	52	Mai	Taaka	EW	0	15	15	13	15	NSC	sr.4	1	sr	1	8	2	0	9	0	0	0	1	1.1	1.14	1.46	5.1	5.02	5.44	domestic dog	0.09531018	1.62924054	12/8/10	ineq
snr	3/2/11	2	0	53	Nunu	Stringer	GK	0	15	15	13	15	SNR	sr.4	1	sr	0	1	1	1	6	13	0	0	2	1.44	1.51	2.44	4.17	4.5	6.56	domestic dog	0.364643114	1.427916036	3/2/11	control
ineq	2/11/11	1	0	53	Nunu	Stringer	GK	0	15	15	15	15	SNR	sr.4	1	sr	0	5	5	1	10	7	0	0	0	1.06	1.19	1.88	6.67	6.07	6.43	domestic dog	0.058268908	1.89761986	2/11/11	ineq
snr	4/22/11	1	1	54	Obikai	Stringer	OW	0	15	15	14	15	SNR	sr.4	1	sr	0	1	3	0	1	2	0	0	0	0.96	0.78	1.32	4.57	4.38	4.81	domestic dog	-0.040821995	1.519513205	4/22/11	control
ineq	5/6/11	2	1	54	Obikai	Stringer	OW	0	15	15	15	15	SNR	sr.4	1	sr	1	5	5	1	12	2	0	0	0	0.66	0.64	0.95	4.43	4.45	4.54	domestic dog	-0.415515444	1.488399584	5/6/11	ineq
ineq	3/25/11	1	0	55	Olivia	Stringer	OW	1	14	15	5	10	SNR	sr.4	1	sr	0	0	0	1	9	0	0	1	0	0.7	1.29	1.01	3.74	4.34	4.5	domestic dog	-0.356674944	1.319085611	3/25/11	ineq
snr	4/29/11	2	0	55	Olivia	Stringer	OW	0	15	15	15	15	SNR	sr.4	1	sr	0	1	0	0	6	0	0	1	0	0.74	0.8	1.05	3.77	4.06	4.05	domestic dog	-0.301105093	1.327075001	4/29/11	control
ineq	3/11/11	1	0	56	Omni	Stringer	GKT	0	15	15	15	15	SNR	sr.4	1	sr	1	3	0	0	10	1	0	2	0	0.97	0.96	1.25	4.74	4.71	5.1	domestic dog	-0.030459207	1.556037136	3/11/11	ineq
snr	4/25/11	2	0	56	Omni	Stringer	GKT	0	15	15	13	15	SNR	sr.4	1	sr	0	2	2	1	5	4	0	6	0	0.94	0.95	2.06	4.44	4.68	5.32	domestic dog	-0.061875404	1.490654376	4/25/11	control
ineq	3/7/11	1	0	57	Oonah	Stringer	OW	1	15	15	3	8	NSC	sr.4	1	sr	1	8	2	0	2	1	0	0	0	1.3	1.57	2.06	4.97	4.8	5.14	domestic dog	0.262364264	1.60341984	3/7/11	ineq
nsc	4/15/11	2	0	57	Oonah	Taaka	OW	1	15	15	1	6	NSC	sr.4	1	sr	0	2	0	0	0	0	0	0	0	2.31	2.12	2.14	4.58	5.08	5.03	domestic dog	0.837247525	1.521698998	4/15/11	control
ineq	10/20/10	1	0	58	Papita	Taaka	KMC	0	15	15	9	11	NSNR	sr.4	1	sr	0	2	1	0	3	0	0	0	0	0.64	0.7	0.96	2.07	2.24	3.37	domestic dog	-0.446287103	0.727548607	10/20/10	ineq
nsnr	11/15/10	2	0	58	Papita	Taaka	KMC	0	15	15	5	15	NSNR	sr.4	1	sr	0	2	0	0	0	1	0	0	2	0.84	0.75	4.61	1.9	2.15	4.92	domestic dog	-0.174353387	0.641853886	11/15/10	control
ineq	10/27/10	1	0	59	Piper	Taaka	KMC	0	15	15	12	15	NSNR	sr.4	1	sr	0	0	9	0	0	0	0	0	0	1.07	1.04	1.7	2.07	2.34	3.08	domestic dog	0.067658648	0.727548607	10/27/10	ineq
nsnr	11/19/10	2	0	59	Piper	Taaka	KMC	0	15	15	6	15	NSNR	sr.4	1	sr	0	1	0	0	0	1	0	0	1	1.21	1.17	1.92	3.81	3.66	4.01	domestic dog	0.19062036	1.337629189	11/19/10	control
nsnr	1/18/11	1	1	60	Ponder	Taaka	KMC	1	13	15	6	13	NSNR	sr.4	1	sr	0	0	0	0	0	0	0	0	0	1.54	1.62	1.97	4.14	4.08	4.14	domestic dog	0.431782416	1.420695788	1/18/11	control
ineq	2/14/11	2	1	60	Ponder	Taaka	KMC	0	15	15	9	15	NSNR	sr.4	1	sr	0	2	0	0	4	0	0	0	0	1.27	1.49	2.09	3.47	3.91	4.2	domestic dog	0.2390169	1.244154594	2/14/11	ineq
ineq	10/28/10	1	0	61	Riley	Stringer	KMC	1	15	15	6	12	NSNR	sr.4	1	sr	0	0	3	0	0	6	0	0	0	1.8	1.45	2.1	2.91	2.41	3.95	domestic dog	0.587786665	1.068153081	10/28/10	ineq
nsnr	11/18/10	2	0	61	Riley	Stringer	KMC	0	15	15	15	15	NSNR	sr.4	1	sr	0	1	0	1	13	12	0	0	0	1	1.12	1.8	3.83	3.49	4.21	domestic dog	0	1.342864803	11/18/10	control
ineq	10/25/10	1	0	62	Rose	Taaka	WC	0	15	15	14	15	NSNR	sr.4	1	sr	0	2	0	0	0	3	0	0	0	1.83	1.87	2.43	3.34	3.64	4.91	domestic dog	0.604315967	1.205970807	10/25/10	ineq
nsnr	11/22/10	2	0	62	Rose	Taaka	WC	0	15	15	13	15	NSNR	sr.4	1	sr	0	12	1	0	0	3	0	0	0	1.86	2.15	2.91	4.83	5.27	6.08	domestic dog	0.620576488	1.574846468	11/22/10	control
ineq	11/1/10	1	0	63	Rosie1	Taaka	KMC	0	15	15	13	15	SNS	sr.4	1	sr	1	8	2	0	0	2	0	0	0	1.17	1.33	2.24	2.7	2.73	3.53	domestic dog	0.157003749	0.993251773	11/1/10	ineq
sns	12/8/10	2	0	63	Rosie1	Taaka	KMC	1	15	15	6	11	SNS	sr.4	1	sr	1	8	1	0	5	1	0	0	3	1.64	2.74	2.51	4.34	5.29	4.9	domestic dog	0.494696242	1.467874348	12/8/10	control
ineq	3/27/11	1	0	64	Rosie2	Taaka	OW	0	15	15	14	15	NSC	sr.4	1	sr	0	0	6	0	5	7	0	0	3	1.67	2.1	2.25	3.7	4.59	4.37	domestic dog	0.512823626	1.30833282	3/27/11	ineq
nsc	4/15/11	2	0	64	Rosie2	Taaka	OW	0	15	15	8	15	NSC	sr.4	1	sr	0	0	0	0	4	3	0	4	1	2	2.19	2.86	4.37	4.95	4.57	domestic dog	0.693147181	1.474763009	4/15/11	control
nsc	10/26/10	1	1	65	Roxanne	Taaka	WC	0	15	15	5	14	NSC	sr.4	1	sr	0	1	0	0	0	2	0	0	0	1.56	1.6	2.26	2.46	2.66	4.84	domestic dog	0.444685821	0.90016135	10/26/10	control
ineq	11/17/10	2	1	65	Roxanne	Taaka	WC	1	15	15	7	13	NSC	sr.4	1	sr	0	11	2	0	2	1	0	0	1	1.16	1.2	1.95	3.3	3.65	5.15	domestic dog	0.148420005	1.193922468	11/17/10	ineq
snr	2/18/11	1	1	66	Ruby	Stringer	EW	0	15	15	8	15	SNR	sr.4	1	sr	0	3	1	0	11	4	0	5	4	1.23	1.24	1.75	5.5	5.15	5.12	domestic dog	0.207014169	1.704748092	2/18/11	control
ineq	5/21/11	2	1	66	Ruby	Stringer	EW	1	15	15	4	10	SNR	sr.4	1	sr	0	4	2	1	9	5	0	4	1	1.5	1.38	1.94	4.04	4.52	4.84	domestic dog	0.405465108	1.396244692	5/21/11	ineq
nsc	11/12/10	1	1	67	Sammie	Taaka	WC	0	15	15	10	13	NSC	sr.4	1	sr	1	5	3	0	1	0	0	0	0	1.87	2.09	2.7	3.67	3.99	5.47	domestic dog	0.625938431	1.300191662	11/12/10	control
ineq	12/8/10	2	1	67	Sammie	Taaka	WC	0	15	15	9	15	NSC	sr.4	1	sr	0	2	2	0	3	0	0	0	0	2.34	2.04	2.83	4.98	4.72	5.22	domestic dog	0.850150929	1.605429891	12/8/10	ineq
snr	3/25/11	1	1	68	Sass	Stringer	OW	1	15	15	7	12	SNR	sr.4	1	sr	0	1	0	1	14	0	0	1	0	1.06	1.13	1.41	4	4.09	4.51	domestic dog	0.058268908	1.386294361	3/25/11	control
ineq	4/29/11	2	1	68	Sass	Stringer	OW	0	15	15	10	15	SNR	sr.4	1	sr	0	1	1	1	12	4	0	3	1	1.07	1.09	2.12	4.94	4.56	4.67	domestic dog	0.067658648	1.597365331	4/29/11	ineq
nsnr	3/28/11	1	1	69	Sioux	Taaka	OW	1	15	15	6	13	NSNR	sr.4	1	sr	0	2	1	1	13	5	0	0	0	1.24	1.22	1.54	4.11	4.33	4.34	domestic dog	0.21511138	1.413423029	3/28/11	control
ineq	5/9/11	2	1	69	Sioux	Taaka	OW	0	15	15	10	15	NSNR	sr.4	1	sr	0	5	5	1	9	5	0	0	0	0.9	1.16	1.81	4.44	4.62	4.67	domestic dog	-0.105360516	1.490654376	5/9/11	ineq
ineq	2/7/11	1	0	70	Slipper	Taaka	KMC	1	14	15	6	13	NSC	sr.4	1	sr	1	6	1	1	4	1	0	0	1	1.07	1.13	1.84	3.2	3.59	4.12	domestic dog	0.067658648	1.16315081	2/7/11	ineq
nsc	2/28/11	2	0	70	Slipper	Taaka	KMC	1	13	15	2	7	NSC	sr.4	1	sr	0	0	0	1	5	0	0	0	1	1.1	1.37	1.85	4.3	4.37	4.55	domestic dog	0.09531018	1.458615023	2/28/11	control
snr	3/9/11	1	1	71	Snickers	Stringer	OW	0	15	15	14	15	SNR	sr.4	1	sr	1	10	2	1	9	1	0	5	3	0.93	1	1.68	4.6	4.35	4.89	domestic dog	-0.072570693	1.526056303	3/9/11	control
ineq	5/11/11	2	1	71	Snickers	Stringer	OW	0	15	15	12	15	SNR	sr.4	1	sr	0	3	6	0	9	3	0	0	0	1	1.04	2.03	4.91	4.33	4.86	domestic dog	0	1.591273942	5/11/11	ineq
nsnr	1/14/11	1	1	72	Spec	Taaka	KMC	0	15	15	15	15	NSNR	sr.4	1	sr	0	0	0	1	11	13	0	0	0	0.77	0.81	1.1	3.6	3.39	3.7	domestic dog	-0.261364764	1.280933845	1/14/11	control
ineq	2/23/11	2	1	72	Spec	Taaka	KMC	0	15	15	14	15	NSNR	sr.4	1	sr	0	1	1	1	10	12	0	2	4	0.83	0.83	1.15	3.87	3.74	4.18	domestic dog	-0.186329578	1.353254507	2/23/11	ineq
nsc	2/18/11	1	1	73	Spot	Stringer	GKT	0	15	15	12	12	NSC	sr.4	1	sr	0	0	0	0	1	3	0	0	0	0.97	0.91	1.13	3.81	4.53	4.68	domestic dog	-0.030459207	1.337629189	2/18/11	control
ineq	4/1/11	2	1	73	Spot	Stringer	GKT	0	15	15	12	15	NSC	sr.4	1	sr	1	11	4	0	9	4	0	0	0	1.03	1.07	1.66	3.77	4.31	4.66	domestic dog	0.029558802	1.327075001	4/1/11	ineq
sns	10/25/10	1	1	74	Sweetums	Taaka	KMC	0	15	15	15	15	SNS	sr.4	1	sr	0	5	2	0	1	0	0	0	0	1.04	1.15	1.75	2.3	2.51	3.39	domestic dog	0.039220713	0.832909123	10/25/10	control
ineq	11/8/10	2	1	74	Sweetums	Taaka	KMC	0	15	15	13	15	SNS	sr.4	1	sr	0	3	0	0	0	2	0	0	0	1.04	1.15	2.39	2.51	2.69	3.82	domestic dog	0.039220713	0.920282753	11/8/10	ineq
sns	10/27/10	1	1	75	Sydney	Taaka	KMC	0	15	15	7	15	SNS	sr.4	1	sr	0	1	1	0	2	0	0	0	0	0.97	0.99	1.99	2.44	2.19	3.74	domestic dog	-0.030459207	0.891998039	10/27/10	control
ineq	12/16/10	2	1	75	Sydney	Taaka	KMC	0	15	15	4	15	SNS	sr.4	1	sr	0	2	10	1	4	3	0	0	0	1.3	1.3	2.17	3.93	3.9	4.51	domestic dog	0.262364264	1.368639426	12/16/10	ineq
nsnr	2/25/11	1	1	76	Tahdy	Stringer	GKT	0	15	15	13	15	NSNR	sr.4	1	sr	0	8	0	1	13	1	0	0	1	0.93	1.03	1.57	3.8	4.79	5.53	domestic dog	-0.072570693	1.335001067	2/25/11	control
ineq	3/4/11	2	1	76	Tahdy	Stringer	GKT	0	15	15	9	15	NSNR	sr.4	1	sr	1	12	4	1	13	4	0	0	0	0.96	1.02	1.35	4.83	4.58	4.88	domestic dog	-0.040821995	1.574846468	3/4/11	ineq
nsnr	3/7/11	1	1	77	Tessie	Taaka	GK	0	15	15	12	15	NSNR	sr.4	1	sr	1	12	0	1	5	4	0	0	1	1.27	1.4	1.89	5.28	5.38	5.53	domestic dog	0.2390169	1.663926098	3/7/11	control
ineq	5/6/11	2	1	77	Tessie	Taaka	GK	0	15	15	4	9	NSNR	sr.4	1	sr	1	9	2	0	3	0	0	0	0	1.16	1.38	1.76	4.63	4.89	3.95	domestic dog	0.148420005	1.532556868	5/6/11	ineq
sns	10/22/10	1	1	78	Zumi	Taaka	KMC	0	15	15	15	15	SNS	sr.4	1	sr	0	1	2	0	0	0	0	0	0	1.03	1.07	1.16	2.7	2.59	3.1	domestic dog	0.029558802	0.993251773	10/22/10	control
ineq	11/5/10	2	1	78	Zumi	Taaka	KMC	0	15	15	15	15	SNS	sr.4	1	sr	0	0	4	0	0	1	0	0	0	1.24	1.16	1.57	2.51	2.61	3.48	domestic dog	0.21511138	0.920282753	11/5/10	ineq
ineq	4/4/11	1	0	1	Angus	Taaka	GK	1	15	15	6	11	NSNR	sr.5	1	sr	0	5	1	0	6	4	0	2	2	1.67	1.54	2.22	6.31	6.25	6.55	domestic dog	0.512823626	1.842135677	4/4/11	ineq
nsnr	4/25/11	2	0	1	Angus	Taaka	GK	1	15	15	2	8	NSNR	sr.5	1	sr	0	0	0	0	1	1	0	1	0	1.94	2.16	2.59	6.34	6.41	5.81	domestic dog	0.662687973	1.846878768	4/25/11	control
snr	1/25/11	1	1	2	Annie	Stringer	WC	1	15	15	6	11	SNR	sr.5	1	sr	0	5	2	0	3	2	0	0	0	1.93	1.98	3.67	3.97	4.49	5.01	domestic dog	0.657520003	1.378766095	1/25/11	control
ineq	2/18/11	2	1	2	Annie	Stringer	WC	1	15	15	4	12	SNR	sr.5	1	sr	0	3	3	0	1	0	0	1	2	2.2	2	3.05	5.53	4.67	4.51	domestic dog	0.78845736	1.710187816	2/18/11	ineq
snr	2/16/11	1	1	3	Ariel	Stringer	GK	0	15	15	10	13	SNR	sr.5	1	sr	0	2	0	1	14	8	1	5	7	0.9	1.02	1.27	7	6.28	6.45	domestic dog	-0.105360516	1.945910149	2/16/11	control
ineq	3/2/11	2	1	3	Ariel	Stringer	GK	1	15	15	6	14	SNR	sr.5	1	sr	0	1	0	1	12	5	1	4	8	1.03	1.07	1.95	5.1	4.94	4.73	domestic dog	0.029558802	1.62924054	3/2/11	ineq
nsnr	2/25/11	1	1	4	Belichick	Stringer	GK	0	15	15	7	15	NSNR	sr.5	1	sr	0	3	0	0	14	6	0	4	1	0.94	0.97	1.6	3.7	5.4	6.53	domestic dog	-0.061875404	1.30833282	2/25/11	control
ineq	3/9/11	2	1	4	Belichick	Stringer	GK	0	15	15	5	15	NSNR	sr.5	1	sr	1	3	3	1	13	2	1	7	4	0.94	0.99	2.27	4.91	4.81	4.61	domestic dog	-0.061875404	1.591273942	3/9/11	ineq
ineq	3/21/11	1	0	6	Bergy	Taaka	GK	1	12	15	0	5	NSC	sr.5	1	sr	0	2	0	0	0	0	0	3	0	1.9	2.35	NA	4.47	4.92	5.91	domestic dog	0.641853886	1.497388409	3/21/11	ineq
nsc	4/15/11	2	0	6	Bergy	Taaka	GK	1	14	15	1	6	NSC	sr.5	1	sr	0	3	0	0	3	1	1	3	1	1.94	3	2.53	5.78	6.48	5.15	domestic dog	0.662687973	1.754403683	4/15/11	control
ineq	3/25/11	1	0	7	Gracie	Stringer	KMC	0	15	15	12	14	SNS	sr.5	1	sr	0	5	3	0	0	4	0	0	2	1	1.03	2.14	3.54	3.86	4.12	domestic dog	0	1.264126727	3/25/11	ineq
sns	5/13/11	2	0	7	Gracie	Stringer	KMC	0	15	15	13	15	SNS	sr.5	1	sr	0	5	1	0	6	1	0	0	2	0.73	0.85	1.6	3.23	3.54	4.1	domestic dog	-0.314710745	1.172482137	5/13/11	control
nsnr	2/14/11	1	1	8	Byron	Taaka	GK	0	14	14	14	14	NSNR	sr.5	1	sr	0	6	1	1	9	10	0	0	0	1.37	1.6	1.67	6.18	6.43	7.52	domestic dog	0.31481074	1.821318271	2/14/11	control
ineq	2/28/11	2	1	8	Byron	Taaka	GK	0	15	15	15	15	NSNR	sr.5	1	sr	0	2	1	1	11	13	0	0	0	1.64	1.52	1.95	5.27	5.35	5.56	domestic dog	0.494696242	1.662030363	2/28/11	ineq
ineq	1/14/11	1	0	10	Chloe	Taaka	WC	0	15	15	12	15	NSNR	sr.5	1	sr	0	7	7	0	10	6	0	0	4	1	1.01	1.8	4	4.54	5.45	domestic dog	0	1.386294361	1/14/11	ineq
nsnr	2/14/11	2	0	10	Chloe	Taaka	WC	1	15	15	2	12	NSNR	sr.5	1	sr	0	5	0	0	7	0	1	1	1	1.14	1.41	2.39	4.27	4.16	4.72	domestic dog	0.131028262	1.451613827	2/14/11	control
ineq	10/20/10	1	0	11	Cleo	Taaka	KMC	0	15	15	9	15	NSC	sr.5	1	sr	0	1	1	0	0	0	0	0	2	1.3	1.22	2.21	2.84	2.69	4.04	domestic dog	0.262364264	1.043804052	10/20/10	ineq
nsc	11/10/10	2	0	11	Cleo	Taaka	KMC	1	13	14	2	8	NSC	sr.5	0	sr	0	0	1	0	0	5	0	0	0	NA	1.7	1.95	4.87	3.17	4.37	domestic dog	NA	1.583093937	11/10/10	control
snr	2/11/11	1	1	12	Clover	Stringer	KMC	0	15	15	12	15	SNR	sr.5	1	sr	1	4	4	0	1	3	0	0	0	0.9	1.16	2.13	3.64	3.97	4.51	domestic dog	-0.105360516	1.291983682	2/11/11	control
ineq	3/4/11	2	1	12	Clover	Stringer	KMC	0	14	15	4	15	SNR	sr.5	1	sr	0	1	0	0	1	0	0	0	1	1.54	1.72	3.36	4.24	4.22	4.58	domestic dog	0.431782416	1.444563269	3/4/11	ineq
ineq	11/3/10	1	0	13	Clytie	Taaka	KMC	0	15	15	12	15	NSNR	sr.5	1	sr	1	3	1	0	0	1	0	0	0	1.3	1.48	1.71	2.94	2.87	3.23	domestic dog	0.262364264	1.078409581	11/3/10	ineq
nsnr	11/15/10	2	0	13	Clytie	Taaka	KMC	0	15	15	13	15	NSNR	sr.5	1	sr	0	0	0	0	0	3	0	0	0	1.7	1.68	2.4	2.87	2.5	4.03	domestic dog	0.530628251	1.05431203	11/15/10	control
snr	2/9/11	1	1	14	Curley	Stringer	KMC	0	15	15	15	15	SNR	sr.5	1	sr	0	5	0	0	5	0	0	0	0	1.13	1.07	1.65	3.17	3.07	3.06	domestic dog	0.122217633	1.153731588	2/9/11	control
ineq	5/13/11	2	1	14	Curley	Stringer	KMC	0	15	15	9	15	SNR	sr.5	1	sr	0	8	1	0	5	1	0	0	1	1.13	1.15	2.1	3.67	3.33	3.49	domestic dog	0.122217633	1.300191662	5/13/11	ineq
ineq	10/22/10	1	0	15	Daisy1	Taaka	KMC	0	15	15	15	15	SNS	sr.5	1	sr	0	3	1	0	0	0	0	0	0	1.51	1.25	1.68	3.44	3.36	3.6	domestic dog	0.412109651	1.235471471	10/22/10	ineq
sns	10/29/10	2	0	15	Daisy1	Taaka	KMC	0	15	15	15	15	SNS	sr.5	1	sr	0	0	0	0	0	0	0	0	0	1.1	1.04	1.29	2.63	2.32	2.92	domestic dog	0.09531018	0.966983846	10/29/10	control
ineq	1/17/11	1	0	17	Daisy3	Stringer	KMC	0	15	15	14	15	SNR	sr.5	1	sr	1	1	0	0	6	1	0	0	0	1.13	1.25	1.69	4.04	4.07	3.91	domestic dog	0.122217633	1.396244692	1/17/11	ineq
snr	5/2/11	2	0	17	Daisy3	Stringer	KMC	0	15	15	15	15	SNR	sr.5	1	sr	0	1	0	0	7	9	0	0	0	1.27	1.26	1.64	4.08	4.18	4.3	domestic dog	0.2390169	1.406096988	5/2/11	control
sns	10/25/10	1	1	18	Danko	Taaka	KMC	1	15	15	3	10	SNS	sr.5	1	sr	0	3	2	0	0	1	0	0	0	1.07	1.06	2.07	2.74	2.52	4.13	domestic dog	0.067658648	1.00795792	10/25/10	control
ineq	11/15/10	2	1	18	Danko	Taaka	KMC	1	15	15	3	9	SNS	sr.5	1	sr	0	0	1	0	0	0	0	0	1	1.57	1.77	2.2	3.01	3.08	3.93	domestic dog	0.451075619	1.101940079	11/15/10	ineq
nsc	10/24/10	1	1	20	Dayton	Taaka	KMC	1	14	15	8	13	NSC	sr.5	1	sr	1	6	0	0	0	0	0	0	0	1.07	1.27	1.65	2.57	2.73	3.56	domestic dog	0.067658648	0.943905899	10/24/10	control
ineq	11/22/10	2	1	20	Dayton	Taaka	KMC	0	15	15	5	15	NSC	sr.5	1	sr	1	6	5	1	12	5	0	0	0	1.17	1.21	1.61	4.24	3.6	3.73	domestic dog	0.157003749	1.444563269	11/22/10	ineq
ineq	4/4/11	1	0	21	Diego	Taaka	OW	0	14	15	5	14	SNR	sr.5	1	sr	1	7	1	0	9	1	0	0	0	2.01	1.9	2.56	4.27	4.34	3.95	domestic dog	0.698134722	1.451613827	4/4/11	ineq
snr	5/8/11	2	0	21	Diego	Taaka	OW	0	15	15	3	15	SNR	sr.5	1	sr	1	10	1	1	7	2	0	0	0	1.84	1.98	3.52	4.51	4.48	4.41	domestic dog	0.609765572	1.506297154	5/8/11	control
sns	2/18/11	1	1	22	Duke	Stringer	EW	0	14	14	10	15	SNS	sr.5	1	sr	0	5	0	1	3	6	0	1	4	1.7	1.42	4.3	5.74	5.2	6.99	domestic dog	0.530628251	1.74745921	2/18/11	control
ineq	5/21/11	2	1	22	Duke	Stringer	EW	1	15	15	4	13	SNS	sr.5	1	sr	0	8	2	0	9	1	0	0	3	1.53	1.77	2.49	5.73	5.02	5.34	domestic dog	0.425267735	1.745715531	5/21/11	ineq
sns	10/27/10	1	1	23	Ebony	Taaka	KMC	0	15	15	14	15	SNS	sr.5	1	sr	0	1	1	0	1	0	0	0	0	0.8	0.75	0.97	1.94	1.94	2.38	domestic dog	-0.223143551	0.662687973	10/27/10	control
ineq	11/22/10	2	1	23	Ebony	Taaka	KMC	0	15	15	5	15	SNS	sr.5	1	sr	0	5	2	0	7	3	0	0	1	0.8	0.87	1.14	3.37	3.42	4.05	domestic dog	-0.223143551	1.214912744	11/22/10	ineq
ineq	10/22/10	1	0	24	Elsie	Taaka	KMC	0	15	15	11	15	SNS	sr.5	1	sr	0	5	2	0	2	1	0	0	0	0.93	0.93	1.99	2.4	2.45	3.68	domestic dog	-0.072570693	0.875468737	10/22/10	ineq
sns	11/5/10	2	0	24	Elsie	Taaka	KMC	0	15	15	11	15	SNS	sr.5	1	sr	1	4	7	0	0	0	0	0	0	0.96	1.02	1.87	2.8	2.62	3.32	domestic dog	-0.040821995	1.029619417	11/5/10	control
nsc	10/29/10	1	1	25	Georgie	Taaka	KMC	0	12	15	8	15	NSC	sr.5	1	sr	0	1	1	0	1	0	0	0	0	1.1	1.32	1.53	2.47	2.73	3.1	domestic dog	0.09531018	0.904218151	10/29/10	control
ineq	12/17/10	2	1	25	Georgie	Taaka	KMC	0	15	15	11	15	NSC	sr.5	1	sr	0	6	5	1	6	1	0	0	0	0.93	1	1.39	3.94	3.75	4.2	domestic dog	-0.072570693	1.371180723	12/17/10	ineq
nsc	4/20/11	1	1	26	Gilligan	Taaka	GKT	0	14	14	9	15	NSC	sr.5	1	sr	0	2	0	1	8	2	0	0	2	1.8	1.77	2.17	5.41	4.87	4.92	domestic dog	0.587786665	1.688249093	4/20/11	control
ineq	5/8/11	2	1	26	Gilligan	Taaka	GKT	0	14	14	9	15	NSC	sr.5	1	sr	1	9	1	1	6	5	0	2	0	1.54	1.63	2.98	4.38	5.21	4.98	domestic dog	0.431782416	1.477048724	5/8/11	ineq
ineq	3/11/11	1	0	27	Gretchen	Stringer	GK	0	14	14	9	15	SNS	sr.5	1	sr	0	2	3	0	10	2	1	3	1	0.93	0.92	1.76	5.2	4.98	5.55	domestic dog	-0.072570693	1.648658626	3/11/11	ineq
sns	5/13/11	2	0	27	Gretchen	Stringer	GK	1	15	15	3	8	SNS	sr.5	1	sr	1	8	1	1	14	1	1	4	0	0.94	0.92	1.98	6.38	6.15	5.96	domestic dog	-0.061875404	1.853168097	5/13/11	control
sns	11/4/10	1	1	28	Gromit	Taaka	KMC	1	14	15	5	10	SNS	sr.5	1	sr	0	0	1	0	0	0	0	0	1	1.03	2.36	1.65	2	3.53	3.93	domestic dog	0.029558802	0.693147181	11/4/10	control
ineq	12/2/10	2	1	28	Gromit	Taaka	KMC	0	15	15	11	15	SNS	sr.5	1	sr	0	3	5	1	8	4	0	2	2	0.93	1.09	3.51	3.17	3.92	5.44	domestic dog	-0.072570693	1.153731588	12/2/10	ineq
ineq	4/13/11	1	0	30	Gus	Stringer	KMC	0	15	15	13	15	SNS	sr.5	1	sr	0	3	3	1	12	10	0	0	0	1.3	1.25	1.3	4.27	4.18	4.26	domestic dog	0.262364264	1.451613827	4/13/11	ineq
sns	5/18/11	2	0	30	Gus	Stringer	KMC	0	15	15	14	15	SNS	sr.5	1	sr	0	3	1	0	10	11	1	3	1	1.27	1.08	1.62	3.87	3.84	4.29	domestic dog	0.2390169	1.353254507	5/18/11	control
snr	5/6/11	2	0	31	Harry	Taaka	GK	0	15	15	12	15	SNR	sr.5	1	sr	1	11	2	1	11	0	0	0	0	1.13	1.34	3.22	5.4	4.83	5.36	domestic dog	0.122217633	1.686398954	5/6/11	control
ineq	4/8/11	1	0	31	Harry	Taaka	GK	0	15	15	15	15	SNR	sr.5	1	sr	1	12	6	1	12	7	0	0	0	1.97	1.77	2.34	7	7.19	8.26	domestic dog	0.678033543	1.945910149	4/8/11	ineq
ineq	4/25/11	2	1	32	Hawkeye	Stringer	GKT	1	15	15	7	13	SNR	sr.5	1	sr	0	8	3	1	10	2	0	1	0	0.73	0.81	1.45	4.04	4.7	4.71	domestic dog	-0.314710745	1.396244692	4/25/11	ineq
snr	3/11/11	1	1	32	Hawkeye	Stringer	GKT	0	15	15	14	15	SNR	sr.5	1	sr	0	6	4	1	9	8	0	2	0	1.23	1.11	1.81	5.21	4.96	5.18	domestic dog	0.207014169	1.650579856	3/11/11	control
ineq	5/2/11	1	0	33	Honey	Stringer	KMC	0	15	15	14	15	NSNR	sr.5	1	sr	0	8	3	1	15	0	0	0	0	1	1.27	1.84	3.27	3.49	4.18	domestic dog	0	1.184789985	5/2/11	ineq
nsnr	5/16/11	2	0	33	Honey	Stringer	KMC	0	15	15	12	15	NSNR	sr.5	1	sr	0	1	0	0	10	5	0	0	0	1.14	1.2	1.93	2.57	3.67	4.32	domestic dog	0.131028262	0.943905899	5/16/11	control
sns	10/25/10	1	1	34	Hugo	Taaka	KMC	0	14	14	7	9	SNS	sr.5	1	sr	0	4	1	0	0	0	0	0	2	2.64	2.18	2.16	4	3.89	3.99	domestic dog	0.970778917	1.386294361	10/25/10	control
ineq	11/22/10	2	1	34	Hugo	Taaka	KMC	0	15	15	7	15	SNS	sr.5	1	sr	0	3	1	0	0	0	0	0	0	2.13	1.76	2.48	3.93	4.13	4.2	domestic dog	0.75612198	1.368639426	11/22/10	ineq
ineq	2/25/11	1	0	35	Jake	Stringer	GK	0	15	15	15	15	NSC	sr.5	1	sr	0	4	0	1	11	7	0	0	1	1	0.8	1.46	5.34	5.47	6.96	domestic dog	0	1.675225653	2/25/11	ineq
nsc	3/9/11	2	0	35	Jake	Stringer	GK	0	15	15	8	15	NSC	sr.5	1	sr	1	4	0	0	7	2	0	0	1	1.17	1.08	1.94	4.1	4.56	5.24	domestic dog	0.157003749	1.410986974	3/9/11	control
snr	2/18/11	1	1	36	Juno	Stringer	GK	1	15	15	6	13	SNR	sr.5	1	sr	0	3	2	1	14	7	0	1	3	1.07	1.24	2	5.57	6.05	6.76	domestic dog	0.067658648	1.717395054	2/18/11	control
ineq	4/22/11	2	1	36	Juno	Stringer	GK	0	15	15	10	15	SNR	sr.5	1	sr	1	5	0	1	13	3	0	1	0	1.24	1.22	2.59	4.77	4.93	5.19	domestic dog	0.21511138	1.562346305	4/22/11	ineq
ineq	2/7/11	1	0	37	Kapa	Taaka	GK	1	15	15	6	14	SNS	sr.5	1	sr	0	0	3	0	6	2	0	9	6	2.03	1.99	2.89	6.11	5.85	6.38	domestic dog	0.708035793	1.809926773	2/7/11	ineq
sns	3/7/11	2	0	37	Kapa	Taaka	GK	0	15	15	7	15	SNS	sr.5	1	sr	0	1	0	1	3	3	0	0	0	1.87	1.89	3.05	5.04	4.94	4.94	domestic dog	0.625938431	1.617406082	3/7/11	control
nsc	11/3/10	1	1	38	Kyler	Taaka	KMC	0	15	15	14	15	NSC	sr.5	1	sr	0	0	0	0	0	1	0	0	0	1.17	1.29	2.02	2.2	2.29	3.36	domestic dog	0.157003749	0.78845736	11/3/10	control
ineq	11/15/10	2	1	38	Kyler	Taaka	KMC	1	15	15	7	14	NSC	sr.5	1	sr	0	0	1	0	0	5	0	0	1	1.4	1.62	2.46	2.37	3.52	3.81	domestic dog	0.336472237	0.862889955	11/15/10	ineq
ineq	2/18/11	1	0	39	Kyra	Stringer	OW	1	15	15	6	13	SNR	sr.5	1	sr	0	3	3	1	10	1	0	0	0	1.36	1.05	1.33	5.23	4.69	5.03	domestic dog	0.3074847	1.654411278	2/18/11	ineq
snr	4/22/11	2	0	39	Kyra	Stringer	OW	1	15	15	4	9	SNR	sr.5	1	sr	0	0	0	1	9	1	0	1	1	1.14	1.36	1.99	4.34	4.84	4.91	domestic dog	0.131028262	1.467874348	4/22/11	control
ineq	1/21/11	1	0	40	Lily	Taaka	KMC	0	15	15	4	15	NSNR	sr.5	1	sr	0	0	1	0	5	3	0	1	3	1.63	2.05	2.63	3.9	4.07	4.34	domestic dog	0.488580015	1.360976553	1/21/11	ineq
nsnr	4/27/11	2	0	40	Lily	Taaka	KMC	1	15	15	3	9	NSNR	sr.5	1	sr	0	3	0	1	6	1	0	0	2	1.2	1.58	2.99	3.77	4.12	4.23	domestic dog	0.182321557	1.327075001	4/27/11	control
ineq	2/9/11	1	0	41	Lindy	Stringer	EW	0	15	15	14	14	NSNR	sr.5	1	sr	0	0	0	1	12	1	0	0	0	1.2	1.2	1.59	5.04	5.09	5.32	domestic dog	0.182321557	1.617406082	2/9/11	ineq
nsnr	2/25/11	2	0	41	Lindy	Stringer	EW	0	15	15	13	14	NSNR	sr.5	1	sr	0	0	0	1	14	8	0	0	1	1.37	1.35	1.74	4.77	5.5	5.92	domestic dog	0.31481074	1.562346305	2/25/11	control
ineq	12/17/10	1	0	42	Loki	Taaka	GKT	0	15	15	11	14	SNR	sr.5	1	sr	0	7	1	1	10	2	0	0	0	0.83	0.96	1.5	3.6	3.95	4.4	domestic dog	-0.186329578	1.280933845	12/17/10	ineq
snr	5/6/11	2	0	42	Loki	Taaka	GKT	1	15	15	6	14	SNR	sr.5	1	sr	1	10	2	1	12	0	0	1	0	1.1	1.02	1.7	5.24	4.74	5.14	domestic dog	0.09531018	1.656321498	5/6/11	control
nsnr	2/25/11	1	1	44	Louis	Stringer	OW	0	15	15	6	12	NSNR	sr.5	1	sr	1	13	0	1	8	0	0	0	0	1.37	1.19	2.17	4.74	5.11	5.44	domestic dog	0.31481074	1.556037136	2/25/11	control
ineq	3/2/11	2	1	44	Louis	Stringer	OW	1	14	14	3	10	NSNR	sr.5	1	sr	1	12	0	0	4	0	0	0	0	0.97	1.06	1.51	3.84	4.83	5.05	domestic dog	-0.030459207	1.345472367	3/2/11	ineq
nsc	11/1/10	1	1	45	Lucy	Taaka	KMC	0	15	15	9	15	NSC	sr.5	1	sr	0	1	4	0	0	1	0	0	0	1.73	1.76	2.21	2.63	2.91	3.53	domestic dog	0.548121409	0.966983846	11/1/10	control
ineq	12/17/10	2	1	45	Lucy	Taaka	KMC	1	15	15	6	11	NSC	sr.5	1	sr	0	1	7	0	2	1	0	0	0	1.5	1.4	1.97	3.94	3.9	4.22	domestic dog	0.405465108	1.371180723	12/17/10	ineq
ineq	10/22/10	1	0	46	Luna1	Taaka	EW	0	15	15	14	14	SNS	sr.5	1	sr	0	3	2	0	14	5	0	0	0	0.97	0.98	1.4	3.14	2.77	3.88	domestic dog	-0.030459207	1.1442228	10/22/10	ineq
sns	11/3/10	2	0	46	Luna1	Taaka	EW	0	15	15	8	15	SNS	sr.5	1	sr	0	1	0	0	4	7	0	0	0	0.91	0.76	1.44	2.27	1.98	3.15	domestic dog	-0.094310679	0.819779831	11/3/10	control
ineq	1/14/11	1	0	47	Luna2	Taaka	KMC	0	15	15	15	15	NSNR	sr.5	1	sr	1	8	1	0	3	0	0	0	0	0.66	0.7	0.91	3.57	3.6	3.92	domestic dog	-0.415515444	1.272565596	1/14/11	ineq
nsnr	2/23/11	2	0	47	Luna2	Taaka	KMC	0	15	15	15	15	NSNR	sr.5	1	sr	0	1	0	0	2	5	0	1	0	0.76	0.79	1.34	3.07	3.38	4.09	domestic dog	-0.274436846	1.121677562	2/23/11	control
ineq	2/16/11	1	0	48	Mac	Stringer	GK	0	15	15	13	15	NSC	sr.5	1	sr	0	4	0	1	13	6	1	10	1	1	0.99	1.07	5.67	5.9	6.22	domestic dog	0	1.735189118	2/16/11	ineq
nsc	3/23/11	2	0	48	Mac	Stringer	GK	1	15	15	5	10	NSC	sr.5	1	sr	0	4	2	1	10	1	0	2	1	1.37	1.27	1.75	5.1	5.21	4.88	domestic dog	0.31481074	1.62924054	3/23/11	control
ineq	1/17/11	1	0	49	Mackenzie	Stringer	WC	0	15	15	14	15	SNR	sr.5	1	sr	0	0	1	1	11	4	1	7	0	0.87	0.93	1.91	4.87	5.02	5.5	domestic dog	-0.139262067	1.583093937	1/17/11	ineq
snr	3/11/11	2	0	49	Mackenzie	Stringer	WC	0	15	15	15	15	SNR	sr.5	1	sr	0	3	1	1	14	1	1	13	0	0.94	0.93	1.5	3.91	4.52	4.29	domestic dog	-0.061875404	1.363537374	3/11/11	control
sns	10/28/10	1	1	50	Maggie1	Stringer	KMC	0	15	15	9	15	SNS	sr.5	1	sr	1	3	7	0	1	0	0	0	0	2.23	1.96	1.84	3.6	3.37	3.29	domestic dog	0.802001585	1.280933845	10/28/10	control
ineq	11/18/10	2	1	50	Maggie1	Stringer	KMC	0	15	15	13	15	SNS	sr.5	1	sr	0	3	3	0	0	1	0	0	0	1.2	1.41	1.97	3.57	3.98	4.19	domestic dog	0.182321557	1.272565596	11/18/10	ineq
ineq	11/4/10	1	0	51	Maggie2	Taaka	KMC	0	15	15	9	15	SNS	sr.5	1	sr	1	7	1	0	1	0	0	0	1	0.7	0.98	1.28	1.74	2.05	3.04	domestic dog	-0.356674944	0.553885113	11/4/10	ineq
sns	11/17/10	2	0	51	Maggie2	Taaka	KMC	1	15	15	5	11	SNS	sr.5	1	sr	0	1	0	0	0	0	0	0	1	1.23	1.21	1.71	3.47	2.69	4.21	domestic dog	0.207014169	1.244154594	11/17/10	control
nsc	11/8/10	1	1	52	Mai	Taaka	EW	0	15	15	8	15	NSC	sr.5	1	sr	0	0	0	0	0	1	0	0	1	1.4	1.62	1.67	2.9	2.97	4.19	domestic dog	0.336472237	1.064710737	11/8/10	control
ineq	12/8/10	2	1	52	Mai	Taaka	EW	0	15	15	13	15	NSC	sr.5	1	sr	0	8	2	0	9	0	0	0	1	1.1	1.14	1.46	5.34	5.02	5.44	domestic dog	0.09531018	1.675225653	12/8/10	ineq
snr	3/2/11	2	0	53	Nunu	Stringer	GK	0	15	15	13	15	SNR	sr.5	1	sr	0	1	1	1	6	13	0	0	2	1.37	1.51	2.44	4.4	4.5	6.56	domestic dog	0.31481074	1.481604541	3/2/11	control
ineq	2/11/11	1	0	53	Nunu	Stringer	GK	0	15	15	15	15	SNR	sr.5	1	sr	1	5	5	1	10	7	0	0	0	1.27	1.19	1.88	6.67	6.07	6.43	domestic dog	0.2390169	1.89761986	2/11/11	ineq
snr	4/22/11	1	1	54	Obikai	Stringer	OW	0	15	15	14	15	SNR	sr.5	1	sr	0	1	3	1	1	2	0	0	0	0.83	0.78	1.32	4.57	4.38	4.81	domestic dog	-0.186329578	1.519513205	4/22/11	control
ineq	5/6/11	2	1	54	Obikai	Stringer	OW	0	15	15	15	15	SNR	sr.5	1	sr	0	5	5	1	12	2	0	0	0	0.6	0.64	0.95	4.1	4.45	4.54	domestic dog	-0.510825624	1.410986974	5/6/11	ineq
ineq	3/25/11	1	0	55	Olivia	Stringer	OW	1	14	15	5	10	SNR	sr.5	1	sr	0	0	0	1	9	0	0	1	0	0.97	1.29	1.01	3.51	4.34	4.5	domestic dog	-0.030459207	1.255616037	3/25/11	ineq
snr	4/29/11	2	0	55	Olivia	Stringer	OW	0	15	15	15	15	SNR	sr.5	1	sr	0	1	0	0	6	0	0	1	0	0.83	0.8	1.05	4	4.06	4.05	domestic dog	-0.186329578	1.386294361	4/29/11	control
ineq	3/11/11	1	0	56	Omni	Stringer	GKT	0	15	15	15	15	SNR	sr.5	1	sr	1	3	0	0	10	1	1	2	0	0.97	0.96	1.25	4.47	4.71	5.1	domestic dog	-0.030459207	1.497388409	3/11/11	ineq
snr	4/25/11	2	0	56	Omni	Stringer	GKT	0	15	15	13	15	SNR	sr.5	1	sr	0	2	2	0	5	4	1	6	0	0.94	0.95	2.06	4.41	4.68	5.32	domestic dog	-0.061875404	1.483874689	4/25/11	control
ineq	3/7/11	1	0	57	Oonah	Stringer	OW	1	15	15	3	8	NSC	sr.5	1	sr	0	8	2	0	2	1	0	0	0	1.8	1.57	2.06	5.07	4.8	5.14	domestic dog	0.587786665	1.623340818	3/7/11	ineq
nsc	4/15/11	2	0	57	Oonah	Taaka	OW	1	15	15	1	6	NSC	sr.5	1	sr	0	2	0	0	0	0	0	0	0	2.34	2.12	2.14	4.68	5.08	5.03	domestic dog	0.850150929	1.54329811	4/15/11	control
ineq	10/20/10	1	0	58	Papita	Taaka	KMC	0	15	15	9	11	NSNR	sr.5	1	sr	1	2	1	0	3	0	0	0	0	0.33	0.7	0.96	2.53	2.24	3.37	domestic dog	-1.108662625	0.928219303	10/20/10	ineq
nsnr	11/15/10	2	0	58	Papita	Taaka	KMC	0	15	15	5	15	NSNR	sr.5	1	sr	0	2	0	0	0	1	0	0	2	0.8	0.75	4.61	2.3	2.15	4.92	domestic dog	-0.223143551	0.832909123	11/15/10	control
ineq	10/27/10	1	0	59	Piper	Taaka	KMC	0	15	15	12	15	NSNR	sr.5	1	sr	0	0	9	0	0	0	0	0	0	1.1	1.04	1.7	1.77	2.34	3.08	domestic dog	0.09531018	0.570979547	10/27/10	ineq
nsnr	11/19/10	2	0	59	Piper	Taaka	KMC	0	15	15	6	15	NSNR	sr.5	1	sr	0	1	0	0	0	1	0	0	1	1.14	1.17	1.92	3.71	3.66	4.01	domestic dog	0.131028262	1.311031877	11/19/10	control
nsnr	1/18/11	1	1	60	Ponder	Taaka	KMC	1	13	15	6	13	NSNR	sr.5	1	sr	0	0	0	0	0	0	0	0	0	1.47	1.62	1.97	3.63	4.08	4.14	domestic dog	0.385262401	1.289232648	1/18/11	control
ineq	2/14/11	2	1	60	Ponder	Taaka	KMC	0	15	15	9	15	NSNR	sr.5	1	sr	1	2	0	0	4	0	0	0	0	1.43	1.49	2.09	4.07	3.91	4.2	domestic dog	0.357674444	1.403642999	2/14/11	ineq
ineq	10/28/10	1	0	61	Riley	Stringer	KMC	1	15	15	6	12	NSNR	sr.5	1	sr	0	0	3	0	0	6	0	0	0	1.13	1.45	2.1	2.03	2.41	3.95	domestic dog	0.122217633	0.708035793	10/28/10	ineq
nsnr	11/18/10	2	0	61	Riley	Stringer	KMC	0	15	15	15	15	NSNR	sr.5	1	sr	0	1	0	1	13	12	0	0	0	1.1	1.12	1.8	3.73	3.49	4.21	domestic dog	0.09531018	1.316408234	11/18/10	control
ineq	10/25/10	1	0	62	Rose	Taaka	WC	0	15	15	14	15	NSNR	sr.5	1	sr	0	2	0	0	0	3	0	0	0	1.5	1.87	2.43	2.8	3.64	4.91	domestic dog	0.405465108	1.029619417	10/25/10	ineq
nsnr	11/22/10	2	0	62	Rose	Taaka	WC	0	15	15	13	15	NSNR	sr.5	1	sr	0	12	1	0	0	3	0	0	0	2.07	2.15	2.91	4.84	5.27	6.08	domestic dog	0.727548607	1.576914721	11/22/10	control
ineq	11/1/10	1	0	63	Rosie1	Taaka	KMC	0	15	15	13	15	SNS	sr.5	1	sr	1	8	2	0	0	2	0	0	0	1.2	1.33	2.24	2.63	2.73	3.53	domestic dog	0.182321557	0.966983846	11/1/10	ineq
sns	12/8/10	2	0	63	Rosie1	Taaka	KMC	1	15	15	6	11	SNS	sr.5	1	sr	0	8	1	0	5	1	0	0	3	18.12	2.74	2.51	20.56	5.29	4.9	domestic dog	2.897016301	3.023347441	12/8/10	control
ineq	3/27/11	1	0	64	Rosie2	Taaka	OW	0	15	15	14	15	NSC	sr.5	1	sr	0	0	6	0	5	7	0	0	3	2.07	2.1	2.25	4.4	4.59	4.37	domestic dog	0.727548607	1.481604541	3/27/11	ineq
nsc	4/15/11	2	0	64	Rosie2	Taaka	OW	0	15	15	8	15	NSC	sr.5	1	sr	0	0	0	0	4	3	1	4	1	2.07	2.19	2.86	5.07	4.95	4.57	domestic dog	0.727548607	1.623340818	4/15/11	control
nsc	10/26/10	1	1	65	Roxanne	Taaka	WC	0	15	15	5	14	NSC	sr.5	1	sr	0	1	0	0	0	2	0	0	0	1.54	1.6	2.26	2.51	2.66	4.84	domestic dog	0.431782416	0.920282753	10/26/10	control
ineq	11/17/10	2	1	65	Roxanne	Taaka	WC	1	15	15	7	13	NSC	sr.5	1	sr	1	11	2	0	2	1	0	0	1	1.03	1.2	1.95	3.6	3.65	5.15	domestic dog	0.029558802	1.280933845	11/17/10	ineq
snr	2/18/11	1	1	66	Ruby	Stringer	EW	0	15	15	8	15	SNR	sr.5	1	sr	0	3	1	0	11	4	1	5	4	1	1.24	1.75	5.07	5.15	5.12	domestic dog	0	1.623340818	2/18/11	control
ineq	5/21/11	2	1	66	Ruby	Stringer	EW	1	15	15	4	10	SNR	sr.5	1	sr	0	4	2	1	9	5	0	4	1	1.47	1.38	1.94	4.3	4.52	4.84	domestic dog	0.385262401	1.458615023	5/21/11	ineq
nsc	11/12/10	1	1	67	Sammie	Taaka	WC	0	15	15	10	13	NSC	sr.5	1	sr	0	5	3	0	1	0	0	0	0	2.1	2.09	2.7	4.34	3.99	5.47	domestic dog	0.741937345	1.467874348	11/12/10	control
ineq	12/8/10	2	1	67	Sammie	Taaka	WC	0	15	15	9	15	NSC	sr.5	1	sr	0	2	2	0	3	0	0	0	0	1.87	2.04	2.83	4.71	4.72	5.22	domestic dog	0.625938431	1.549687908	12/8/10	ineq
snr	3/25/11	1	1	68	Sass	Stringer	OW	1	15	15	7	12	SNR	sr.5	1	sr	0	1	0	1	14	0	0	1	0	1.07	1.13	1.41	3.7	4.09	4.51	domestic dog	0.067658648	1.30833282	3/25/11	control
ineq	4/29/11	2	1	68	Sass	Stringer	OW	0	15	15	10	15	SNR	sr.5	1	sr	0	1	1	1	12	4	0	3	1	1.07	1.09	2.12	4.44	4.56	4.67	domestic dog	0.067658648	1.490654376	4/29/11	ineq
nsnr	3/28/11	1	1	69	Sioux	Taaka	OW	1	15	15	6	13	NSNR	sr.5	1	sr	1	2	1	0	13	5	0	0	0	1.1	1.22	1.54	3.87	4.33	4.34	domestic dog	0.09531018	1.353254507	3/28/11	control
ineq	5/9/11	2	1	69	Sioux	Taaka	OW	0	15	15	10	15	NSNR	sr.5	1	sr	0	5	5	0	9	5	0	0	0	1.13	1.16	1.81	4.4	4.62	4.67	domestic dog	0.122217633	1.481604541	5/9/11	ineq
ineq	2/7/11	1	0	70	Slipper	Taaka	KMC	1	14	15	6	13	NSC	sr.5	1	sr	0	6	1	0	4	1	0	0	1	1.27	1.13	1.84	3.47	3.59	4.12	domestic dog	0.2390169	1.244154594	2/7/11	ineq
nsc	2/28/11	2	0	70	Slipper	Taaka	KMC	1	13	15	2	7	NSC	sr.5	1	sr	0	0	0	0	5	0	0	0	1	1.17	1.37	1.85	3.94	4.37	4.55	domestic dog	0.157003749	1.371180723	2/28/11	control
snr	3/9/11	1	1	71	Snickers	Stringer	OW	0	15	15	14	15	SNR	sr.5	1	sr	1	10	2	1	9	1	1	5	3	1.06	1	1.68	4.23	4.35	4.89	domestic dog	0.058268908	1.442201993	3/9/11	control
ineq	5/11/11	2	1	71	Snickers	Stringer	OW	0	15	15	12	15	SNR	sr.5	1	sr	0	3	6	0	9	3	0	0	0	0.94	1.04	2.03	3.84	4.33	4.86	domestic dog	-0.061875404	1.345472367	5/11/11	ineq
nsnr	1/14/11	1	1	72	Spec	Taaka	KMC	0	15	15	15	15	NSNR	sr.5	1	sr	0	0	0	0	11	13	0	0	0	0.73	0.81	1.1	2.64	3.39	3.7	domestic dog	-0.314710745	0.970778917	1/14/11	control
ineq	2/23/11	2	1	72	Spec	Taaka	KMC	0	15	15	14	15	NSNR	sr.5	1	sr	0	1	1	0	10	12	1	2	4	0.83	0.83	1.15	3.87	3.74	4.18	domestic dog	-0.186329578	1.353254507	2/23/11	ineq
nsc	2/18/11	1	1	73	Spot	Stringer	GKT	0	15	15	12	12	NSC	sr.5	1	sr	0	0	0	0	1	3	0	0	0	0.9	0.91	1.13	4.54	4.53	4.68	domestic dog	-0.105360516	1.512927012	2/18/11	control
ineq	4/1/11	2	1	73	Spot	Stringer	GKT	0	15	15	12	15	NSC	sr.5	1	sr	1	11	4	0	9	4	0	0	0	1.04	1.07	1.66	4.07	4.31	4.66	domestic dog	0.039220713	1.403642999	4/1/11	ineq
sns	10/25/10	1	1	74	Sweetums	Taaka	KMC	0	15	15	15	15	SNS	sr.5	1	sr	0	5	2	0	1	0	0	0	0	1.2	1.15	1.75	2.57	2.51	3.39	domestic dog	0.182321557	0.943905899	10/25/10	control
ineq	11/8/10	2	1	74	Sweetums	Taaka	KMC	0	15	15	13	15	SNS	sr.5	1	sr	0	3	0	0	0	2	0	0	0	1.04	1.15	2.39	3.11	2.69	3.82	domestic dog	0.039220713	1.134622726	11/8/10	ineq
sns	10/27/10	1	1	75	Sydney	Taaka	KMC	0	15	15	7	15	SNS	sr.5	1	sr	0	1	1	1	2	0	0	0	0	1.04	0.99	1.99	2.54	2.19	3.74	domestic dog	0.039220713	0.932164081	10/27/10	control
ineq	12/16/10	2	1	75	Sydney	Taaka	KMC	0	15	15	4	15	SNS	sr.5	1	sr	0	2	10	0	4	3	0	0	0	1.16	1.3	2.17	4	3.9	4.51	domestic dog	0.148420005	1.386294361	12/16/10	ineq
nsnr	2/25/11	1	1	76	Tahdy	Stringer	GKT	0	15	15	13	15	NSNR	sr.5	1	sr	1	8	0	1	13	1	0	0	1	1	1.03	1.57	4.91	4.79	5.53	domestic dog	0	1.591273942	2/25/11	control
ineq	3/4/11	2	1	76	Tahdy	Stringer	GKT	0	15	15	9	15	NSNR	sr.5	1	sr	1	12	4	1	13	4	0	0	0	1.04	1.02	1.35	4.14	4.58	4.88	domestic dog	0.039220713	1.420695788	3/4/11	ineq
nsnr	3/7/11	1	1	77	Tessie	Taaka	GK	0	15	15	12	15	NSNR	sr.5	1	sr	1	12	0	0	5	4	0	0	1	1.44	1.4	1.89	5.97	5.38	5.53	domestic dog	0.364643114	1.786746927	3/7/11	control
ineq	5/6/11	2	1	77	Tessie	Taaka	GK	0	15	15	4	9	NSNR	sr.5	1	sr	0	9	2	0	3	0	0	0	0	1.34	1.38	1.76	4.81	4.89	3.95	domestic dog	0.292669614	1.570697084	5/6/11	ineq
sns	10/22/10	1	1	78	Zumi	Taaka	KMC	0	15	15	15	15	SNS	sr.5	1	sr	1	1	2	0	0	0	0	0	0	0.97	1.07	1.16	2.64	2.59	3.1	domestic dog	-0.030459207	0.970778917	10/22/10	control
ineq	11/5/10	2	1	78	Zumi	Taaka	KMC	0	15	15	15	15	SNS	sr.5	1	sr	0	0	4	0	0	1	0	0	0	1.1	1.16	1.57	2.63	2.61	3.48	domestic dog	0.09531018	0.966983846	11/5/10	ineq
ineq	4/4/11	1	0	1	Angus	Taaka	GK	1	15	15	6	11	NSNR	sr.6	1	sr	0	5	1	0	6	4	1	2	2	1.54	1.54	2.22	5.74	6.25	6.55	domestic dog	0.431782416	1.74745921	4/4/11	ineq
nsnr	4/25/11	2	0	1	Angus	Taaka	GK	1	15	15	2	8	NSNR	sr.6	1	sr	0	0	0	0	1	1	0	1	0	2.37	2.16	2.59	6.17	6.41	5.81	domestic dog	0.862889955	1.819698838	4/25/11	control
snr	1/25/11	1	1	2	Annie	Stringer	WC	1	15	15	6	11	SNR	sr.6	1	sr	0	5	2	0	3	2	0	0	0	1.6	1.98	3.67	3.6	4.49	5.01	domestic dog	0.470003629	1.280933845	1/25/11	control
ineq	2/18/11	2	1	2	Annie	Stringer	WC	1	15	15	4	12	SNR	sr.6	1	sr	0	3	3	0	1	0	0	1	2	1.93	2	3.05	4.37	4.67	4.51	domestic dog	0.657520003	1.474763009	2/18/11	ineq
snr	2/16/11	1	1	3	Ariel	Stringer	GK	0	15	15	10	13	SNR	sr.6	1	sr	1	2	0	1	14	8	1	5	7	0.94	1.02	1.27	NA	6.28	6.45	domestic dog	-0.061875404	NA	2/16/11	control
ineq	3/2/11	2	1	3	Ariel	Stringer	GK	1	15	15	6	14	SNR	sr.6	1	sr	0	1	0	1	12	5	0	4	8	1.03	1.07	1.95	4.9	4.94	4.73	domestic dog	0.029558802	1.589235205	3/2/11	ineq
nsnr	2/25/11	1	1	4	Belichick	Stringer	GK	0	15	15	7	15	NSNR	sr.6	1	sr	0	3	0	1	14	6	0	4	1	1	0.97	1.6	5.1	5.4	6.53	domestic dog	0	1.62924054	2/25/11	control
ineq	3/9/11	2	1	4	Belichick	Stringer	GK	0	15	15	5	15	NSNR	sr.6	1	sr	1	3	3	0	13	2	0	7	4	0.97	0.99	2.27	4.77	4.81	4.61	domestic dog	-0.030459207	1.562346305	3/9/11	ineq
ineq	3/21/11	1	0	6	Bergy	Taaka	GK	1	12	15	0	5	NSC	sr.6	1	sr	0	2	0	0	0	0	0	3	0	1.97	2.35	NA	5.04	4.92	5.91	domestic dog	0.678033543	1.617406082	3/21/11	ineq
nsc	4/15/11	2	0	6	Bergy	Taaka	GK	1	14	15	1	6	NSC	sr.6	1	sr	0	3	0	1	3	1	0	3	1	2.34	3	2.53	6.41	6.48	5.15	domestic dog	0.850150929	1.857859271	4/15/11	control
ineq	3/25/11	1	0	7	Gracie	Stringer	KMC	0	15	15	12	14	SNS	sr.6	1	sr	1	5	3	0	0	4	0	0	2	0.87	1.03	2.14	4.34	3.86	4.12	domestic dog	-0.139262067	1.467874348	3/25/11	ineq
sns	5/13/11	2	0	7	Gracie	Stringer	KMC	0	15	15	13	15	SNS	sr.6	1	sr	0	5	1	0	6	1	0	0	2	0.8	0.85	1.6	3.8	3.54	4.1	domestic dog	-0.223143551	1.335001067	5/13/11	control
nsnr	2/14/11	1	1	8	Byron	Taaka	GK	0	14	14	14	14	NSNR	sr.6	1	sr	0	6	1	0	9	10	0	0	0	1.23	1.6	1.67	5.57	6.43	7.52	domestic dog	0.207014169	1.717395054	2/14/11	control
ineq	2/28/11	2	1	8	Byron	Taaka	GK	0	15	15	15	15	NSNR	sr.6	1	sr	0	2	1	1	11	13	0	0	0	1.63	1.52	1.95	5.44	5.35	5.56	domestic dog	0.488580015	1.693779061	2/28/11	ineq
ineq	1/14/11	1	0	10	Chloe	Taaka	WC	0	15	15	12	15	NSNR	sr.6	1	sr	0	7	7	1	10	6	0	0	4	1.21	1.01	1.8	4.88	4.54	5.45	domestic dog	0.19062036	1.58514522	1/14/11	ineq
nsnr	2/14/11	2	0	10	Chloe	Taaka	WC	1	15	15	2	12	NSNR	sr.6	1	sr	0	5	0	0	7	0	0	1	1	1.43	1.41	2.39	3.77	4.16	4.72	domestic dog	0.357674444	1.327075001	2/14/11	control
ineq	10/20/10	1	0	11	Cleo	Taaka	KMC	0	15	15	9	15	NSC	sr.6	1	sr	0	1	1	0	0	0	0	0	2	1.27	1.22	2.21	3.07	2.69	4.04	domestic dog	0.2390169	1.121677562	10/20/10	ineq
nsc	11/10/10	2	0	11	Cleo	Taaka	KMC	1	13	14	2	8	NSC	sr.6	1	sr	0	0	1	0	0	5	0	0	0	1.7	1.7	1.95	3.2	3.17	4.37	domestic dog	0.530628251	1.16315081	11/10/10	control
snr	2/11/11	1	1	12	Clover	Stringer	KMC	0	15	15	12	15	SNR	sr.6	1	sr	0	4	4	0	1	3	0	0	0	1.04	1.16	2.13	3.67	3.97	4.51	domestic dog	0.039220713	1.300191662	2/11/11	control
ineq	3/4/11	2	1	12	Clover	Stringer	KMC	0	14	15	4	15	SNR	sr.6	1	sr	0	1	0	0	1	0	0	0	1	1.6	1.72	3.36	4.07	4.22	4.58	domestic dog	0.470003629	1.403642999	3/4/11	ineq
ineq	11/3/10	1	0	13	Clytie	Taaka	KMC	0	15	15	12	15	NSNR	sr.6	1	sr	0	3	1	0	0	1	0	0	0	1.57	1.48	1.71	3.03	2.87	3.23	domestic dog	0.451075619	1.10856262	11/3/10	ineq
nsnr	11/15/10	2	0	13	Clytie	Taaka	KMC	0	15	15	13	15	NSNR	sr.6	1	sr	0	0	0	0	0	3	0	0	0	1.5	1.68	2.4	2.4	2.5	4.03	domestic dog	0.405465108	0.875468737	11/15/10	control
snr	2/9/11	1	1	14	Curley	Stringer	KMC	0	15	15	15	15	SNR	sr.6	1	sr	0	5	0	1	5	0	0	0	0	1.03	1.07	1.65	2.87	3.07	3.06	domestic dog	0.029558802	1.05431203	2/9/11	control
ineq	5/13/11	2	1	14	Curley	Stringer	KMC	0	15	15	9	15	SNR	sr.6	1	sr	0	8	1	0	5	1	0	0	1	1.1	1.15	2.1	3.27	3.33	3.49	domestic dog	0.09531018	1.184789985	5/13/11	ineq
ineq	10/22/10	1	0	15	Daisy1	Taaka	KMC	0	15	15	15	15	SNS	sr.6	1	sr	1	3	1	0	0	0	0	0	0	1.27	1.25	1.68	4.17	3.36	3.6	domestic dog	0.2390169	1.427916036	10/22/10	ineq
sns	10/29/10	2	0	15	Daisy1	Taaka	KMC	0	15	15	15	15	SNS	sr.6	1	sr	0	0	0	0	0	0	0	0	0	0.94	1.04	1.29	2.37	2.32	2.92	domestic dog	-0.061875404	0.862889955	10/29/10	control
ineq	1/17/11	1	0	17	Daisy3	Stringer	KMC	0	15	15	14	15	SNR	sr.6	1	sr	0	1	0	1	6	1	0	0	0	1.3	1.25	1.69	3.73	4.07	3.91	domestic dog	0.262364264	1.316408234	1/17/11	ineq
snr	5/2/11	2	0	17	Daisy3	Stringer	KMC	0	15	15	15	15	SNR	sr.6	1	sr	0	1	0	0	7	9	0	0	0	1.17	1.26	1.64	4.1	4.18	4.3	domestic dog	0.157003749	1.410986974	5/2/11	control
sns	10/25/10	1	1	18	Danko	Taaka	KMC	1	15	15	3	10	SNS	sr.6	1	sr	0	3	2	0	0	1	0	0	0	1.07	1.06	2.07	2.37	2.52	4.13	domestic dog	0.067658648	0.862889955	10/25/10	control
ineq	11/15/10	2	1	18	Danko	Taaka	KMC	1	15	15	3	9	SNS	sr.6	1	sr	0	0	1	0	0	0	0	0	1	1.67	1.77	2.2	3.04	3.08	3.93	domestic dog	0.512823626	1.111857515	11/15/10	ineq
nsc	10/24/10	1	1	20	Dayton	Taaka	KMC	1	14	15	8	13	NSC	sr.6	1	sr	1	6	0	0	0	0	0	0	0	1.17	1.27	1.65	2.7	2.73	3.56	domestic dog	0.157003749	0.993251773	10/24/10	control
ineq	11/22/10	2	1	20	Dayton	Taaka	KMC	0	15	15	5	15	NSC	sr.6	1	sr	1	6	5	1	12	5	0	0	0	1.1	1.21	1.61	3.34	3.6	3.73	domestic dog	0.09531018	1.205970807	11/22/10	ineq
ineq	4/4/11	1	0	21	Diego	Taaka	OW	0	14	15	5	14	SNR	sr.6	1	sr	1	7	1	1	9	1	0	0	0	1.9	1.9	2.56	4.2	4.34	3.95	domestic dog	0.641853886	1.435084525	4/4/11	ineq
snr	5/8/11	2	0	21	Diego	Taaka	OW	0	15	15	3	15	SNR	sr.6	1	sr	0	10	1	0	7	2	0	0	0	2.24	1.98	3.52	4.41	4.48	4.41	domestic dog	0.806475866	1.483874689	5/8/11	control
sns	2/18/11	1	1	22	Duke	Stringer	EW	0	14	14	10	15	SNS	sr.6	1	sr	0	5	0	0	3	6	0	1	4	1.44	1.42	4.3	4.31	5.2	6.99	domestic dog	0.364643114	1.460937904	2/18/11	control
ineq	5/21/11	2	1	22	Duke	Stringer	EW	1	15	15	4	13	SNS	sr.6	1	sr	1	8	2	1	9	1	0	0	3	1.26	1.77	2.49	4.37	5.02	5.34	domestic dog	0.231111721	1.474763009	5/21/11	ineq
sns	10/27/10	1	1	23	Ebony	Taaka	KMC	0	15	15	14	15	SNS	sr.6	1	sr	0	1	1	0	1	0	0	0	0	0.77	0.75	0.97	2.14	1.94	2.38	domestic dog	-0.261364764	0.760805829	10/27/10	control
ineq	11/22/10	2	1	23	Ebony	Taaka	KMC	0	15	15	5	15	SNS	sr.6	1	sr	0	5	2	0	7	3	0	0	1	0.84	0.87	1.14	3.41	3.42	4.05	domestic dog	-0.174353387	1.226712291	11/22/10	ineq
ineq	10/22/10	1	0	24	Elsie	Taaka	KMC	0	15	15	11	15	SNS	sr.6	1	sr	0	5	2	0	2	1	0	0	0	0.87	0.93	1.99	2.71	2.45	3.68	domestic dog	-0.139262067	0.996948635	10/22/10	ineq
sns	11/5/10	2	0	24	Elsie	Taaka	KMC	0	15	15	11	15	SNS	sr.6	1	sr	0	4	7	0	0	0	0	0	0	0.97	1.02	1.87	2.37	2.62	3.32	domestic dog	-0.030459207	0.862889955	11/5/10	control
nsc	10/29/10	1	1	25	Georgie	Taaka	KMC	0	12	15	8	15	NSC	sr.6	1	sr	0	1	1	0	1	0	0	0	0	1.23	1.32	1.53	2.1	2.73	3.1	domestic dog	0.207014169	0.741937345	10/29/10	control
ineq	12/17/10	2	1	25	Georgie	Taaka	KMC	0	15	15	11	15	NSC	sr.6	1	sr	1	6	5	0	6	1	0	0	0	0.96	1	1.39	3.43	3.75	4.2	domestic dog	-0.040821995	1.232560261	12/17/10	ineq
nsc	4/20/11	1	1	26	Gilligan	Taaka	GKT	0	14	14	9	15	NSC	sr.6	1	sr	0	2	0	0	8	2	0	0	2	1.53	1.77	2.17	4.53	4.87	4.92	domestic dog	0.425267735	1.510721939	4/20/11	control
ineq	5/8/11	2	1	26	Gilligan	Taaka	GKT	0	14	14	9	15	NSC	sr.6	1	sr	1	9	1	0	6	5	0	2	0	1.44	1.63	2.98	5.17	5.21	4.98	domestic dog	0.364643114	1.642872689	5/8/11	ineq
ineq	3/11/11	1	0	27	Gretchen	Stringer	GK	0	14	14	9	15	SNS	sr.6	1	sr	0	2	3	0	10	2	0	3	1	1	0.92	1.76	4.47	4.98	5.55	domestic dog	0	1.497388409	3/11/11	ineq
sns	5/13/11	2	0	27	Gretchen	Stringer	GK	1	15	15	3	8	SNS	sr.6	1	sr	0	8	1	1	14	1	0	4	0	0.94	0.92	1.98	6.14	6.15	5.96	domestic dog	-0.061875404	1.814824742	5/13/11	control
sns	11/4/10	1	1	28	Gromit	Taaka	KMC	1	14	15	5	10	SNS	sr.6	1	sr	0	0	1	0	0	0	0	0	1	1.43	2.36	1.65	2.53	3.53	3.93	domestic dog	0.357674444	0.928219303	11/4/10	control
ineq	12/2/10	2	1	28	Gromit	Taaka	KMC	0	15	15	11	15	SNS	sr.6	1	sr	0	3	5	1	8	4	1	2	2	0.97	1.09	3.51	4.14	3.92	5.44	domestic dog	-0.030459207	1.420695788	12/2/10	ineq
ineq	4/13/11	1	0	30	Gus	Stringer	KMC	0	15	15	13	15	SNS	sr.6	1	sr	0	3	3	1	12	10	0	0	0	1.27	1.25	1.3	4.24	4.18	4.26	domestic dog	0.2390169	1.444563269	4/13/11	ineq
sns	5/18/11	2	0	30	Gus	Stringer	KMC	0	15	15	14	15	SNS	sr.6	1	sr	0	3	1	0	10	11	0	3	1	1.03	1.08	1.62	3.3	3.84	4.29	domestic dog	0.029558802	1.193922468	5/18/11	control
snr	5/6/11	2	0	31	Harry	Taaka	GK	0	15	15	12	15	SNR	sr.6	1	sr	0	11	2	1	11	0	0	0	0	1.34	1.34	3.22	4.64	4.83	5.36	domestic dog	0.292669614	1.534714366	5/6/11	control
ineq	4/8/11	1	0	31	Harry	Taaka	GK	0	15	15	15	15	SNR	sr.6	1	sr	1	12	6	0	12	7	0	0	0	1.87	1.77	2.34	6.94	7.19	8.26	domestic dog	0.625938431	1.937301775	4/8/11	ineq
ineq	4/25/11	2	1	32	Hawkeye	Stringer	GKT	1	15	15	7	13	SNR	sr.6	1	sr	1	8	3	0	10	2	0	1	0	0.86	0.81	1.45	4.97	4.7	4.71	domestic dog	-0.15082289	1.60341984	4/25/11	ineq
snr	3/11/11	1	1	32	Hawkeye	Stringer	GKT	0	15	15	14	15	SNR	sr.6	1	sr	1	6	4	1	9	8	0	2	0	1.13	1.11	1.81	5.27	4.96	5.18	domestic dog	0.122217633	1.662030363	3/11/11	control
ineq	5/2/11	1	0	33	Honey	Stringer	KMC	0	15	15	14	15	NSNR	sr.6	1	sr	0	8	3	1	15	0	0	0	0	1.26	1.27	1.84	3.5	3.49	4.18	domestic dog	0.231111721	1.252762968	5/2/11	ineq
nsnr	5/16/11	2	0	33	Honey	Stringer	KMC	0	15	15	12	15	NSNR	sr.6	1	sr	0	1	0	0	10	5	0	0	0	0.93	1.2	1.93	3.07	3.67	4.32	domestic dog	-0.072570693	1.121677562	5/16/11	control
sns	10/25/10	1	1	34	Hugo	Taaka	KMC	0	14	14	7	9	SNS	sr.6	1	sr	0	4	1	0	0	0	0	0	2	2.2	2.18	2.16	4	3.89	3.99	domestic dog	0.78845736	1.386294361	10/25/10	control
ineq	11/22/10	2	1	34	Hugo	Taaka	KMC	0	15	15	7	15	SNS	sr.6	1	sr	0	3	1	0	0	0	0	0	0	1.77	1.76	2.48	4.21	4.13	4.2	domestic dog	0.570979547	1.437462648	11/22/10	ineq
ineq	2/25/11	1	0	35	Jake	Stringer	GK	0	15	15	15	15	NSC	sr.6	1	sr	1	4	0	0	11	7	0	0	1	0.9	0.8	1.46	5.37	5.47	6.96	domestic dog	-0.105360516	1.680827909	2/25/11	ineq
nsc	3/9/11	2	0	35	Jake	Stringer	GK	0	15	15	8	15	NSC	sr.6	1	sr	0	4	0	0	7	2	0	0	1	1.14	1.08	1.94	4.78	4.56	5.24	domestic dog	0.131028262	1.564440547	3/9/11	control
snr	2/18/11	1	1	36	Juno	Stringer	GK	1	15	15	6	13	SNR	sr.6	1	sr	0	3	2	1	14	7	0	1	3	0.83	1.24	2	6.17	6.05	6.76	domestic dog	-0.186329578	1.819698838	2/18/11	control
ineq	4/22/11	2	1	36	Juno	Stringer	GK	0	15	15	10	15	SNR	sr.6	1	sr	1	5	0	1	13	3	0	1	0	1.27	1.22	2.59	4.84	4.93	5.19	domestic dog	0.2390169	1.576914721	4/22/11	ineq
ineq	2/7/11	1	0	37	Kapa	Taaka	GK	1	15	15	6	14	SNS	sr.6	1	sr	0	0	3	0	6	2	1	9	6	2	1.99	2.89	6.41	5.85	6.38	domestic dog	0.693147181	1.857859271	2/7/11	ineq
sns	3/7/11	2	0	37	Kapa	Taaka	GK	0	15	15	7	15	SNS	sr.6	1	sr	1	1	0	0	3	3	0	0	0	1.83	1.89	3.05	4.43	4.94	4.94	domestic dog	0.604315967	1.488399584	3/7/11	control
nsc	11/3/10	1	1	38	Kyler	Taaka	KMC	0	15	15	14	15	NSC	sr.6	1	sr	0	0	0	0	0	1	0	0	0	1.17	1.29	2.02	2.1	2.29	3.36	domestic dog	0.157003749	0.741937345	11/3/10	control
ineq	11/15/10	2	1	38	Kyler	Taaka	KMC	1	15	15	7	14	NSC	sr.6	1	sr	0	0	1	0	0	5	0	0	1	1.53	1.62	2.46	1.46	3.52	3.81	domestic dog	0.425267735	0.378436436	11/15/10	ineq
ineq	2/18/11	1	0	39	Kyra	Stringer	OW	1	15	15	6	13	SNR	sr.6	1	sr	0	3	3	1	10	1	0	0	0	1.23	1.05	1.33	4.5	4.69	5.03	domestic dog	0.207014169	1.504077397	2/18/11	ineq
snr	4/22/11	2	0	39	Kyra	Stringer	OW	1	15	15	4	9	SNR	sr.6	1	sr	0	0	0	0	9	1	0	1	1	1.4	1.36	1.99	4.83	4.84	4.91	domestic dog	0.336472237	1.574846468	4/22/11	control
ineq	1/21/11	1	0	40	Lily	Taaka	KMC	0	15	15	4	15	NSNR	sr.6	1	sr	0	0	1	1	5	3	0	1	3	1.7	2.05	2.63	3.97	4.07	4.34	domestic dog	0.530628251	1.378766095	1/21/11	ineq
nsnr	4/27/11	2	0	40	Lily	Taaka	KMC	1	15	15	3	9	NSNR	sr.6	1	sr	0	3	0	1	6	1	0	0	2	1.57	1.58	2.99	4.01	4.12	4.23	domestic dog	0.451075619	1.388791241	4/27/11	control
ineq	2/9/11	1	0	41	Lindy	Stringer	EW	0	15	15	14	14	NSNR	sr.6	1	sr	0	0	0	1	12	1	0	0	0	1.24	1.2	1.59	5.81	5.09	5.32	domestic dog	0.21511138	1.759580571	2/9/11	ineq
nsnr	2/25/11	2	0	41	Lindy	Stringer	EW	0	15	15	13	14	NSNR	sr.6	1	sr	0	0	0	1	14	8	0	0	1	1.47	1.35	1.74	5.07	5.5	5.92	domestic dog	0.385262401	1.623340818	2/25/11	control
ineq	12/17/10	1	0	42	Loki	Taaka	GKT	0	15	15	11	14	SNR	sr.6	1	sr	1	7	1	1	10	2	0	0	0	1.04	0.96	1.5	4.27	3.95	4.4	domestic dog	0.039220713	1.451613827	12/17/10	ineq
snr	5/6/11	2	0	42	Loki	Taaka	GKT	1	15	15	6	14	SNR	sr.6	1	sr	0	10	2	1	12	0	0	1	0	0.96	1.02	1.7	4.83	4.74	5.14	domestic dog	-0.040821995	1.574846468	5/6/11	control
nsnr	2/25/11	1	1	44	Louis	Stringer	OW	0	15	15	6	12	NSNR	sr.6	1	sr	1	13	0	1	8	0	0	0	0	1.4	1.19	2.17	5.41	5.11	5.44	domestic dog	0.336472237	1.688249093	2/25/11	control
ineq	3/2/11	2	1	44	Louis	Stringer	OW	1	14	14	3	10	NSNR	sr.6	1	sr	1	12	0	1	4	0	0	0	0	1.16	1.06	1.51	5.07	4.83	5.05	domestic dog	0.148420005	1.623340818	3/2/11	ineq
nsc	11/1/10	1	1	45	Lucy	Taaka	KMC	0	15	15	9	15	NSC	sr.6	1	sr	0	1	4	0	0	1	0	0	0	2.03	1.76	2.21	3.43	2.91	3.53	domestic dog	0.708035793	1.232560261	11/1/10	control
ineq	12/17/10	2	1	45	Lucy	Taaka	KMC	1	15	15	6	11	NSC	sr.6	1	sr	0	1	7	1	2	1	0	0	0	1.4	1.4	1.97	4.04	3.9	4.22	domestic dog	0.336472237	1.396244692	12/17/10	ineq
ineq	10/22/10	1	0	46	Luna1	Taaka	EW	0	15	15	14	14	SNS	sr.6	1	sr	0	3	2	1	14	5	0	0	0	0.93	0.98	1.4	2.73	2.77	3.88	domestic dog	-0.072570693	1.004301609	10/22/10	ineq
sns	11/3/10	2	0	46	Luna1	Taaka	EW	0	15	15	8	15	SNS	sr.6	1	sr	0	1	0	0	4	7	0	0	0	0.87	0.76	1.44	1.84	1.98	3.15	domestic dog	-0.139262067	0.609765572	11/3/10	control
ineq	1/14/11	1	0	47	Luna2	Taaka	KMC	0	15	15	15	15	NSNR	sr.6	1	sr	0	8	1	1	3	0	0	0	0	0.66	0.7	0.91	3.43	3.6	3.92	domestic dog	-0.415515444	1.232560261	1/14/11	ineq
nsnr	2/23/11	2	0	47	Luna2	Taaka	KMC	0	15	15	15	15	NSNR	sr.6	1	sr	0	1	0	0	2	5	0	1	0	0.67	0.79	1.34	3.37	3.38	4.09	domestic dog	-0.400477567	1.214912744	2/23/11	control
ineq	2/16/11	1	0	48	Mac	Stringer	GK	0	15	15	13	15	NSC	sr.6	1	sr	1	4	0	1	13	6	1	10	1	0.97	0.99	1.07	6.34	5.9	6.22	domestic dog	-0.030459207	1.846878768	2/16/11	ineq
nsc	3/23/11	2	0	48	Mac	Stringer	GK	1	15	15	5	10	NSC	sr.6	1	sr	0	4	2	1	10	1	0	2	1	1.17	1.27	1.75	4.78	5.21	4.88	domestic dog	0.157003749	1.564440547	3/23/11	control
ineq	1/17/11	1	0	49	Mackenzie	Stringer	WC	0	15	15	14	15	SNR	sr.6	1	sr	0	0	1	0	11	4	1	7	0	1.07	0.93	1.91	5.88	5.02	5.5	domestic dog	0.067658648	1.771556762	1/17/11	ineq
snr	3/11/11	2	0	49	Mackenzie	Stringer	WC	0	15	15	15	15	SNR	sr.6	1	sr	1	3	1	0	14	1	1	13	0	0.9	0.93	1.5	4.91	4.52	4.29	domestic dog	-0.105360516	1.591273942	3/11/11	control
sns	10/28/10	1	1	50	Maggie1	Stringer	KMC	0	15	15	9	15	SNS	sr.6	1	sr	0	3	7	0	1	0	0	0	0	1.47	1.96	1.84	3.07	3.37	3.29	domestic dog	0.385262401	1.121677562	10/28/10	control
ineq	11/18/10	2	1	50	Maggie1	Stringer	KMC	0	15	15	13	15	SNS	sr.6	1	sr	0	3	3	0	0	1	0	0	0	1.61	1.41	1.97	3.74	3.98	4.19	domestic dog	0.476234179	1.319085611	11/18/10	ineq
ineq	11/4/10	1	0	51	Maggie2	Taaka	KMC	0	15	15	9	15	SNS	sr.6	1	sr	0	7	1	0	1	0	0	0	1	1.23	0.98	1.28	2.33	2.05	3.04	domestic dog	0.207014169	0.845868268	11/4/10	ineq
sns	11/17/10	2	0	51	Maggie2	Taaka	KMC	1	15	15	5	11	SNS	sr.6	1	sr	0	1	0	0	0	0	0	0	1	1.3	1.21	1.71	2.6	2.69	4.21	domestic dog	0.262364264	0.955511445	11/17/10	control
nsc	11/8/10	1	1	52	Mai	Taaka	EW	0	15	15	8	15	NSC	sr.6	1	sr	0	0	0	0	0	1	0	0	1	1.47	1.62	1.67	2.8	2.97	4.19	domestic dog	0.385262401	1.029619417	11/8/10	control
ineq	12/8/10	2	1	52	Mai	Taaka	EW	0	15	15	13	15	NSC	sr.6	1	sr	1	8	2	1	9	0	0	0	1	1.1	1.14	1.46	5.1	5.02	5.44	domestic dog	0.09531018	1.62924054	12/8/10	ineq
snr	3/2/11	2	0	53	Nunu	Stringer	GK	0	15	15	13	15	SNR	sr.6	1	sr	1	1	1	0	6	13	0	0	2	1.37	1.51	2.44	4.3	4.5	6.56	domestic dog	0.31481074	1.458615023	3/2/11	control
ineq	2/11/11	1	0	53	Nunu	Stringer	GK	0	15	15	15	15	SNR	sr.6	1	sr	0	5	5	1	10	7	0	0	0	1.1	1.19	1.88	5.64	6.07	6.43	domestic dog	0.09531018	1.729884066	2/11/11	ineq
snr	4/22/11	1	1	54	Obikai	Stringer	OW	0	15	15	14	15	SNR	sr.6	1	sr	0	1	3	0	1	2	0	0	0	0.87	0.78	1.32	4.41	4.38	4.81	domestic dog	-0.139262067	1.483874689	4/22/11	control
ineq	5/6/11	2	1	54	Obikai	Stringer	OW	0	15	15	15	15	SNR	sr.6	1	sr	1	5	5	0	12	2	0	0	0	0.63	0.64	0.95	4.07	4.45	4.54	domestic dog	-0.46203546	1.403642999	5/6/11	ineq
ineq	3/25/11	1	0	55	Olivia	Stringer	OW	1	14	15	5	10	SNR	sr.6	1	sr	0	0	0	1	9	0	0	1	0	1.2	1.29	1.01	4.01	4.34	4.5	domestic dog	0.182321557	1.388791241	3/25/11	ineq
snr	4/29/11	2	0	55	Olivia	Stringer	OW	0	15	15	15	15	SNR	sr.6	1	sr	0	1	0	0	6	0	0	1	0	0.77	0.8	1.05	4.1	4.06	4.05	domestic dog	-0.261364764	1.410986974	4/29/11	control
ineq	3/11/11	1	0	56	Omni	Stringer	GKT	0	15	15	15	15	SNR	sr.6	1	sr	0	3	0	1	10	1	0	2	0	0.94	0.96	1.25	4.91	4.71	5.1	domestic dog	-0.061875404	1.591273942	3/11/11	ineq
snr	4/25/11	2	0	56	Omni	Stringer	GKT	0	15	15	13	15	SNR	sr.6	1	sr	0	2	2	1	5	4	0	6	0	0.9	0.95	2.06	4.61	4.68	5.32	domestic dog	-0.105360516	1.528227857	4/25/11	control
ineq	3/7/11	1	0	57	Oonah	Stringer	OW	1	15	15	3	8	NSC	sr.6	1	sr	1	8	2	0	2	1	0	0	0	1.37	1.57	2.06	4.74	4.8	5.14	domestic dog	0.31481074	1.556037136	3/7/11	ineq
nsc	4/15/11	2	0	57	Oonah	Taaka	OW	1	15	15	1	6	NSC	sr.6	1	sr	0	2	0	0	0	0	0	0	0	2.34	2.12	2.14	5.77	5.08	5.03	domestic dog	0.850150929	1.752672081	4/15/11	control
ineq	10/20/10	1	0	58	Papita	Taaka	KMC	0	15	15	9	11	NSNR	sr.6	1	sr	0	2	1	1	3	0	0	0	0	0.63	0.7	0.96	2.37	2.24	3.37	domestic dog	-0.46203546	0.862889955	10/20/10	ineq
nsnr	11/15/10	2	0	58	Papita	Taaka	KMC	0	15	15	5	15	NSNR	sr.6	1	sr	0	2	0	0	0	1	0	0	2	0.7	0.75	4.61	2.37	2.15	4.92	domestic dog	-0.356674944	0.862889955	11/15/10	control
ineq	10/27/10	1	0	59	Piper	Taaka	KMC	0	15	15	12	15	NSNR	sr.6	1	sr	0	0	9	0	0	0	0	0	0	0.96	1.04	1.7	2.53	2.34	3.08	domestic dog	-0.040821995	0.928219303	10/27/10	ineq
nsnr	11/19/10	2	0	59	Piper	Taaka	KMC	0	15	15	6	15	NSNR	sr.6	1	sr	0	1	0	0	0	1	0	0	1	1.14	1.17	1.92	3.84	3.66	4.01	domestic dog	0.131028262	1.345472367	11/19/10	control
nsnr	1/18/11	1	1	60	Ponder	Taaka	KMC	1	13	15	6	13	NSNR	sr.6	1	sr	0	0	0	0	0	0	0	0	0	1.5	1.62	1.97	4.04	4.08	4.14	domestic dog	0.405465108	1.396244692	1/18/11	control
ineq	2/14/11	2	1	60	Ponder	Taaka	KMC	0	15	15	9	15	NSNR	sr.6	1	sr	0	2	0	1	4	0	0	0	0	1.6	1.49	2.09	3.74	3.91	4.2	domestic dog	0.470003629	1.319085611	2/14/11	ineq
ineq	10/28/10	1	0	61	Riley	Stringer	KMC	1	15	15	6	12	NSNR	sr.6	1	sr	0	0	3	0	0	6	0	0	0	1.34	1.45	2.1	2.44	2.41	3.95	domestic dog	0.292669614	0.891998039	10/28/10	ineq
nsnr	11/18/10	2	0	61	Riley	Stringer	KMC	0	15	15	15	15	NSNR	sr.6	1	sr	0	1	0	1	13	12	0	0	0	1.14	1.12	1.8	3.94	3.49	4.21	domestic dog	0.131028262	1.371180723	11/18/10	control
ineq	10/25/10	1	0	62	Rose	Taaka	WC	0	15	15	14	15	NSNR	sr.6	1	sr	0	2	0	0	0	3	0	0	0	1.53	1.87	2.43	3.3	3.64	4.91	domestic dog	0.425267735	1.193922468	10/25/10	ineq
nsnr	11/22/10	2	0	62	Rose	Taaka	WC	0	15	15	13	15	NSNR	sr.6	1	sr	1	12	1	0	0	3	0	0	0	2.4	2.15	2.91	4.94	5.27	6.08	domestic dog	0.875468737	1.597365331	11/22/10	control
ineq	11/1/10	1	0	63	Rosie1	Taaka	KMC	0	15	15	13	15	SNS	sr.6	1	sr	1	8	2	0	0	2	0	0	0	1.2	1.33	2.24	2.74	2.73	3.53	domestic dog	0.182321557	1.00795792	11/1/10	ineq
sns	12/8/10	2	0	63	Rosie1	Taaka	KMC	1	15	15	6	11	SNS	sr.6	1	sr	0	8	1	1	5	1	0	0	3	1.87	2.74	2.51	4.47	5.29	4.9	domestic dog	0.625938431	1.497388409	12/8/10	control
ineq	3/27/11	1	0	64	Rosie2	Taaka	OW	0	15	15	14	15	NSC	sr.6	1	sr	0	0	6	0	5	7	0	0	3	2.7	2.1	2.25	4.6	4.59	4.37	domestic dog	0.993251773	1.526056303	3/27/11	ineq
nsc	4/15/11	2	0	64	Rosie2	Taaka	OW	0	15	15	8	15	NSC	sr.6	1	sr	0	0	0	0	4	3	0	4	1	2	2.19	2.86	4.94	4.95	4.57	domestic dog	0.693147181	1.597365331	4/15/11	control
nsc	10/26/10	1	1	65	Roxanne	Taaka	WC	0	15	15	5	14	NSC	sr.6	1	sr	0	1	0	0	0	2	0	0	0	1.6	1.6	2.26	2.7	2.66	4.84	domestic dog	0.470003629	0.993251773	10/26/10	control
ineq	11/17/10	2	1	65	Roxanne	Taaka	WC	1	15	15	7	13	NSC	sr.6	1	sr	1	11	2	0	2	1	0	0	1	1.16	1.2	1.95	3.13	3.65	5.15	domestic dog	0.148420005	1.141033005	11/17/10	ineq
snr	2/18/11	1	1	66	Ruby	Stringer	EW	0	15	15	8	15	SNR	sr.6	1	sr	0	3	1	1	11	4	1	5	4	1.27	1.24	1.75	4.71	5.15	5.12	domestic dog	0.2390169	1.549687908	2/18/11	control
ineq	5/21/11	2	1	66	Ruby	Stringer	EW	1	15	15	4	10	SNR	sr.6	1	sr	0	4	2	1	9	5	0	4	1	1.44	1.38	1.94	5.01	4.52	4.84	domestic dog	0.364643114	1.611435915	5/21/11	ineq
nsc	11/12/10	1	1	67	Sammie	Taaka	WC	0	15	15	10	13	NSC	sr.6	1	sr	0	5	3	1	1	0	0	0	0	1.97	2.09	2.7	4.11	3.99	5.47	domestic dog	0.678033543	1.413423029	11/12/10	control
ineq	12/8/10	2	1	67	Sammie	Taaka	WC	0	15	15	9	15	NSC	sr.6	1	sr	0	2	2	0	3	0	0	0	0	2.13	2.04	2.83	4.37	4.72	5.22	domestic dog	0.75612198	1.474763009	12/8/10	ineq
snr	3/25/11	1	1	68	Sass	Stringer	OW	1	15	15	7	12	SNR	sr.6	1	sr	0	1	0	1	14	0	0	1	0	1.03	1.13	1.41	3.8	4.09	4.51	domestic dog	0.029558802	1.335001067	3/25/11	control
ineq	4/29/11	2	1	68	Sass	Stringer	OW	0	15	15	10	15	SNR	sr.6	1	sr	0	1	1	1	12	4	0	3	1	1.13	1.09	2.12	4.3	4.56	4.67	domestic dog	0.122217633	1.458615023	4/29/11	ineq
nsnr	3/28/11	1	1	69	Sioux	Taaka	OW	1	15	15	6	13	NSNR	sr.6	1	sr	0	2	1	1	13	5	0	0	0	1.31	1.22	1.54	3.74	4.33	4.34	domestic dog	0.270027137	1.319085611	3/28/11	control
ineq	5/9/11	2	1	69	Sioux	Taaka	OW	0	15	15	10	15	NSNR	sr.6	1	sr	0	5	5	1	9	5	0	0	0	1.2	1.16	1.81	5.34	4.62	4.67	domestic dog	0.182321557	1.675225653	5/9/11	ineq
ineq	2/7/11	1	0	70	Slipper	Taaka	KMC	1	14	15	6	13	NSC	sr.6	1	sr	0	6	1	0	4	1	0	0	1	0.97	1.13	1.84	3.54	3.59	4.12	domestic dog	-0.030459207	1.264126727	2/7/11	ineq
nsc	2/28/11	2	0	70	Slipper	Taaka	KMC	1	13	15	2	7	NSC	sr.6	1	sr	0	0	0	0	5	0	0	0	1	1.47	1.37	1.85	4.38	4.37	4.55	domestic dog	0.385262401	1.477048724	2/28/11	control
snr	3/9/11	1	1	71	Snickers	Stringer	OW	0	15	15	14	15	SNR	sr.6	1	sr	0	10	2	0	9	1	0	5	3	1.16	1	1.68	4.4	4.35	4.89	domestic dog	0.148420005	1.481604541	3/9/11	control
ineq	5/11/11	2	1	71	Snickers	Stringer	OW	0	15	15	12	15	SNR	sr.6	1	sr	0	3	6	0	9	3	0	0	0	0.86	1.04	2.03	3.97	4.33	4.86	domestic dog	-0.15082289	1.378766095	5/11/11	ineq
nsnr	1/14/11	1	1	72	Spec	Taaka	KMC	0	15	15	15	15	NSNR	sr.6	1	sr	0	0	0	0	11	13	0	0	0	0.77	0.81	1.1	3.8	3.39	3.7	domestic dog	-0.261364764	1.335001067	1/14/11	control
ineq	2/23/11	2	1	72	Spec	Taaka	KMC	0	15	15	14	15	NSNR	sr.6	1	sr	0	1	1	1	10	12	0	2	4	0.83	0.83	1.15	3.6	3.74	4.18	domestic dog	-0.186329578	1.280933845	2/23/11	ineq
nsc	2/18/11	1	1	73	Spot	Stringer	GKT	0	15	15	12	12	NSC	sr.6	1	sr	0	0	0	0	1	3	0	0	0	1	0.91	1.13	4.61	4.53	4.68	domestic dog	0	1.528227857	2/18/11	control
ineq	4/1/11	2	1	73	Spot	Stringer	GKT	0	15	15	12	15	NSC	sr.6	1	sr	1	11	4	1	9	4	0	0	0	1.2	1.07	1.66	4.07	4.31	4.66	domestic dog	0.182321557	1.403642999	4/1/11	ineq
sns	10/25/10	1	1	74	Sweetums	Taaka	KMC	0	15	15	15	15	SNS	sr.6	1	sr	0	5	2	0	1	0	0	0	0	1.13	1.15	1.75	2.13	2.51	3.39	domestic dog	0.122217633	0.75612198	10/25/10	control
ineq	11/8/10	2	1	74	Sweetums	Taaka	KMC	0	15	15	13	15	SNS	sr.6	1	sr	0	3	0	0	0	2	0	0	0	1.07	1.15	2.39	2.47	2.69	3.82	domestic dog	0.067658648	0.904218151	11/8/10	ineq
sns	10/27/10	1	1	75	Sydney	Taaka	KMC	0	15	15	7	15	SNS	sr.6	1	sr	0	1	1	0	2	0	0	0	0	0.94	0.99	1.99	2.14	2.19	3.74	domestic dog	-0.061875404	0.760805829	10/27/10	control
ineq	12/16/10	2	1	75	Sydney	Taaka	KMC	0	15	15	4	15	SNS	sr.6	1	sr	0	2	10	0	4	3	0	0	0	1.24	1.3	2.17	3.71	3.9	4.51	domestic dog	0.21511138	1.311031877	12/16/10	ineq
nsnr	2/25/11	1	1	76	Tahdy	Stringer	GKT	0	15	15	13	15	NSNR	sr.6	1	sr	1	8	0	1	13	1	0	0	1	1	1.03	1.57	4.84	4.79	5.53	domestic dog	0	1.576914721	2/25/11	control
ineq	3/4/11	2	1	76	Tahdy	Stringer	GKT	0	15	15	9	15	NSNR	sr.6	1	sr	1	12	4	1	13	4	0	0	0	0.97	1.02	1.35	4.51	4.58	4.88	domestic dog	-0.030459207	1.506297154	3/4/11	ineq
nsnr	3/7/11	1	1	77	Tessie	Taaka	GK	0	15	15	12	15	NSNR	sr.6	1	sr	1	12	0	0	5	4	0	0	1	1.4	1.4	1.89	5.43	5.38	5.53	domestic dog	0.336472237	1.691939134	3/7/11	control
ineq	5/6/11	2	1	77	Tessie	Taaka	GK	0	15	15	4	9	NSNR	sr.6	1	sr	1	9	2	0	3	0	0	0	0	1.3	1.38	1.76	5.11	4.89	3.95	domestic dog	0.262364264	1.631199404	5/6/11	ineq
sns	10/22/10	1	1	78	Zumi	Taaka	KMC	0	15	15	15	15	SNS	sr.6	1	sr	0	1	2	0	0	0	0	0	0	1.1	1.07	1.16	2.67	2.59	3.1	domestic dog	0.09531018	0.982078472	10/22/10	control
ineq	11/5/10	2	1	78	Zumi	Taaka	KMC	0	15	15	15	15	SNS	sr.6	1	sr	0	0	4	0	0	1	0	0	0	1.13	1.16	1.57	3.33	2.61	3.48	domestic dog	0.122217633	1.202972304	11/5/10	ineq
ineq	4/4/11	1	0	1	Angus	Taaka	GK	1	15	15	6	11	NSNR	sr.7	1	sr	0	5	1	1	6	4	0	2	2	1.04	1.54	2.22	6.01	6.25	6.55	domestic dog	0.039220713	1.793424749	4/4/11	ineq
nsnr	4/25/11	2	0	1	Angus	Taaka	GK	1	15	15	2	8	NSNR	sr.7	1	sr	0	0	0	0	1	1	0	1	0	2.17	2.16	2.59	7.07	6.41	5.81	domestic dog	0.774727168	1.95586048	4/25/11	control
snr	1/25/11	1	1	2	Annie	Stringer	WC	1	15	15	6	11	SNR	sr.7	1	sr	0	5	2	0	3	2	0	0	0	1.84	1.98	3.67	4.11	4.49	5.01	domestic dog	0.609765572	1.413423029	1/25/11	control
ineq	2/18/11	2	1	2	Annie	Stringer	WC	1	15	15	4	12	SNR	sr.7	1	sr	1	3	3	0	1	0	0	1	2	1.97	2	3.05	4.47	4.67	4.51	domestic dog	0.678033543	1.497388409	2/18/11	ineq
snr	2/16/11	1	1	3	Ariel	Stringer	GK	0	15	15	10	13	SNR	sr.7	1	sr	1	2	0	1	14	8	0	5	7	0.97	1.02	1.27	6.71	6.28	6.45	domestic dog	-0.030459207	1.903598951	2/16/11	control
ineq	3/2/11	2	1	3	Ariel	Stringer	GK	1	15	15	6	14	SNR	sr.7	1	sr	1	1	0	1	12	5	0	4	8	1.17	1.07	1.95	4.98	4.94	4.73	domestic dog	0.157003749	1.605429891	3/2/11	ineq
nsnr	2/25/11	1	1	4	Belichick	Stringer	GK	0	15	15	7	15	NSNR	sr.7	1	sr	0	3	0	1	14	6	0	4	1	0.94	0.97	1.6	4.84	5.4	6.53	domestic dog	-0.061875404	1.576914721	2/25/11	control
ineq	3/9/11	2	1	4	Belichick	Stringer	GK	0	15	15	5	15	NSNR	sr.7	1	sr	0	3	3	1	13	2	0	7	4	0.9	0.99	2.27	5.07	4.81	4.61	domestic dog	-0.105360516	1.623340818	3/9/11	ineq
ineq	3/21/11	1	0	6	Bergy	Taaka	GK	1	12	15	0	5	NSC	sr.7	1	sr	1	2	0	0	0	0	0	3	0	2.04	2.35	NA	5.11	4.92	5.91	domestic dog	0.712949808	1.631199404	3/21/11	ineq
nsc	4/15/11	2	0	6	Bergy	Taaka	GK	1	14	15	1	6	NSC	sr.7	1	sr	0	3	0	1	3	1	0	3	1	1.73	3	2.53	6.1	6.48	5.15	domestic dog	0.548121409	1.808288771	4/15/11	control
ineq	3/25/11	1	0	7	Gracie	Stringer	KMC	0	15	15	12	14	SNS	sr.7	1	sr	0	5	3	0	0	4	0	0	2	1.13	1.03	2.14	4	3.86	4.12	domestic dog	0.122217633	1.386294361	3/25/11	ineq
sns	5/13/11	2	0	7	Gracie	Stringer	KMC	0	15	15	13	15	SNS	sr.7	1	sr	1	5	1	0	6	1	0	0	2	0.8	0.85	1.6	3.54	3.54	4.1	domestic dog	-0.223143551	1.264126727	5/13/11	control
nsnr	2/14/11	1	1	8	Byron	Taaka	GK	0	14	14	14	14	NSNR	sr.7	1	sr	0	6	1	0	9	10	0	0	0	1.56	1.6	1.67	6.77	6.43	7.52	domestic dog	0.444685821	1.912501087	2/14/11	control
ineq	2/28/11	2	1	8	Byron	Taaka	GK	0	15	15	15	15	NSNR	sr.7	1	sr	0	2	1	0	11	13	0	0	0	1.57	1.52	1.95	6	5.35	5.56	domestic dog	0.451075619	1.791759469	2/28/11	ineq
ineq	1/14/11	1	0	10	Chloe	Taaka	WC	0	15	15	12	15	NSNR	sr.7	1	sr	0	7	7	1	10	6	0	0	4	0.97	1.01	1.8	4.3	4.54	5.45	domestic dog	-0.030459207	1.458615023	1/14/11	ineq
nsnr	2/14/11	2	0	10	Chloe	Taaka	WC	1	15	15	2	12	NSNR	sr.7	1	sr	0	5	0	0	7	0	0	1	1	1.17	1.41	2.39	3.8	4.16	4.72	domestic dog	0.157003749	1.335001067	2/14/11	control
ineq	10/20/10	1	0	11	Cleo	Taaka	KMC	0	15	15	9	15	NSC	sr.7	1	sr	0	1	1	0	0	0	0	0	2	1.14	1.22	2.21	2.7	2.69	4.04	domestic dog	0.131028262	0.993251773	10/20/10	ineq
nsc	11/10/10	2	0	11	Cleo	Taaka	KMC	1	13	14	2	8	NSC	sr.7	1	sr	0	0	1	0	0	5	0	0	0	1.73	1.7	1.95	3.13	3.17	4.37	domestic dog	0.548121409	1.141033005	11/10/10	control
snr	2/11/11	1	1	12	Clover	Stringer	KMC	0	15	15	12	15	SNR	sr.7	1	sr	0	4	4	0	1	3	0	0	0	0.87	1.16	2.13	3.87	3.97	4.51	domestic dog	-0.139262067	1.353254507	2/11/11	control
ineq	3/4/11	2	1	12	Clover	Stringer	KMC	0	14	15	4	15	SNR	sr.7	1	sr	0	1	0	0	1	0	0	0	1	1.61	1.72	3.36	4.04	4.22	4.58	domestic dog	0.476234179	1.396244692	3/4/11	ineq
ineq	11/3/10	1	0	13	Clytie	Taaka	KMC	0	15	15	12	15	NSNR	sr.7	1	sr	0	3	1	0	0	1	0	0	0	1.64	1.48	1.71	2.91	2.87	3.23	domestic dog	0.494696242	1.068153081	11/3/10	ineq
nsnr	11/15/10	2	0	13	Clytie	Taaka	KMC	0	15	15	13	15	NSNR	sr.7	1	sr	0	0	0	0	0	3	0	0	0	1.27	1.68	2.4	2.21	2.5	4.03	domestic dog	0.2390169	0.792992516	11/15/10	control
snr	2/9/11	1	1	14	Curley	Stringer	KMC	0	15	15	15	15	SNR	sr.7	1	sr	0	5	0	0	5	0	0	0	0	1.04	1.07	1.65	3.01	3.07	3.06	domestic dog	0.039220713	1.101940079	2/9/11	control
ineq	5/13/11	2	1	14	Curley	Stringer	KMC	0	15	15	9	15	SNR	sr.7	1	sr	1	8	1	0	5	1	0	0	1	1.1	1.15	2.1	3.57	3.33	3.49	domestic dog	0.09531018	1.272565596	5/13/11	ineq
ineq	10/22/10	1	0	15	Daisy1	Taaka	KMC	0	15	15	15	15	SNS	sr.7	1	sr	0	3	1	0	0	0	0	0	0	1.3	1.25	1.68	3.27	3.36	3.6	domestic dog	0.262364264	1.184789985	10/22/10	ineq
sns	10/29/10	2	0	15	Daisy1	Taaka	KMC	0	15	15	15	15	SNS	sr.7	1	sr	0	0	0	0	0	0	0	0	0	0.97	1.04	1.29	2.27	2.32	2.92	domestic dog	-0.030459207	0.819779831	10/29/10	control
ineq	1/17/11	1	0	17	Daisy3	Stringer	KMC	0	15	15	14	15	SNR	sr.7	1	sr	0	1	0	0	6	1	0	0	0	1.27	1.25	1.69	4.38	4.07	3.91	domestic dog	0.2390169	1.477048724	1/17/11	ineq
snr	5/2/11	2	0	17	Daisy3	Stringer	KMC	0	15	15	15	15	SNR	sr.7	1	sr	0	1	0	1	7	9	0	0	0	1.34	1.26	1.64	4.57	4.18	4.3	domestic dog	0.292669614	1.519513205	5/2/11	control
sns	10/25/10	1	1	18	Danko	Taaka	KMC	1	15	15	3	10	SNS	sr.7	1	sr	0	3	2	0	0	1	0	0	0	1	1.06	2.07	2.73	2.52	4.13	domestic dog	0	1.004301609	10/25/10	control
ineq	11/15/10	2	1	18	Danko	Taaka	KMC	1	15	15	3	9	SNS	sr.7	1	sr	0	0	1	0	0	0	0	0	1	1.87	1.77	2.2	3.01	3.08	3.93	domestic dog	0.625938431	1.101940079	11/15/10	ineq
nsc	10/24/10	1	1	20	Dayton	Taaka	KMC	1	14	15	8	13	NSC	sr.7	1	sr	1	6	0	0	0	0	0	0	0	1.24	1.27	1.65	3.01	2.73	3.56	domestic dog	0.21511138	1.101940079	10/24/10	control
ineq	11/22/10	2	1	20	Dayton	Taaka	KMC	0	15	15	5	15	NSC	sr.7	1	sr	1	6	5	1	12	5	0	0	0	1.3	1.21	1.61	3.9	3.6	3.73	domestic dog	0.262364264	1.360976553	11/22/10	ineq
ineq	4/4/11	1	0	21	Diego	Taaka	OW	0	14	15	5	14	SNR	sr.7	1	sr	0	7	1	1	9	1	0	0	0	1.67	1.9	2.56	4	4.34	3.95	domestic dog	0.512823626	1.386294361	4/4/11	ineq
snr	5/8/11	2	0	21	Diego	Taaka	OW	0	15	15	3	15	SNR	sr.7	1	sr	1	10	1	0	7	2	0	0	0	1.7	1.98	3.52	4.74	4.48	4.41	domestic dog	0.530628251	1.556037136	5/8/11	control
sns	2/18/11	1	1	22	Duke	Stringer	EW	0	14	14	10	15	SNS	sr.7	1	sr	0	5	0	0	3	6	0	1	4	1.4	1.42	4.3	5.37	5.2	6.99	domestic dog	0.336472237	1.680827909	2/18/11	control
ineq	5/21/11	2	1	22	Duke	Stringer	EW	1	15	15	4	13	SNS	sr.7	1	sr	0	8	2	0	9	1	0	0	3	1.44	1.77	2.49	5.28	5.02	5.34	domestic dog	0.364643114	1.663926098	5/21/11	ineq
sns	10/27/10	1	1	23	Ebony	Taaka	KMC	0	15	15	14	15	SNS	sr.7	1	sr	0	1	1	0	1	0	0	0	0	0.77	0.75	0.97	1.9	1.94	2.38	domestic dog	-0.261364764	0.641853886	10/27/10	control
ineq	11/22/10	2	1	23	Ebony	Taaka	KMC	0	15	15	5	15	SNS	sr.7	1	sr	0	5	2	1	7	3	0	0	1	0.86	0.87	1.14	3.37	3.42	4.05	domestic dog	-0.15082289	1.214912744	11/22/10	ineq
ineq	10/22/10	1	0	24	Elsie	Taaka	KMC	0	15	15	11	15	SNS	sr.7	1	sr	1	5	2	0	2	1	0	0	0	0.87	0.93	1.99	2.44	2.45	3.68	domestic dog	-0.139262067	0.891998039	10/22/10	ineq
sns	11/5/10	2	0	24	Elsie	Taaka	KMC	0	15	15	11	15	SNS	sr.7	1	sr	0	4	7	0	0	0	0	0	0	1.24	1.02	1.87	2.37	2.62	3.32	domestic dog	0.21511138	0.862889955	11/5/10	control
nsc	10/29/10	1	1	25	Georgie	Taaka	KMC	0	12	15	8	15	NSC	sr.7	1	sr	0	1	1	0	1	0	0	0	0	1.27	1.32	1.53	2.07	2.73	3.1	domestic dog	0.2390169	0.727548607	10/29/10	control
ineq	12/17/10	2	1	25	Georgie	Taaka	KMC	0	15	15	11	15	NSC	sr.7	1	sr	1	6	5	0	6	1	0	0	0	0.8	1	1.39	3.94	3.75	4.2	domestic dog	-0.223143551	1.371180723	12/17/10	ineq
nsc	4/20/11	1	1	26	Gilligan	Taaka	GKT	0	14	14	9	15	NSC	sr.7	1	sr	0	2	0	1	8	2	0	0	2	1.93	1.77	2.17	5.03	4.87	4.92	domestic dog	0.657520003	1.615419984	4/20/11	control
ineq	5/8/11	2	1	26	Gilligan	Taaka	GKT	0	14	14	9	15	NSC	sr.7	1	sr	0	9	1	1	6	5	0	2	0	1.71	1.63	2.98	5.21	5.21	4.98	domestic dog	0.536493371	1.650579856	5/8/11	ineq
ineq	3/11/11	1	0	27	Gretchen	Stringer	GK	0	14	14	9	15	SNS	sr.7	1	sr	1	2	3	1	10	2	0	3	1	0.83	0.92	1.76	5.44	4.98	5.55	domestic dog	-0.186329578	1.693779061	3/11/11	ineq
sns	5/13/11	2	0	27	Gretchen	Stringer	GK	1	15	15	3	8	SNS	sr.7	1	sr	1	8	1	1	14	1	0	4	0	0.93	0.92	1.98	6.3	6.15	5.96	domestic dog	-0.072570693	1.840549633	5/13/11	control
sns	11/4/10	1	1	28	Gromit	Taaka	KMC	1	14	15	5	10	SNS	sr.7	1	sr	0	0	1	0	0	0	0	0	1	14.88	2.36	1.65	16.05	3.53	3.93	domestic dog	2.700018029	2.77570885	11/4/10	control
ineq	12/2/10	2	1	28	Gromit	Taaka	KMC	0	15	15	11	15	SNS	sr.7	1	sr	0	3	5	1	8	4	0	2	2	1.01	1.09	3.51	4.58	3.92	5.44	domestic dog	0.009950331	1.521698998	12/2/10	ineq
ineq	4/13/11	1	0	30	Gus	Stringer	KMC	0	15	15	13	15	SNS	sr.7	1	sr	0	3	3	0	12	10	0	0	0	1.24	1.25	1.3	3.97	4.18	4.26	domestic dog	0.21511138	1.378766095	4/13/11	ineq
sns	5/18/11	2	0	30	Gus	Stringer	KMC	0	15	15	14	15	SNS	sr.7	1	sr	0	3	1	1	10	11	0	3	1	0.83	1.08	1.62	3.63	3.84	4.29	domestic dog	-0.186329578	1.289232648	5/18/11	control
snr	5/6/11	2	0	31	Harry	Taaka	GK	0	15	15	12	15	SNR	sr.7	1	sr	1	11	2	0	11	0	0	0	0	1.57	1.34	3.22	4.97	4.83	5.36	domestic dog	0.451075619	1.60341984	5/6/11	control
ineq	4/8/11	1	0	31	Harry	Taaka	GK	0	15	15	15	15	SNR	sr.7	1	sr	1	12	6	1	12	7	0	0	0	1.77	1.77	2.34	7.08	7.19	8.26	domestic dog	0.570979547	1.957273908	4/8/11	ineq
ineq	4/25/11	2	1	32	Hawkeye	Stringer	GKT	1	15	15	7	13	SNR	sr.7	1	sr	1	8	3	1	10	2	0	1	0	0.93	0.81	1.45	4.07	4.7	4.71	domestic dog	-0.072570693	1.403642999	4/25/11	ineq
snr	3/11/11	1	1	32	Hawkeye	Stringer	GKT	0	15	15	14	15	SNR	sr.7	1	sr	1	6	4	1	9	8	NA	2	0	0.87	1.11	1.81	5.61	4.96	5.18	domestic dog	-0.139262067	1.72455072	3/11/11	control
ineq	5/2/11	1	0	33	Honey	Stringer	KMC	0	15	15	14	15	NSNR	sr.7	1	sr	0	8	3	1	15	0	0	0	0	1.2	1.27	1.84	3.51	3.49	4.18	domestic dog	0.182321557	1.255616037	5/2/11	ineq
nsnr	5/16/11	2	0	33	Honey	Stringer	KMC	0	15	15	12	15	NSNR	sr.7	1	sr	0	1	0	0	10	5	0	0	0	1.24	1.2	1.93	3.67	3.67	4.32	domestic dog	0.21511138	1.300191662	5/16/11	control
sns	10/25/10	1	1	34	Hugo	Taaka	KMC	0	14	14	7	9	SNS	sr.7	1	sr	0	4	1	0	0	0	0	0	2	1.6	2.18	2.16	5.17	3.89	3.99	domestic dog	0.470003629	1.642872689	10/25/10	control
ineq	11/22/10	2	1	34	Hugo	Taaka	KMC	0	15	15	7	15	SNS	sr.7	1	sr	0	3	1	0	0	0	0	0	0	1.44	1.76	2.48	3.77	4.13	4.2	domestic dog	0.364643114	1.327075001	11/22/10	ineq
ineq	2/25/11	1	0	35	Jake	Stringer	GK	0	15	15	15	15	NSC	sr.7	1	sr	0	4	0	0	11	7	0	0	1	0.83	0.8	1.46	5.3	5.47	6.96	domestic dog	-0.186329578	1.667706821	2/25/11	ineq
nsc	3/9/11	2	0	35	Jake	Stringer	GK	0	15	15	8	15	NSC	sr.7	1	sr	1	4	0	1	7	2	0	0	1	1.24	1.08	1.94	5.41	4.56	5.24	domestic dog	0.21511138	1.688249093	3/9/11	control
snr	2/18/11	1	1	36	Juno	Stringer	GK	1	15	15	6	13	SNR	sr.7	1	sr	0	3	2	1	14	7	1	1	3	1.21	1.24	2	6.41	6.05	6.76	domestic dog	0.19062036	1.857859271	2/18/11	control
ineq	4/22/11	2	1	36	Juno	Stringer	GK	0	15	15	10	15	SNR	sr.7	1	sr	1	5	0	0	13	3	0	1	0	1.1	1.22	2.59	4.47	4.93	5.19	domestic dog	0.09531018	1.497388409	4/22/11	ineq
ineq	2/7/11	1	0	37	Kapa	Taaka	GK	1	15	15	6	14	SNS	sr.7	1	sr	0	0	3	0	6	2	1	9	6	1.8	1.99	2.89	6.4	5.85	6.38	domestic dog	0.587786665	1.85629799	2/7/11	ineq
sns	3/7/11	2	0	37	Kapa	Taaka	GK	0	15	15	7	15	SNS	sr.7	1	sr	0	1	0	0	3	3	0	0	0	1.87	1.89	3.05	4.88	4.94	4.94	domestic dog	0.625938431	1.58514522	3/7/11	control
nsc	11/3/10	1	1	38	Kyler	Taaka	KMC	0	15	15	14	15	NSC	sr.7	1	sr	0	0	0	0	0	1	0	0	0	1.31	1.29	2.02	2.01	2.29	3.36	domestic dog	0.270027137	0.698134722	11/3/10	control
ineq	11/15/10	2	1	38	Kyler	Taaka	KMC	1	15	15	7	14	NSC	sr.7	1	sr	0	0	1	0	0	5	0	0	1	1.97	1.62	2.46	2.93	3.52	3.81	domestic dog	0.678033543	1.075002423	11/15/10	ineq
ineq	2/18/11	1	0	39	Kyra	Stringer	OW	1	15	15	6	13	SNR	sr.7	1	sr	0	3	3	1	10	1	0	0	0	1.37	1.05	1.33	4.84	4.69	5.03	domestic dog	0.31481074	1.576914721	2/18/11	ineq
snr	4/22/11	2	0	39	Kyra	Stringer	OW	1	15	15	4	9	SNR	sr.7	1	sr	0	0	0	1	9	1	0	1	1	1.23	1.36	1.99	4.84	4.84	4.91	domestic dog	0.207014169	1.576914721	4/22/11	control
ineq	1/21/11	1	0	40	Lily	Taaka	KMC	0	15	15	4	15	NSNR	sr.7	1	sr	0	0	1	0	5	3	0	1	3	1.73	2.05	2.63	4.04	4.07	4.34	domestic dog	0.548121409	1.396244692	1/21/11	ineq
nsnr	4/27/11	2	0	40	Lily	Taaka	KMC	1	15	15	3	9	NSNR	sr.7	1	sr	1	3	0	1	6	1	0	0	2	1.5	1.58	2.99	4.3	4.12	4.23	domestic dog	0.405465108	1.458615023	4/27/11	control
ineq	2/9/11	1	0	41	Lindy	Stringer	EW	0	15	15	14	14	NSNR	sr.7	1	sr	0	0	0	1	12	1	0	0	0	1.3	1.2	1.59	5.34	5.09	5.32	domestic dog	0.262364264	1.675225653	2/9/11	ineq
nsnr	2/25/11	2	0	41	Lindy	Stringer	EW	0	15	15	13	14	NSNR	sr.7	1	sr	0	0	0	1	14	8	0	0	1	1.26	1.35	1.74	5.23	5.5	5.92	domestic dog	0.231111721	1.654411278	2/25/11	control
ineq	12/17/10	1	0	42	Loki	Taaka	GKT	0	15	15	11	14	SNR	sr.7	1	sr	1	7	1	1	10	2	0	0	0	0.83	0.96	1.5	4.04	3.95	4.4	domestic dog	-0.186329578	1.396244692	12/17/10	ineq
snr	5/6/11	2	0	42	Loki	Taaka	GKT	1	15	15	6	14	SNR	sr.7	1	sr	1	10	2	1	12	0	0	1	0	1	1.02	1.7	5.37	4.74	5.14	domestic dog	0	1.680827909	5/6/11	control
nsnr	2/25/11	1	1	44	Louis	Stringer	OW	0	15	15	6	12	NSNR	sr.7	1	sr	1	13	0	1	8	0	0	0	0	1.24	1.19	2.17	5.58	5.11	5.44	domestic dog	0.21511138	1.719188776	2/25/11	control
ineq	3/2/11	2	1	44	Louis	Stringer	OW	1	14	14	3	10	NSNR	sr.7	1	sr	1	12	0	0	4	0	0	0	0	1.1	1.06	1.51	4.6	4.83	5.05	domestic dog	0.09531018	1.526056303	3/2/11	ineq
nsc	11/1/10	1	1	45	Lucy	Taaka	KMC	0	15	15	9	15	NSC	sr.7	1	sr	0	1	4	0	0	1	0	0	0	2.17	1.76	2.21	3.4	2.91	3.53	domestic dog	0.774727168	1.223775432	11/1/10	control
ineq	12/17/10	2	1	45	Lucy	Taaka	KMC	1	15	15	6	11	NSC	sr.7	1	sr	0	1	7	0	2	1	0	0	0	1.43	1.4	1.97	4.1	3.9	4.22	domestic dog	0.357674444	1.410986974	12/17/10	ineq
ineq	10/22/10	1	0	46	Luna1	Taaka	EW	0	15	15	14	14	SNS	sr.7	1	sr	0	3	2	1	14	5	0	0	0	0.93	0.98	1.4	2.66	2.77	3.88	domestic dog	-0.072570693	0.978326123	10/22/10	ineq
sns	11/3/10	2	0	46	Luna1	Taaka	EW	0	15	15	8	15	SNS	sr.7	1	sr	0	1	0	0	4	7	0	0	0	0.97	0.76	1.44	2.04	1.98	3.15	domestic dog	-0.030459207	0.712949808	11/3/10	control
ineq	1/14/11	1	0	47	Luna2	Taaka	KMC	0	15	15	15	15	NSNR	sr.7	1	sr	0	8	1	0	3	0	0	0	0	0.57	0.7	0.91	3.14	3.6	3.92	domestic dog	-0.562118918	1.1442228	1/14/11	ineq
nsnr	2/23/11	2	0	47	Luna2	Taaka	KMC	0	15	15	15	15	NSNR	sr.7	1	sr	0	1	0	0	2	5	0	1	0	0.8	0.79	1.34	3.57	3.38	4.09	domestic dog	-0.223143551	1.272565596	2/23/11	control
ineq	2/16/11	1	0	48	Mac	Stringer	GK	0	15	15	13	15	NSC	sr.7	1	sr	0	4	0	1	13	6	1	10	1	0.96	0.99	1.07	6.57	5.9	6.22	domestic dog	-0.040821995	1.882513832	2/16/11	ineq
nsc	3/23/11	2	0	48	Mac	Stringer	GK	1	15	15	5	10	NSC	sr.7	1	sr	0	4	2	1	10	1	1	2	1	1.14	1.27	1.75	5.01	5.21	4.88	domestic dog	0.131028262	1.611435915	3/23/11	control
ineq	1/17/11	1	0	49	Mackenzie	Stringer	WC	0	15	15	14	15	SNR	sr.7	1	sr	0	0	1	1	11	4	0	7	0	0.87	0.93	1.91	5.68	5.02	5.5	domestic dog	-0.139262067	1.736951233	1/17/11	ineq
snr	3/11/11	2	0	49	Mackenzie	Stringer	WC	0	15	15	15	15	SNR	sr.7	1	sr	0	3	1	1	14	1	1	13	0	0.8	0.93	1.5	4.47	4.52	4.29	domestic dog	-0.223143551	1.497388409	3/11/11	control
sns	10/28/10	1	1	50	Maggie1	Stringer	KMC	0	15	15	9	15	SNS	sr.7	1	sr	0	3	7	1	1	0	0	0	0	1.57	1.96	1.84	3.01	3.37	3.29	domestic dog	0.451075619	1.101940079	10/28/10	control
ineq	11/18/10	2	1	50	Maggie1	Stringer	KMC	0	15	15	13	15	SNS	sr.7	1	sr	0	3	3	0	0	1	0	0	0	1.4	1.41	1.97	3.8	3.98	4.19	domestic dog	0.336472237	1.335001067	11/18/10	ineq
ineq	11/4/10	1	0	51	Maggie2	Taaka	KMC	0	15	15	9	15	SNS	sr.7	1	sr	0	7	1	0	1	0	0	0	1	1.17	0.98	1.28	2	2.05	3.04	domestic dog	0.157003749	0.693147181	11/4/10	ineq
sns	11/17/10	2	0	51	Maggie2	Taaka	KMC	1	15	15	5	11	SNS	sr.7	1	sr	0	1	0	0	0	0	0	0	1	1.24	1.21	1.71	4.01	2.69	4.21	domestic dog	0.21511138	1.388791241	11/17/10	control
nsc	11/8/10	1	1	52	Mai	Taaka	EW	0	15	15	8	15	NSC	sr.7	1	sr	0	0	0	0	0	1	0	0	1	1.64	1.62	1.67	2.87	2.97	4.19	domestic dog	0.494696242	1.05431203	11/8/10	control
ineq	12/8/10	2	1	52	Mai	Taaka	EW	0	15	15	13	15	NSC	sr.7	1	sr	0	8	2	1	9	0	0	0	1	1.07	1.14	1.46	5.44	5.02	5.44	domestic dog	0.067658648	1.693779061	12/8/10	ineq
snr	3/2/11	2	0	53	Nunu	Stringer	GK	0	15	15	13	15	SNR	sr.7	1	sr	0	1	1	1	6	13	0	0	2	1.63	1.51	2.44	3.87	4.5	6.56	domestic dog	0.488580015	1.353254507	3/2/11	control
ineq	2/11/11	1	0	53	Nunu	Stringer	GK	0	15	15	15	15	SNR	sr.7	1	sr	1	5	5	1	10	7	0	0	0	1.14	1.19	1.88	6.84	6.07	6.43	domestic dog	0.131028262	1.922787732	2/11/11	ineq
snr	4/22/11	1	1	54	Obikai	Stringer	OW	0	15	15	14	15	SNR	sr.7	1	sr	0	1	3	0	1	2	0	0	0	0.67	0.78	1.32	4.31	4.38	4.81	domestic dog	-0.400477567	1.460937904	4/22/11	control
ineq	5/6/11	2	1	54	Obikai	Stringer	OW	0	15	15	15	15	SNR	sr.7	1	sr	1	5	5	1	12	2	0	0	0	0.53	0.64	0.95	4.94	4.45	4.54	domestic dog	-0.634878272	1.597365331	5/6/11	ineq
ineq	3/25/11	1	0	55	Olivia	Stringer	OW	1	14	15	5	10	SNR	sr.7	1	sr	0	0	0	1	9	0	0	1	0	0.9	1.29	1.01	3.51	4.34	4.5	domestic dog	-0.105360516	1.255616037	3/25/11	ineq
snr	4/29/11	2	0	55	Olivia	Stringer	OW	0	15	15	15	15	SNR	sr.7	1	sr	0	1	0	1	6	0	0	1	0	0.77	0.8	1.05	3.97	4.06	4.05	domestic dog	-0.261364764	1.378766095	4/29/11	control
ineq	3/11/11	1	0	56	Omni	Stringer	GKT	0	15	15	15	15	SNR	sr.7	1	sr	0	3	0	1	10	1	0	2	0	0.8	0.96	1.25	4.14	4.71	5.1	domestic dog	-0.223143551	1.420695788	3/11/11	ineq
snr	4/25/11	2	0	56	Omni	Stringer	GKT	0	15	15	13	15	SNR	sr.7	1	sr	0	2	2	0	5	4	1	6	0	1.07	0.95	2.06	4.9	4.68	5.32	domestic dog	0.067658648	1.589235205	4/25/11	control
ineq	3/7/11	1	0	57	Oonah	Stringer	OW	1	15	15	3	8	NSC	sr.7	1	sr	1	8	2	1	2	1	0	0	0	1.43	1.57	2.06	4.8	4.8	5.14	domestic dog	0.357674444	1.568615918	3/7/11	ineq
nsc	4/15/11	2	0	57	Oonah	Taaka	OW	1	15	15	1	6	NSC	sr.7	1	sr	0	2	0	0	0	0	0	0	0	1.6	2.12	2.14	5.34	5.08	5.03	domestic dog	0.470003629	1.675225653	4/15/11	control
ineq	10/20/10	1	0	58	Papita	Taaka	KMC	0	15	15	9	11	NSNR	sr.7	1	sr	0	2	1	1	3	0	0	0	0	0.4	0.7	0.96	1.97	2.24	3.37	domestic dog	-0.916290732	0.678033543	10/20/10	ineq
nsnr	11/15/10	2	0	58	Papita	Taaka	KMC	0	15	15	5	15	NSNR	sr.7	1	sr	0	2	0	0	0	1	0	0	2	0.73	0.75	4.61	1.86	2.15	4.92	domestic dog	-0.314710745	0.620576488	11/15/10	control
ineq	10/27/10	1	0	59	Piper	Taaka	KMC	0	15	15	12	15	NSNR	sr.7	1	sr	0	0	9	0	0	0	0	0	0	1	1.04	1.7	2.74	2.34	3.08	domestic dog	0	1.00795792	10/27/10	ineq
nsnr	11/19/10	2	0	59	Piper	Taaka	KMC	0	15	15	6	15	NSNR	sr.7	1	sr	0	1	0	0	0	1	0	0	1	1.27	1.17	1.92	3.54	3.66	4.01	domestic dog	0.2390169	1.264126727	11/19/10	control
nsnr	1/18/11	1	1	60	Ponder	Taaka	KMC	1	13	15	6	13	NSNR	sr.7	1	sr	0	0	0	0	0	0	0	0	0	1.76	1.62	1.97	4.3	4.08	4.14	domestic dog	0.565313809	1.458615023	1/18/11	control
ineq	2/14/11	2	1	60	Ponder	Taaka	KMC	0	15	15	9	15	NSNR	sr.7	1	sr	0	2	0	0	4	0	0	0	0	1.9	1.49	2.09	4.14	3.91	4.2	domestic dog	0.641853886	1.420695788	2/14/11	ineq
ineq	10/28/10	1	0	61	Riley	Stringer	KMC	1	15	15	6	12	NSNR	sr.7	1	sr	0	0	3	0	0	6	0	0	0	1.17	1.45	2.1	2.2	2.41	3.95	domestic dog	0.157003749	0.78845736	10/28/10	ineq
nsnr	11/18/10	2	0	61	Riley	Stringer	KMC	0	15	15	15	15	NSNR	sr.7	1	sr	0	1	0	1	13	12	0	0	0	1.14	1.12	1.8	4.01	3.49	4.21	domestic dog	0.131028262	1.388791241	11/18/10	control
ineq	10/25/10	1	0	62	Rose	Taaka	WC	0	15	15	14	15	NSNR	sr.7	1	sr	1	2	0	0	0	3	0	0	0	1.57	1.87	2.43	3.17	3.64	4.91	domestic dog	0.451075619	1.153731588	10/25/10	ineq
nsnr	11/22/10	2	0	62	Rose	Taaka	WC	0	15	15	13	15	NSNR	sr.7	1	sr	1	12	1	0	0	3	0	0	0	1.97	2.15	2.91	5.44	5.27	6.08	domestic dog	0.678033543	1.693779061	11/22/10	control
ineq	11/1/10	1	0	63	Rosie1	Taaka	KMC	0	15	15	13	15	SNS	sr.7	1	sr	0	8	2	0	0	2	0	0	0	1.5	1.33	2.24	2.73	2.73	3.53	domestic dog	0.405465108	1.004301609	11/1/10	ineq
sns	12/8/10	2	0	63	Rosie1	Taaka	KMC	1	15	15	6	11	SNS	sr.7	1	sr	0	8	1	1	5	1	0	0	3	1.7	2.74	2.51	4.27	5.29	4.9	domestic dog	0.530628251	1.451613827	12/8/10	control
ineq	3/27/11	1	0	64	Rosie2	Taaka	OW	0	15	15	14	15	NSC	sr.7	1	sr	0	0	6	0	5	7	0	0	3	2.04	2.1	2.25	4.84	4.59	4.37	domestic dog	0.712949808	1.576914721	3/27/11	ineq
nsc	4/15/11	2	0	64	Rosie2	Taaka	OW	0	15	15	8	15	NSC	sr.7	1	sr	0	0	0	0	4	3	0	4	1	2.2	2.19	2.86	4.9	4.95	4.57	domestic dog	0.78845736	1.589235205	4/15/11	control
nsc	10/26/10	1	1	65	Roxanne	Taaka	WC	0	15	15	5	14	NSC	sr.7	1	sr	1	1	0	0	0	2	0	0	0	1.3	1.6	2.26	2.97	2.66	4.84	domestic dog	0.262364264	1.088561953	10/26/10	control
ineq	11/17/10	2	1	65	Roxanne	Taaka	WC	1	15	15	7	13	NSC	sr.7	1	sr	1	11	2	0	2	1	0	0	1	1.23	1.2	1.95	3.97	3.65	5.15	domestic dog	0.207014169	1.378766095	11/17/10	ineq
snr	2/18/11	1	1	66	Ruby	Stringer	EW	0	15	15	8	15	SNR	sr.7	1	sr	1	3	1	1	11	4	0	5	4	1.57	1.24	1.75	5.34	5.15	5.12	domestic dog	0.451075619	1.675225653	2/18/11	control
ineq	5/21/11	2	1	66	Ruby	Stringer	EW	1	15	15	4	10	SNR	sr.7	1	sr	0	4	2	1	9	5	0	4	1	1.47	1.38	1.94	4.2	4.52	4.84	domestic dog	0.385262401	1.435084525	5/21/11	ineq
nsc	11/12/10	1	1	67	Sammie	Taaka	WC	0	15	15	10	13	NSC	sr.7	1	sr	1	5	3	0	1	0	0	0	0	2.03	2.09	2.7	4.5	3.99	5.47	domestic dog	0.708035793	1.504077397	11/12/10	control
ineq	12/8/10	2	1	67	Sammie	Taaka	WC	0	15	15	9	15	NSC	sr.7	1	sr	0	2	2	0	3	0	0	0	0	2.24	2.04	2.83	4.74	4.72	5.22	domestic dog	0.806475866	1.556037136	12/8/10	ineq
snr	3/25/11	1	1	68	Sass	Stringer	OW	1	15	15	7	12	SNR	sr.7	1	sr	0	1	0	1	14	0	0	1	0	1.83	1.13	1.41	4.67	4.09	4.51	domestic dog	0.604315967	1.541159072	3/25/11	control
ineq	4/29/11	2	1	68	Sass	Stringer	OW	0	15	15	10	15	SNR	sr.7	1	sr	0	1	1	1	12	4	1	3	1	1.07	1.09	2.12	3.97	4.56	4.67	domestic dog	0.067658648	1.378766095	4/29/11	ineq
nsnr	3/28/11	1	1	69	Sioux	Taaka	OW	1	15	15	6	13	NSNR	sr.7	1	sr	0	2	1	1	13	5	0	0	0	1.14	1.22	1.54	4.07	4.33	4.34	domestic dog	0.131028262	1.403642999	3/28/11	control
ineq	5/9/11	2	1	69	Sioux	Taaka	OW	0	15	15	10	15	NSNR	sr.7	1	sr	1	5	5	0	9	5	0	0	0	1.23	1.16	1.81	4.57	4.62	4.67	domestic dog	0.207014169	1.519513205	5/9/11	ineq
ineq	2/7/11	1	0	70	Slipper	Taaka	KMC	1	14	15	6	13	NSC	sr.7	1	sr	0	6	1	0	4	1	0	0	1	1	1.13	1.84	4.04	3.59	4.12	domestic dog	0	1.396244692	2/7/11	ineq
nsc	2/28/11	2	0	70	Slipper	Taaka	KMC	1	13	15	2	7	NSC	sr.7	1	sr	0	0	0	1	5	0	0	0	1	1.3	1.37	1.85	4.21	4.37	4.55	domestic dog	0.262364264	1.437462648	2/28/11	control
snr	3/9/11	1	1	71	Snickers	Stringer	OW	0	15	15	14	15	SNR	sr.7	1	sr	0	10	2	0	9	1	0	5	3	0.96	1	1.68	4.43	4.35	4.89	domestic dog	-0.040821995	1.488399584	3/9/11	control
ineq	5/11/11	2	1	71	Snickers	Stringer	OW	0	15	15	12	15	SNR	sr.7	1	sr	0	3	6	1	9	3	0	0	0	0.97	1.04	2.03	4.57	4.33	4.86	domestic dog	-0.030459207	1.519513205	5/11/11	ineq
nsnr	1/14/11	1	1	72	Spec	Taaka	KMC	0	15	15	15	15	NSNR	sr.7	1	sr	0	0	0	1	11	13	0	0	0	0.87	0.81	1.1	3.04	3.39	3.7	domestic dog	-0.139262067	1.111857515	1/14/11	control
ineq	2/23/11	2	1	72	Spec	Taaka	KMC	0	15	15	14	15	NSNR	sr.7	1	sr	0	1	1	1	10	12	0	2	4	0.73	0.83	1.15	3.64	3.74	4.18	domestic dog	-0.314710745	1.291983682	2/23/11	ineq
nsc	2/18/11	1	1	73	Spot	Stringer	GKT	0	15	15	12	12	NSC	sr.7	1	sr	0	0	0	0	1	3	0	0	0	0.8	0.91	1.13	4.1	4.53	4.68	domestic dog	-0.223143551	1.410986974	2/18/11	control
ineq	4/1/11	2	1	73	Spot	Stringer	GKT	0	15	15	12	15	NSC	sr.7	1	sr	1	11	4	0	9	4	0	0	0	1.21	1.07	1.66	4.44	4.31	4.66	domestic dog	0.19062036	1.490654376	4/1/11	ineq
sns	10/25/10	1	1	74	Sweetums	Taaka	KMC	0	15	15	15	15	SNS	sr.7	1	sr	1	5	2	0	1	0	0	0	0	1.17	1.15	1.75	2.64	2.51	3.39	domestic dog	0.157003749	0.970778917	10/25/10	control
ineq	11/8/10	2	1	74	Sweetums	Taaka	KMC	0	15	15	13	15	SNS	sr.7	1	sr	0	3	0	0	0	2	0	0	0	1.1	1.15	2.39	2.83	2.69	3.82	domestic dog	0.09531018	1.040276712	11/8/10	ineq
sns	10/27/10	1	1	75	Sydney	Taaka	KMC	0	15	15	7	15	SNS	sr.7	1	sr	0	1	1	0	2	0	0	0	0	0.83	0.99	1.99	1.74	2.19	3.74	domestic dog	-0.186329578	0.553885113	10/27/10	control
ineq	12/16/10	2	1	75	Sydney	Taaka	KMC	0	15	15	4	15	SNS	sr.7	1	sr	0	2	10	0	4	3	0	0	0	1.5	1.3	2.17	3.74	3.9	4.51	domestic dog	0.405465108	1.319085611	12/16/10	ineq
nsnr	2/25/11	1	1	76	Tahdy	Stringer	GKT	0	15	15	13	15	NSNR	sr.7	1	sr	0	8	0	1	13	1	0	0	1	0.9	1.03	1.57	5.4	4.79	5.53	domestic dog	-0.105360516	1.686398954	2/25/11	control
ineq	3/4/11	2	1	76	Tahdy	Stringer	GKT	0	15	15	9	15	NSNR	sr.7	1	sr	0	12	4	1	13	4	0	0	0	1.06	1.02	1.35	4.87	4.58	4.88	domestic dog	0.058268908	1.583093937	3/4/11	ineq
nsnr	3/7/11	1	1	77	Tessie	Taaka	GK	0	15	15	12	15	NSNR	sr.7	1	sr	1	12	0	0	5	4	0	0	1	1.6	1.4	1.89	5.34	5.38	5.53	domestic dog	0.470003629	1.675225653	3/7/11	control
ineq	5/6/11	2	1	77	Tessie	Taaka	GK	0	15	15	4	9	NSNR	sr.7	1	sr	1	9	2	0	3	0	0	0	0	1.13	1.38	1.76	4.54	4.89	3.95	domestic dog	0.122217633	1.512927012	5/6/11	ineq
sns	10/22/10	1	1	78	Zumi	Taaka	KMC	0	15	15	15	15	SNS	sr.7	1	sr	0	1	2	0	0	0	0	0	0	1.07	1.07	1.16	2.67	2.59	3.1	domestic dog	0.067658648	0.982078472	10/22/10	control
ineq	11/5/10	2	1	78	Zumi	Taaka	KMC	0	15	15	15	15	SNS	sr.7	1	sr	0	0	4	0	0	1	0	0	0	1.11	1.16	1.57	2.94	2.61	3.48	domestic dog	0.104360015	1.078409581	11/5/10	ineq
ineq	4/4/11	1	0	1	Angus	Taaka	GK	1	15	15	6	11	NSNR	sr.8	1	sr	0	5	1	0	6	4	1	2	2	1.4	1.54	2.22	6.77	6.25	6.55	domestic dog	0.336472237	1.912501087	4/4/11	ineq
nsnr	4/25/11	2	0	1	Angus	Taaka	GK	1	15	15	2	8	NSNR	sr.8	1	sr	0	0	0	1	1	1	0	1	0	2.17	2.16	2.59	5.94	6.41	5.81	domestic dog	0.774727168	1.781709133	4/25/11	control
snr	1/25/11	1	1	2	Annie	Stringer	WC	1	15	15	6	11	SNR	sr.8	1	sr	0	5	2	0	3	2	0	0	0	1.57	1.98	3.67	4.44	4.49	5.01	domestic dog	0.451075619	1.490654376	1/25/11	control
ineq	2/18/11	2	1	2	Annie	Stringer	WC	1	15	15	4	12	SNR	sr.8	1	sr	0	3	3	0	1	0	0	1	2	2.07	2	3.05	4.41	4.67	4.51	domestic dog	0.727548607	1.483874689	2/18/11	ineq
snr	2/16/11	1	1	3	Ariel	Stringer	GK	0	15	15	10	13	SNR	sr.8	1	sr	0	2	0	1	14	8	0	5	7	1.1	1.02	1.27	6.04	6.28	6.45	domestic dog	0.09531018	1.798404012	2/16/11	control
ineq	3/2/11	2	1	3	Ariel	Stringer	GK	1	15	15	6	14	SNR	sr.8	1	sr	0	1	0	1	12	5	1	4	8	1.23	1.07	1.95	5.07	4.94	4.73	domestic dog	0.207014169	1.623340818	3/2/11	ineq
nsnr	2/25/11	1	1	4	Belichick	Stringer	GK	0	15	15	7	15	NSNR	sr.8	1	sr	0	3	0	1	14	6	0	4	1	1	0.97	1.6	4.87	5.4	6.53	domestic dog	0	1.583093937	2/25/11	control
ineq	3/9/11	2	1	4	Belichick	Stringer	GK	0	15	15	5	15	NSNR	sr.8	1	sr	0	3	3	1	13	2	0	7	4	1.1	0.99	2.27	5.64	4.81	4.61	domestic dog	0.09531018	1.729884066	3/9/11	ineq
ineq	3/21/11	1	0	6	Bergy	Taaka	GK	1	12	15	0	5	NSC	sr.8	1	sr	0	2	0	0	0	0	0	3	0	2.67	2.35	NA	5.27	4.92	5.91	domestic dog	0.982078472	1.662030363	3/21/11	ineq
nsc	4/15/11	2	0	6	Bergy	Taaka	GK	1	14	15	1	6	NSC	sr.8	1	sr	0	3	0	0	3	1	0	3	1	3.11	3	2.53	5.38	6.48	5.15	domestic dog	1.134622726	1.682688374	4/15/11	control
ineq	3/25/11	1	0	7	Gracie	Stringer	KMC	0	15	15	12	14	SNS	sr.8	1	sr	1	5	3	0	0	4	0	0	2	0.9	1.03	2.14	3.91	3.86	4.12	domestic dog	-0.105360516	1.363537374	3/25/11	ineq
sns	5/13/11	2	0	7	Gracie	Stringer	KMC	0	15	15	13	15	SNS	sr.8	1	sr	0	5	1	1	6	1	0	0	2	0.84	0.85	1.6	3.81	3.54	4.1	domestic dog	-0.174353387	1.337629189	5/13/11	control
nsnr	2/14/11	1	1	8	Byron	Taaka	GK	0	14	14	14	14	NSNR	sr.8	1	sr	0	6	1	1	9	10	0	0	0	1.5	1.6	1.67	6.78	6.43	7.52	domestic dog	0.405465108	1.913977102	2/14/11	control
ineq	2/28/11	2	1	8	Byron	Taaka	GK	0	15	15	15	15	NSNR	sr.8	1	sr	0	2	1	1	11	13	0	0	0	1.4	1.52	1.95	6.07	5.35	5.56	domestic dog	0.336472237	1.803358605	2/28/11	ineq
ineq	1/14/11	1	0	10	Chloe	Taaka	WC	0	15	15	12	15	NSNR	sr.8	1	sr	1	7	7	1	10	6	0	0	4	1.04	1.01	1.8	4.87	4.54	5.45	domestic dog	0.039220713	1.583093937	1/14/11	ineq
nsnr	2/14/11	2	0	10	Chloe	Taaka	WC	1	15	15	2	12	NSNR	sr.8	1	sr	1	5	0	1	7	0	0	1	1	1.14	1.41	2.39	3.94	4.16	4.72	domestic dog	0.131028262	1.371180723	2/14/11	control
ineq	10/20/10	1	0	11	Cleo	Taaka	KMC	0	15	15	9	15	NSC	sr.8	1	sr	0	1	1	0	0	0	0	0	2	1.33	1.22	2.21	2.63	2.69	4.04	domestic dog	0.285178942	0.966983846	10/20/10	ineq
nsc	11/10/10	2	0	11	Cleo	Taaka	KMC	1	13	14	2	8	NSC	sr.8	1	sr	0	0	1	0	0	5	0	0	0	1.73	1.7	1.95	3.17	3.17	4.37	domestic dog	0.548121409	1.153731588	11/10/10	control
snr	2/11/11	1	1	12	Clover	Stringer	KMC	0	15	15	12	15	SNR	sr.8	1	sr	0	4	4	0	1	3	0	0	0	1.3	1.16	2.13	4.07	3.97	4.51	domestic dog	0.262364264	1.403642999	2/11/11	control
ineq	3/4/11	2	1	12	Clover	Stringer	KMC	0	14	15	4	15	SNR	sr.8	1	sr	0	1	0	1	1	0	0	0	1	1.7	1.72	3.36	4.27	4.22	4.58	domestic dog	0.530628251	1.451613827	3/4/11	ineq
ineq	11/3/10	1	0	13	Clytie	Taaka	KMC	0	15	15	12	15	NSNR	sr.8	1	sr	0	3	1	0	0	1	0	0	0	1.5	1.48	1.71	2.71	2.87	3.23	domestic dog	0.405465108	0.996948635	11/3/10	ineq
nsnr	11/15/10	2	0	13	Clytie	Taaka	KMC	0	15	15	13	15	NSNR	sr.8	1	sr	0	0	0	0	0	3	0	0	0	1.63	1.68	2.4	2.5	2.5	4.03	domestic dog	0.488580015	0.916290732	11/15/10	control
snr	2/9/11	1	1	14	Curley	Stringer	KMC	0	15	15	15	15	SNR	sr.8	1	sr	0	5	0	0	5	0	0	0	0	0.97	1.07	1.65	3.23	3.07	3.06	domestic dog	-0.030459207	1.172482137	2/9/11	control
ineq	5/13/11	2	1	14	Curley	Stringer	KMC	0	15	15	9	15	SNR	sr.8	1	sr	0	8	1	0	5	1	0	0	1	1.1	1.15	2.1	3.3	3.33	3.49	domestic dog	0.09531018	1.193922468	5/13/11	ineq
ineq	10/22/10	1	0	15	Daisy1	Taaka	KMC	0	15	15	15	15	SNS	sr.8	1	sr	0	3	1	0	0	0	0	0	0	1.06	1.25	1.68	3.5	3.36	3.6	domestic dog	0.058268908	1.252762968	10/22/10	ineq
sns	10/29/10	2	0	15	Daisy1	Taaka	KMC	0	15	15	15	15	SNS	sr.8	1	sr	0	0	0	0	0	0	0	0	0	0.97	1.04	1.29	2.24	2.32	2.92	domestic dog	-0.030459207	0.806475866	10/29/10	control
ineq	1/17/11	1	0	17	Daisy3	Stringer	KMC	0	15	15	14	15	SNR	sr.8	1	sr	0	1	0	1	6	1	0	0	0	1.27	1.25	1.69	3.77	4.07	3.91	domestic dog	0.2390169	1.327075001	1/17/11	ineq
snr	5/2/11	2	0	17	Daisy3	Stringer	KMC	0	15	15	15	15	SNR	sr.8	1	sr	1	1	0	1	7	9	0	0	0	1.23	1.26	1.64	4.53	4.18	4.3	domestic dog	0.207014169	1.510721939	5/2/11	control
sns	10/25/10	1	1	18	Danko	Taaka	KMC	1	15	15	3	10	SNS	sr.8	1	sr	0	3	2	0	0	1	0	0	0	1.04	1.06	2.07	2.51	2.52	4.13	domestic dog	0.039220713	0.920282753	10/25/10	control
ineq	11/15/10	2	1	18	Danko	Taaka	KMC	1	15	15	3	9	SNS	sr.8	1	sr	0	0	1	0	0	0	0	0	1	1.6	1.77	2.2	3.07	3.08	3.93	domestic dog	0.470003629	1.121677562	11/15/10	ineq
nsc	10/24/10	1	1	20	Dayton	Taaka	KMC	1	14	15	8	13	NSC	sr.8	1	sr	0	6	0	0	0	0	0	0	0	1.37	1.27	1.65	3.04	2.73	3.56	domestic dog	0.31481074	1.111857515	10/24/10	control
ineq	11/22/10	2	1	20	Dayton	Taaka	KMC	0	15	15	5	15	NSC	sr.8	1	sr	0	6	5	0	12	5	0	0	0	1.13	1.21	1.61	3.67	3.6	3.73	domestic dog	0.122217633	1.300191662	11/22/10	ineq
ineq	4/4/11	1	0	21	Diego	Taaka	OW	0	14	15	5	14	SNR	sr.8	0	sr	0	7	1	0	9	1	0	0	0	NA	1.9	2.56	4.97	4.34	3.95	domestic dog	NA	1.60341984	4/4/11	ineq
snr	5/8/11	2	0	21	Diego	Taaka	OW	0	15	15	3	15	SNR	sr.8	1	sr	1	10	1	0	7	2	0	0	0	2.07	1.98	3.52	5.14	4.48	4.41	domestic dog	0.727548607	1.637053079	5/8/11	control
sns	2/18/11	1	1	22	Duke	Stringer	EW	0	14	14	10	15	SNS	sr.8	1	sr	0	5	0	0	3	6	0	1	4	1.46	1.42	4.3	4.33	5.2	6.99	domestic dog	0.378436436	1.465567542	2/18/11	control
ineq	5/21/11	2	1	22	Duke	Stringer	EW	1	15	15	4	13	SNS	sr.8	1	sr	1	8	2	1	9	1	0	0	3	1.3	1.77	2.49	4.81	5.02	5.34	domestic dog	0.262364264	1.570697084	5/21/11	ineq
sns	10/27/10	1	1	23	Ebony	Taaka	KMC	0	15	15	14	15	SNS	sr.8	1	sr	0	1	1	0	1	0	0	0	0	0.74	0.75	0.97	2.07	1.94	2.38	domestic dog	-0.301105093	0.727548607	10/27/10	control
ineq	11/22/10	2	1	23	Ebony	Taaka	KMC	0	15	15	5	15	SNS	sr.8	1	sr	1	5	2	0	7	3	0	0	1	0.93	0.87	1.14	3.77	3.42	4.05	domestic dog	-0.072570693	1.327075001	11/22/10	ineq
ineq	10/22/10	1	0	24	Elsie	Taaka	KMC	0	15	15	11	15	SNS	sr.8	1	sr	0	5	2	0	2	1	0	0	0	1.07	0.93	1.99	2.27	2.45	3.68	domestic dog	0.067658648	0.819779831	10/22/10	ineq
sns	11/5/10	2	0	24	Elsie	Taaka	KMC	0	15	15	11	15	SNS	sr.8	1	sr	0	4	7	0	0	0	0	0	0	1	1.02	1.87	3.2	2.62	3.32	domestic dog	0	1.16315081	11/5/10	control
nsc	10/29/10	1	1	25	Georgie	Taaka	KMC	0	12	15	8	15	NSC	sr.8	1	sr	0	1	1	0	1	0	0	0	0	1.11	1.32	1.53	2.61	2.73	3.1	domestic dog	0.104360015	0.959350221	10/29/10	control
ineq	12/17/10	2	1	25	Georgie	Taaka	KMC	0	15	15	11	15	NSC	sr.8	1	sr	0	6	5	1	6	1	0	0	0	0.96	1	1.39	3.8	3.75	4.2	domestic dog	-0.040821995	1.335001067	12/17/10	ineq
nsc	4/20/11	1	1	26	Gilligan	Taaka	GKT	0	14	14	9	15	NSC	sr.8	1	sr	0	2	0	0	8	2	0	0	2	1.6	1.77	2.17	5.24	4.87	4.92	domestic dog	0.470003629	1.656321498	4/20/11	control
ineq	5/8/11	2	1	26	Gilligan	Taaka	GKT	0	14	14	9	15	NSC	sr.8	1	sr	0	9	1	0	6	5	0	2	0	1.74	1.63	2.98	4.57	5.21	4.98	domestic dog	0.553885113	1.519513205	5/8/11	ineq
ineq	3/11/11	1	0	27	Gretchen	Stringer	GK	0	14	14	9	15	SNS	sr.8	1	sr	0	2	3	1	10	2	1	3	1	0.9	0.92	1.76	5.37	4.98	5.55	domestic dog	-0.105360516	1.680827909	3/11/11	ineq
sns	5/13/11	2	0	27	Gretchen	Stringer	GK	1	15	15	3	8	SNS	sr.8	1	sr	0	8	1	1	14	1	1	4	0	0.96	0.92	1.98	5.74	6.15	5.96	domestic dog	-0.040821995	1.74745921	5/13/11	control
sns	11/4/10	1	1	28	Gromit	Taaka	KMC	1	14	15	5	10	SNS	sr.8	1	sr	0	0	1	0	0	0	0	0	1	1.37	2.36	1.65	2.37	3.53	3.93	domestic dog	0.31481074	0.862889955	11/4/10	control
ineq	12/2/10	2	1	28	Gromit	Taaka	KMC	0	15	15	11	15	SNS	sr.8	1	sr	0	3	5	0	8	4	0	2	2	1.14	1.09	3.51	4.27	3.92	5.44	domestic dog	0.131028262	1.451613827	12/2/10	ineq
ineq	4/13/11	1	0	30	Gus	Stringer	KMC	0	15	15	13	15	SNS	sr.8	1	sr	1	3	3	0	12	10	0	0	0	1.6	1.25	1.3	4.04	4.18	4.26	domestic dog	0.470003629	1.396244692	4/13/11	ineq
sns	5/18/11	2	0	30	Gus	Stringer	KMC	0	15	15	14	15	SNS	sr.8	1	sr	0	3	1	1	10	11	0	3	1	1.2	1.08	1.62	4.21	3.84	4.29	domestic dog	0.182321557	1.437462648	5/18/11	control
snr	5/6/11	2	0	31	Harry	Taaka	GK	0	15	15	12	15	SNR	sr.8	1	sr	0	11	2	0	11	0	0	0	0	1.57	1.34	3.22	5.11	4.83	5.36	domestic dog	0.451075619	1.631199404	5/6/11	control
ineq	4/8/11	1	0	31	Harry	Taaka	GK	0	15	15	15	15	SNR	sr.8	1	sr	1	12	6	1	12	7	0	0	0	1.5	1.77	2.34	6.9	7.19	8.26	domestic dog	0.405465108	1.931521412	4/8/11	ineq
ineq	4/25/11	2	1	32	Hawkeye	Stringer	GKT	1	15	15	7	13	SNR	sr.8	1	sr	1	8	3	1	10	2	0	1	0	0.8	0.81	1.45	4.44	4.7	4.71	domestic dog	-0.223143551	1.490654376	4/25/11	ineq
snr	3/11/11	1	1	32	Hawkeye	Stringer	GKT	0	15	15	14	15	SNR	sr.8	1	sr	1	6	4	0	9	8	0	2	0	1.03	1.11	1.81	4.73	4.96	5.18	domestic dog	0.029558802	1.553925203	3/11/11	control
ineq	5/2/11	1	0	33	Honey	Stringer	KMC	0	15	15	14	15	NSNR	sr.8	1	sr	0	8	3	1	15	0	0	0	0	1.37	1.27	1.84	3.47	3.49	4.18	domestic dog	0.31481074	1.244154594	5/2/11	ineq
nsnr	5/16/11	2	0	33	Honey	Stringer	KMC	0	15	15	12	15	NSNR	sr.8	1	sr	0	1	0	1	10	5	0	0	0	1.17	1.2	1.93	3.87	3.67	4.32	domestic dog	0.157003749	1.353254507	5/16/11	control
sns	10/25/10	1	1	34	Hugo	Taaka	KMC	0	14	14	7	9	SNS	sr.8	1	sr	1	4	1	0	0	0	0	0	2	1.86	2.18	2.16	3.3	3.89	3.99	domestic dog	0.620576488	1.193922468	10/25/10	control
ineq	11/22/10	2	1	34	Hugo	Taaka	KMC	0	15	15	7	15	SNS	sr.8	1	sr	0	3	1	0	0	0	0	0	0	1.7	1.76	2.48	4.47	4.13	4.2	domestic dog	0.530628251	1.497388409	11/22/10	ineq
ineq	2/25/11	1	0	35	Jake	Stringer	GK	0	15	15	15	15	NSC	sr.8	1	sr	1	4	0	0	11	7	0	0	1	1.07	0.8	1.46	5.71	5.47	6.96	domestic dog	0.067658648	1.742219024	2/25/11	ineq
nsc	3/9/11	2	0	35	Jake	Stringer	GK	0	15	15	8	15	NSC	sr.8	1	sr	1	4	0	0	7	2	0	0	1	1.44	1.08	1.94	4.24	4.56	5.24	domestic dog	0.364643114	1.444563269	3/9/11	control
snr	2/18/11	1	1	36	Juno	Stringer	GK	1	15	15	6	13	SNR	sr.8	1	sr	1	3	2	1	14	7	0	1	3	1.4	1.24	2	6.34	6.05	6.76	domestic dog	0.336472237	1.846878768	2/18/11	control
ineq	4/22/11	2	1	36	Juno	Stringer	GK	0	15	15	10	15	SNR	sr.8	1	sr	0	5	0	1	13	3	0	1	0	1.27	1.22	2.59	4.61	4.93	5.19	domestic dog	0.2390169	1.528227857	4/22/11	ineq
ineq	2/7/11	1	0	37	Kapa	Taaka	GK	1	15	15	6	14	SNS	sr.8	1	sr	0	0	3	0	6	2	1	9	6	1.96	1.99	2.89	6.27	5.85	6.38	domestic dog	0.672944473	1.835776355	2/7/11	ineq
sns	3/7/11	2	0	37	Kapa	Taaka	GK	0	15	15	7	15	SNS	sr.8	1	sr	0	1	0	0	3	3	0	0	0	1.63	1.89	3.05	5.14	4.94	4.94	domestic dog	0.488580015	1.637053079	3/7/11	control
nsc	11/3/10	1	1	38	Kyler	Taaka	KMC	0	15	15	14	15	NSC	sr.8	1	sr	0	0	0	0	0	1	0	0	0	1.37	1.29	2.02	2.6	2.29	3.36	domestic dog	0.31481074	0.955511445	11/3/10	control
ineq	11/15/10	2	1	38	Kyler	Taaka	KMC	1	15	15	7	14	NSC	sr.8	1	sr	0	0	1	0	0	5	0	0	1	2.07	1.62	2.46	2.94	3.52	3.81	domestic dog	0.727548607	1.078409581	11/15/10	ineq
ineq	2/18/11	1	0	39	Kyra	Stringer	OW	1	15	15	6	13	SNR	sr.8	1	sr	0	3	3	1	10	1	0	0	0	1.14	1.05	1.33	4.57	4.69	5.03	domestic dog	0.131028262	1.519513205	2/18/11	ineq
snr	4/22/11	2	0	39	Kyra	Stringer	OW	1	15	15	4	9	SNR	sr.8	1	sr	0	0	0	0	9	1	0	1	1	1.06	1.36	1.99	4.27	4.84	4.91	domestic dog	0.058268908	1.451613827	4/22/11	control
ineq	1/21/11	1	0	40	Lily	Taaka	KMC	0	15	15	4	15	NSNR	sr.8	1	sr	0	0	1	0	5	3	0	1	3	2.2	2.05	2.63	3.77	4.07	4.34	domestic dog	0.78845736	1.327075001	1/21/11	ineq
nsnr	4/27/11	2	0	40	Lily	Taaka	KMC	1	15	15	3	9	NSNR	sr.8	1	sr	0	3	0	0	6	1	0	0	2	1.24	1.58	2.99	3.74	4.12	4.23	domestic dog	0.21511138	1.319085611	4/27/11	control
ineq	2/9/11	1	0	41	Lindy	Stringer	EW	0	15	15	14	14	NSNR	sr.8	1	sr	0	0	0	1	12	1	0	0	0	1.27	1.2	1.59	5.3	5.09	5.32	domestic dog	0.2390169	1.667706821	2/9/11	ineq
nsnr	2/25/11	2	0	41	Lindy	Stringer	EW	0	15	15	13	14	NSNR	sr.8	1	sr	0	0	0	0	14	8	0	0	1	1.33	1.35	1.74	5.34	5.5	5.92	domestic dog	0.285178942	1.675225653	2/25/11	control
ineq	12/17/10	1	0	42	Loki	Taaka	GKT	0	15	15	11	14	SNR	sr.8	1	sr	0	7	1	1	10	2	0	0	0	0.74	0.96	1.5	3.68	3.95	4.4	domestic dog	-0.301105093	1.302912752	12/17/10	ineq
snr	5/6/11	2	0	42	Loki	Taaka	GKT	1	15	15	6	14	SNR	sr.8	1	sr	1	10	2	1	12	0	0	1	0	1.14	1.02	1.7	5.04	4.74	5.14	domestic dog	0.131028262	1.617406082	5/6/11	control
nsnr	2/25/11	1	1	44	Louis	Stringer	OW	0	15	15	6	12	NSNR	sr.8	1	sr	1	13	0	1	8	0	0	0	0	1.3	1.19	2.17	4.74	5.11	5.44	domestic dog	0.262364264	1.556037136	2/25/11	control
ineq	3/2/11	2	1	44	Louis	Stringer	OW	1	14	14	3	10	NSNR	sr.8	1	sr	1	12	0	0	4	0	0	0	0	1.1	1.06	1.51	4.54	4.83	5.05	domestic dog	0.09531018	1.512927012	3/2/11	ineq
nsc	11/1/10	1	1	45	Lucy	Taaka	KMC	0	15	15	9	15	NSC	sr.8	1	sr	0	1	4	0	0	1	0	0	0	1.73	1.76	2.21	3.07	2.91	3.53	domestic dog	0.548121409	1.121677562	11/1/10	control
ineq	12/17/10	2	1	45	Lucy	Taaka	KMC	1	15	15	6	11	NSC	sr.8	1	sr	0	1	7	0	2	1	0	0	0	1.43	1.4	1.97	4	3.9	4.22	domestic dog	0.357674444	1.386294361	12/17/10	ineq
ineq	10/22/10	1	0	46	Luna1	Taaka	EW	0	15	15	14	14	SNS	sr.8	1	sr	0	3	2	1	14	5	0	0	0	0.93	0.98	1.4	2.87	2.77	3.88	domestic dog	-0.072570693	1.05431203	10/22/10	ineq
sns	11/3/10	2	0	46	Luna1	Taaka	EW	0	15	15	8	15	SNS	sr.8	1	sr	0	1	0	0	4	7	0	0	0	0.77	0.76	1.44	1.94	1.98	3.15	domestic dog	-0.261364764	0.662687973	11/3/10	control
ineq	1/14/11	1	0	47	Luna2	Taaka	KMC	0	15	15	15	15	NSNR	sr.8	1	sr	0	8	1	0	3	0	0	0	0	0.67	0.7	0.91	3.91	3.6	3.92	domestic dog	-0.400477567	1.363537374	1/14/11	ineq
nsnr	2/23/11	2	0	47	Luna2	Taaka	KMC	0	15	15	15	15	NSNR	sr.8	1	sr	0	1	0	1	2	5	0	1	0	0.77	0.79	1.34	3.43	3.38	4.09	domestic dog	-0.261364764	1.232560261	2/23/11	control
ineq	2/16/11	1	0	48	Mac	Stringer	GK	0	15	15	13	15	NSC	sr.8	1	sr	1	4	0	1	13	6	1	10	1	0.97	0.99	1.07	5.71	5.9	6.22	domestic dog	-0.030459207	1.742219024	2/16/11	ineq
nsc	3/23/11	2	0	48	Mac	Stringer	GK	1	15	15	5	10	NSC	sr.8	1	sr	1	4	2	0	10	1	0	2	1	1.54	1.27	1.75	4.51	5.21	4.88	domestic dog	0.431782416	1.506297154	3/23/11	control
ineq	1/17/11	1	0	49	Mackenzie	Stringer	WC	0	15	15	14	15	SNR	sr.8	1	sr	0	0	1	1	11	4	1	7	0	1.03	0.93	1.91	5.27	5.02	5.5	domestic dog	0.029558802	1.662030363	1/17/11	ineq
snr	3/11/11	2	0	49	Mackenzie	Stringer	WC	0	15	15	15	15	SNR	sr.8	1	sr	1	3	1	1	14	1	1	13	0	0.87	0.93	1.5	4.61	4.52	4.29	domestic dog	-0.139262067	1.528227857	3/11/11	control
sns	10/28/10	1	1	50	Maggie1	Stringer	KMC	0	15	15	9	15	SNS	sr.8	1	sr	0	3	7	0	1	0	0	0	0	2.24	1.96	1.84	3.67	3.37	3.29	domestic dog	0.806475866	1.300191662	10/28/10	control
ineq	11/18/10	2	1	50	Maggie1	Stringer	KMC	0	15	15	13	15	SNS	sr.8	1	sr	1	3	3	0	0	1	0	0	0	1.47	1.41	1.97	4.01	3.98	4.19	domestic dog	0.385262401	1.388791241	11/18/10	ineq
ineq	11/4/10	1	0	51	Maggie2	Taaka	KMC	0	15	15	9	15	SNS	sr.8	1	sr	0	7	1	0	1	0	0	0	1	1.17	0.98	1.28	1.84	2.05	3.04	domestic dog	0.157003749	0.609765572	11/4/10	ineq
sns	11/17/10	2	0	51	Maggie2	Taaka	KMC	1	15	15	5	11	SNS	sr.8	1	sr	0	1	0	0	0	0	0	0	1	0.77	1.21	1.71	2.34	2.69	4.21	domestic dog	-0.261364764	0.850150929	11/17/10	control
nsc	11/8/10	1	1	52	Mai	Taaka	EW	0	15	15	8	15	NSC	sr.8	1	sr	0	0	0	0	0	1	0	0	1	1.51	1.62	1.67	2.87	2.97	4.19	domestic dog	0.412109651	1.05431203	11/8/10	control
ineq	12/8/10	2	1	52	Mai	Taaka	EW	0	15	15	13	15	NSC	sr.8	1	sr	1	8	2	1	9	0	0	0	1	1.1	1.14	1.46	4.84	5.02	5.44	domestic dog	0.09531018	1.576914721	12/8/10	ineq
snr	3/2/11	2	0	53	Nunu	Stringer	GK	0	15	15	13	15	SNR	sr.8	1	sr	0	1	1	0	6	13	0	0	2	1.5	1.51	2.44	4.63	4.5	6.56	domestic dog	0.405465108	1.532556868	3/2/11	control
ineq	2/11/11	1	0	53	Nunu	Stringer	GK	0	15	15	15	15	SNR	sr.8	1	sr	1	5	5	1	10	7	0	0	0	1.17	1.19	1.88	6.98	6.07	6.43	domestic dog	0.157003749	1.943048917	2/11/11	ineq
snr	4/22/11	1	1	54	Obikai	Stringer	OW	0	15	15	14	15	SNR	sr.8	1	sr	0	1	3	0	1	2	0	0	0	0.56	0.78	1.32	4.84	4.38	4.81	domestic dog	-0.579818495	1.576914721	4/22/11	control
ineq	5/6/11	2	1	54	Obikai	Stringer	OW	0	15	15	15	15	SNR	sr.8	1	sr	0	5	5	1	12	2	0	0	0	0.53	0.64	0.95	4.84	4.45	4.54	domestic dog	-0.634878272	1.576914721	5/6/11	ineq
ineq	3/25/11	1	0	55	Olivia	Stringer	OW	1	14	15	5	10	SNR	sr.8	1	sr	0	0	0	0	9	0	0	1	0	0.84	1.29	1.01	3.8	4.34	4.5	domestic dog	-0.174353387	1.335001067	3/25/11	ineq
snr	4/29/11	2	0	55	Olivia	Stringer	OW	0	15	15	15	15	SNR	sr.8	1	sr	0	1	0	0	6	0	0	1	0	0.76	0.8	1.05	4.17	4.06	4.05	domestic dog	-0.274436846	1.427916036	4/29/11	control
ineq	3/11/11	1	0	56	Omni	Stringer	GKT	0	15	15	15	15	SNR	sr.8	1	sr	0	3	0	1	10	1	1	2	0	0.97	0.96	1.25	4.87	4.71	5.1	domestic dog	-0.030459207	1.583093937	3/11/11	ineq
snr	4/25/11	2	0	56	Omni	Stringer	GKT	0	15	15	13	15	SNR	sr.8	1	sr	0	2	2	1	5	4	0	6	0	0.9	0.95	2.06	5.24	4.68	5.32	domestic dog	-0.105360516	1.656321498	4/25/11	control
ineq	3/7/11	1	0	57	Oonah	Stringer	OW	1	15	15	3	8	NSC	sr.8	1	sr	0	8	2	0	2	1	0	0	0	1.73	1.57	2.06	5.17	4.8	5.14	domestic dog	0.548121409	1.642872689	3/7/11	ineq
nsc	4/15/11	2	0	57	Oonah	Taaka	OW	1	15	15	1	6	NSC	sr.8	1	sr	0	2	0	0	0	0	0	0	0	2.27	2.12	2.14	5.14	5.08	5.03	domestic dog	0.819779831	1.637053079	4/15/11	control
ineq	10/20/10	1	0	58	Papita	Taaka	KMC	0	15	15	9	11	NSNR	sr.8	1	sr	1	2	1	0	3	0	0	0	0	0.66	0.7	0.96	2.63	2.24	3.37	domestic dog	-0.415515444	0.966983846	10/20/10	ineq
nsnr	11/15/10	2	0	58	Papita	Taaka	KMC	0	15	15	5	15	NSNR	sr.8	1	sr	0	2	0	0	0	1	0	0	2	0.6	0.75	4.61	1.83	2.15	4.92	domestic dog	-0.510825624	0.604315967	11/15/10	control
ineq	10/27/10	1	0	59	Piper	Taaka	KMC	0	15	15	12	15	NSNR	sr.8	1	sr	0	0	9	0	0	0	0	0	0	1.01	1.04	1.7	2.47	2.34	3.08	domestic dog	0.009950331	0.904218151	10/27/10	ineq
nsnr	11/19/10	2	0	59	Piper	Taaka	KMC	0	15	15	6	15	NSNR	sr.8	1	sr	1	1	0	0	0	1	0	0	1	0.86	1.17	1.92	4.07	3.66	4.01	domestic dog	-0.15082289	1.403642999	11/19/10	control
nsnr	1/18/11	1	1	60	Ponder	Taaka	KMC	1	13	15	6	13	NSNR	sr.8	1	sr	0	0	0	0	0	0	0	0	0	1.47	1.62	1.97	4.17	4.08	4.14	domestic dog	0.385262401	1.427916036	1/18/11	control
ineq	2/14/11	2	1	60	Ponder	Taaka	KMC	0	15	15	9	15	NSNR	sr.8	1	sr	0	2	0	0	4	0	0	0	0	1.6	1.49	2.09	3.97	3.91	4.2	domestic dog	0.470003629	1.378766095	2/14/11	ineq
ineq	10/28/10	1	0	61	Riley	Stringer	KMC	1	15	15	6	12	NSNR	sr.8	1	sr	0	0	3	0	0	6	0	0	0	1.23	1.45	2.1	1.96	2.41	3.95	domestic dog	0.207014169	0.672944473	10/28/10	ineq
nsnr	11/18/10	2	0	61	Riley	Stringer	KMC	0	15	15	15	15	NSNR	sr.8	1	sr	0	1	0	1	13	12	0	0	0	1.03	1.12	1.8	3.7	3.49	4.21	domestic dog	0.029558802	1.30833282	11/18/10	control
ineq	10/25/10	1	0	62	Rose	Taaka	WC	0	15	15	14	15	NSNR	sr.8	1	sr	0	2	0	0	0	3	0	0	0	1.66	1.87	2.43	3.57	3.64	4.91	domestic dog	0.506817602	1.272565596	10/25/10	ineq
nsnr	11/22/10	2	0	62	Rose	Taaka	WC	0	15	15	13	15	NSNR	sr.8	1	sr	1	12	1	0	0	3	0	0	0	2.64	2.15	2.91	5.94	5.27	6.08	domestic dog	0.970778917	1.781709133	11/22/10	control
ineq	11/1/10	1	0	63	Rosie1	Taaka	KMC	0	15	15	13	15	SNS	sr.8	1	sr	1	8	2	0	0	2	0	0	0	1.13	1.33	2.24	2.43	2.73	3.53	domestic dog	0.122217633	0.887891257	11/1/10	ineq
sns	12/8/10	2	0	63	Rosie1	Taaka	KMC	1	15	15	6	11	SNS	sr.8	1	sr	1	8	1	0	5	1	0	0	3	1.7	2.74	2.51	4.51	5.29	4.9	domestic dog	0.530628251	1.506297154	12/8/10	control
ineq	3/27/11	1	0	64	Rosie2	Taaka	OW	0	15	15	14	15	NSC	sr.8	1	sr	0	0	6	0	5	7	0	0	3	2.83	2.1	2.25	5.37	4.59	4.37	domestic dog	1.040276712	1.680827909	3/27/11	ineq
nsc	4/15/11	2	0	64	Rosie2	Taaka	OW	0	15	15	8	15	NSC	sr.8	1	sr	0	0	0	0	4	3	0	4	1	2.24	2.19	2.86	5.04	4.95	4.57	domestic dog	0.806475866	1.617406082	4/15/11	control
nsc	10/26/10	1	1	65	Roxanne	Taaka	WC	0	15	15	5	14	NSC	sr.8	1	sr	0	1	0	0	0	2	0	0	0	1.8	1.6	2.26	3.1	2.66	4.84	domestic dog	0.587786665	1.131402111	10/26/10	control
ineq	11/17/10	2	1	65	Roxanne	Taaka	WC	1	15	15	7	13	NSC	sr.8	1	sr	1	11	2	1	2	1	0	0	1	1.23	1.2	1.95	4.04	3.65	5.15	domestic dog	0.207014169	1.396244692	11/17/10	ineq
snr	2/18/11	1	1	66	Ruby	Stringer	EW	0	15	15	8	15	SNR	sr.8	1	sr	0	3	1	1	11	4	0	5	4	1.27	1.24	1.75	5.31	5.15	5.12	domestic dog	0.2390169	1.669591835	2/18/11	control
ineq	5/21/11	2	1	66	Ruby	Stringer	EW	1	15	15	4	10	SNR	sr.8	1	sr	1	4	2	1	9	5	0	4	1	0.97	1.38	1.94	4.71	4.52	4.84	domestic dog	-0.030459207	1.549687908	5/21/11	ineq
nsc	11/12/10	1	1	67	Sammie	Taaka	WC	0	15	15	10	13	NSC	sr.8	1	sr	0	5	3	0	1	0	0	0	0	2.1	2.09	2.7	4.17	3.99	5.47	domestic dog	0.741937345	1.427916036	11/12/10	control
ineq	12/8/10	2	1	67	Sammie	Taaka	WC	0	15	15	9	15	NSC	sr.8	1	sr	0	2	2	0	3	0	0	0	0	1.9	2.04	2.83	4.53	4.72	5.22	domestic dog	0.641853886	1.510721939	12/8/10	ineq
snr	3/25/11	1	1	68	Sass	Stringer	OW	1	15	15	7	12	SNR	sr.8	1	sr	0	1	0	1	14	0	0	1	0	1.14	1.13	1.41	4.17	4.09	4.51	domestic dog	0.131028262	1.427916036	3/25/11	control
ineq	4/29/11	2	1	68	Sass	Stringer	OW	0	15	15	10	15	SNR	sr.8	1	sr	0	1	1	1	12	4	0	3	1	1.17	1.09	2.12	4.37	4.56	4.67	domestic dog	0.157003749	1.474763009	4/29/11	ineq
nsnr	3/28/11	1	1	69	Sioux	Taaka	OW	1	15	15	6	13	NSNR	sr.8	1	sr	0	2	1	1	13	5	0	0	0	1.3	1.22	1.54	4.8	4.33	4.34	domestic dog	0.262364264	1.568615918	3/28/11	control
ineq	5/9/11	2	1	69	Sioux	Taaka	OW	0	15	15	10	15	NSNR	sr.8	1	sr	1	5	5	1	9	5	0	0	0	1.23	1.16	1.81	4.6	4.62	4.67	domestic dog	0.207014169	1.526056303	5/9/11	ineq
ineq	2/7/11	1	0	70	Slipper	Taaka	KMC	1	14	15	6	13	NSC	sr.8	1	sr	1	6	1	1	4	1	0	0	1	1.04	1.13	1.84	3.84	3.59	4.12	domestic dog	0.039220713	1.345472367	2/7/11	ineq
nsc	2/28/11	2	0	70	Slipper	Taaka	KMC	1	13	15	2	7	NSC	sr.8	1	sr	0	0	0	0	5	0	0	0	1	1.54	1.37	1.85	4.24	4.37	4.55	domestic dog	0.431782416	1.444563269	2/28/11	control
snr	3/9/11	1	1	71	Snickers	Stringer	OW	0	15	15	14	15	SNR	sr.8	1	sr	1	10	2	0	9	1	1	5	3	1	1	1.68	4.67	4.35	4.89	domestic dog	0	1.541159072	3/9/11	control
ineq	5/11/11	2	1	71	Snickers	Stringer	OW	0	15	15	12	15	SNR	sr.8	1	sr	0	3	6	0	9	3	0	0	0	1.23	1.04	2.03	4.67	4.33	4.86	domestic dog	0.207014169	1.541159072	5/11/11	ineq
nsnr	1/14/11	1	1	72	Spec	Taaka	KMC	0	15	15	15	15	NSNR	sr.8	1	sr	0	0	0	0	11	13	0	0	0	0.9	0.81	1.1	3.64	3.39	3.7	domestic dog	-0.105360516	1.291983682	1/14/11	control
ineq	2/23/11	2	1	72	Spec	Taaka	KMC	0	15	15	14	15	NSNR	sr.8	1	sr	0	1	1	0	10	12	1	2	4	0.9	0.83	1.15	3.5	3.74	4.18	domestic dog	-0.105360516	1.252762968	2/23/11	ineq
nsc	2/18/11	1	1	73	Spot	Stringer	GKT	0	15	15	12	12	NSC	sr.8	1	sr	0	0	0	0	1	3	0	0	0	0.84	0.91	1.13	5.48	4.53	4.68	domestic dog	-0.174353387	1.701105101	2/18/11	control
ineq	4/1/11	2	1	73	Spot	Stringer	GKT	0	15	15	12	15	NSC	sr.8	1	sr	1	11	4	1	9	4	0	0	0	1.06	1.07	1.66	4.07	4.31	4.66	domestic dog	0.058268908	1.403642999	4/1/11	ineq
sns	10/25/10	1	1	74	Sweetums	Taaka	KMC	0	15	15	15	15	SNS	sr.8	1	sr	0	5	2	0	1	0	0	0	0	1.1	1.15	1.75	2.47	2.51	3.39	domestic dog	0.09531018	0.904218151	10/25/10	control
ineq	11/8/10	2	1	74	Sweetums	Taaka	KMC	0	15	15	13	15	SNS	sr.8	1	sr	0	3	0	0	0	2	0	0	0	1.23	1.15	2.39	2.73	2.69	3.82	domestic dog	0.207014169	1.004301609	11/8/10	ineq
sns	10/27/10	1	1	75	Sydney	Taaka	KMC	0	15	15	7	15	SNS	sr.8	1	sr	0	1	1	0	2	0	0	0	0	1.11	0.99	1.99	2.21	2.19	3.74	domestic dog	0.104360015	0.792992516	10/27/10	control
ineq	12/16/10	2	1	75	Sydney	Taaka	KMC	0	15	15	4	15	SNS	sr.8	1	sr	1	2	10	0	4	3	0	0	0	1.3	1.3	2.17	3.74	3.9	4.51	domestic dog	0.262364264	1.319085611	12/16/10	ineq
nsnr	2/25/11	1	1	76	Tahdy	Stringer	GKT	0	15	15	13	15	NSNR	sr.8	1	sr	0	8	0	1	13	1	0	0	1	0.8	1.03	1.57	4.78	4.79	5.53	domestic dog	-0.223143551	1.564440547	2/25/11	control
ineq	3/4/11	2	1	76	Tahdy	Stringer	GKT	0	15	15	9	15	NSNR	sr.8	1	sr	1	12	4	1	13	4	0	0	0	0.9	1.02	1.35	4.41	4.58	4.88	domestic dog	-0.105360516	1.483874689	3/4/11	ineq
nsnr	3/7/11	1	1	77	Tessie	Taaka	GK	0	15	15	12	15	NSNR	sr.8	1	sr	1	12	0	1	5	4	0	0	1	1.4	1.4	1.89	6.04	5.38	5.53	domestic dog	0.336472237	1.798404012	3/7/11	control
ineq	5/6/11	2	1	77	Tessie	Taaka	GK	0	15	15	4	9	NSNR	sr.8	1	sr	1	9	2	1	3	0	0	0	0	1.54	1.38	1.76	5.81	4.89	3.95	domestic dog	0.431782416	1.759580571	5/6/11	ineq
sns	10/22/10	1	1	78	Zumi	Taaka	KMC	0	15	15	15	15	SNS	sr.8	1	sr	0	1	2	0	0	0	0	0	0	1.14	1.07	1.16	2.71	2.59	3.1	domestic dog	0.131028262	0.996948635	10/22/10	control
ineq	11/5/10	2	1	78	Zumi	Taaka	KMC	0	15	15	15	15	SNS	sr.8	1	sr	0	0	4	0	0	1	0	0	0	1.07	1.16	1.57	2.64	2.61	3.48	domestic dog	0.067658648	0.970778917	11/5/10	ineq
ineq	4/4/11	1	0	1	Angus	Taaka	GK	1	15	15	6	11	NSNR	sr.9	1	sr	1	5	1	1	6	4	0	2	2	1.57	1.54	2.22	6.14	6.25	6.55	domestic dog	0.451075619	1.814824742	4/4/11	ineq
nsnr	4/25/11	2	0	1	Angus	Taaka	GK	1	15	15	2	8	NSNR	sr.9	1	sr	0	0	0	0	1	1	0	1	0	2.31	2.16	2.59	5.94	6.41	5.81	domestic dog	0.837247525	1.781709133	4/25/11	control
snr	1/25/11	1	1	2	Annie	Stringer	WC	1	15	15	6	11	SNR	sr.9	1	sr	1	5	2	1	3	2	0	0	0	1.51	1.98	3.67	4.34	4.49	5.01	domestic dog	0.412109651	1.467874348	1/25/11	control
ineq	2/18/11	2	1	2	Annie	Stringer	WC	1	15	15	4	12	SNR	sr.9	1	sr	0	3	3	1	1	0	0	1	2	1.91	2	3.05	5.08	4.67	4.51	domestic dog	0.647103242	1.625311262	2/18/11	ineq
snr	2/16/11	1	1	3	Ariel	Stringer	GK	0	15	15	10	13	SNR	sr.9	1	sr	0	2	0	1	14	8	1	5	7	1.01	1.02	1.27	6.48	6.28	6.45	domestic dog	0.009950331	1.86872051	2/16/11	control
ineq	3/2/11	2	1	3	Ariel	Stringer	GK	1	15	15	6	14	SNR	sr.9	1	sr	0	1	0	1	12	5	0	4	8	1.04	1.07	1.95	5.91	4.94	4.73	domestic dog	0.039220713	1.776645831	3/2/11	ineq
nsnr	2/25/11	1	1	4	Belichick	Stringer	GK	0	15	15	7	15	NSNR	sr.9	1	sr	0	3	0	1	14	6	1	4	1	0.86	0.97	1.6	6.07	5.4	6.53	domestic dog	-0.15082289	1.803358605	2/25/11	control
ineq	3/9/11	2	1	4	Belichick	Stringer	GK	0	15	15	5	15	NSNR	sr.9	1	sr	0	3	3	1	13	2	1	7	4	0.8	0.99	2.27	5.2	4.81	4.61	domestic dog	-0.223143551	1.648658626	3/9/11	ineq
ineq	3/21/11	1	0	6	Bergy	Taaka	GK	1	12	15	0	5	NSC	sr.9	1	sr	0	2	0	0	0	0	1	3	0	2.74	2.35	NA	5.04	4.92	5.91	domestic dog	1.00795792	1.617406082	3/21/11	ineq
nsc	4/15/11	2	0	6	Bergy	Taaka	GK	1	14	15	1	6	NSC	sr.9	1	sr	0	3	0	1	3	1	1	3	1	3.13	3	2.53	7.94	6.48	5.15	domestic dog	1.141033005	2.071913275	4/15/11	control
ineq	3/25/11	1	0	7	Gracie	Stringer	KMC	0	15	15	12	14	SNS	sr.9	1	sr	1	5	3	0	0	4	0	0	2	1.1	1.03	2.14	3.54	3.86	4.12	domestic dog	0.09531018	1.264126727	3/25/11	ineq
sns	5/13/11	2	0	7	Gracie	Stringer	KMC	0	15	15	13	15	SNS	sr.9	1	sr	1	5	1	1	6	1	0	0	2	0.76	0.85	1.6	3.63	3.54	4.1	domestic dog	-0.274436846	1.289232648	5/13/11	control
nsnr	2/14/11	1	1	8	Byron	Taaka	GK	0	14	14	14	14	NSNR	sr.9	1	sr	1	6	1	1	9	10	0	0	0	1.67	1.6	1.67	7.11	6.43	7.52	domestic dog	0.512823626	1.961502244	2/14/11	control
ineq	2/28/11	2	1	8	Byron	Taaka	GK	0	15	15	15	15	NSNR	sr.9	1	sr	1	2	1	0	11	13	0	0	0	1.47	1.52	1.95	5.04	5.35	5.56	domestic dog	0.385262401	1.617406082	2/28/11	ineq
ineq	1/14/11	1	0	10	Chloe	Taaka	WC	0	15	15	12	15	NSNR	sr.9	1	sr	1	7	7	0	10	6	0	0	4	0.87	1.01	1.8	4.87	4.54	5.45	domestic dog	-0.139262067	1.583093937	1/14/11	ineq
nsnr	2/14/11	2	0	10	Chloe	Taaka	WC	1	15	15	2	12	NSNR	sr.9	1	sr	1	5	0	1	7	0	0	1	1	1.5	1.41	2.39	4.2	4.16	4.72	domestic dog	0.405465108	1.435084525	2/14/11	control
ineq	10/20/10	1	0	11	Cleo	Taaka	KMC	0	15	15	9	15	NSC	sr.9	1	sr	1	1	1	0	0	0	0	0	2	1.17	1.22	2.21	2.91	2.69	4.04	domestic dog	0.157003749	1.068153081	10/20/10	ineq
nsc	11/10/10	2	0	11	Cleo	Taaka	KMC	1	13	14	2	8	NSC	sr.9	1	sr	0	0	1	0	0	5	0	0	0	1.77	1.7	1.95	3.33	3.17	4.37	domestic dog	0.570979547	1.202972304	11/10/10	control
snr	2/11/11	1	1	12	Clover	Stringer	KMC	0	15	15	12	15	SNR	sr.9	1	sr	1	4	4	0	1	3	0	0	0	1.07	1.16	2.13	4.24	3.97	4.51	domestic dog	0.067658648	1.444563269	2/11/11	control
ineq	3/4/11	2	1	12	Clover	Stringer	KMC	0	14	15	4	15	SNR	sr.9	1	sr	0	1	0	0	1	0	0	0	1	1.64	1.72	3.36	4.01	4.22	4.58	domestic dog	0.494696242	1.388791241	3/4/11	ineq
ineq	11/3/10	1	0	13	Clytie	Taaka	KMC	0	15	15	12	15	NSNR	sr.9	1	sr	0	3	1	0	0	1	0	0	0	1.8	1.48	1.71	3.27	2.87	3.23	domestic dog	0.587786665	1.184789985	11/3/10	ineq
nsnr	11/15/10	2	0	13	Clytie	Taaka	KMC	0	15	15	13	15	NSNR	sr.9	1	sr	0	0	0	0	0	3	0	0	0	1.97	1.68	2.4	2.74	2.5	4.03	domestic dog	0.678033543	1.00795792	11/15/10	control
snr	2/9/11	1	1	14	Curley	Stringer	KMC	0	15	15	15	15	SNR	sr.9	1	sr	1	5	0	0	5	0	0	0	0	1.17	1.07	1.65	3.67	3.07	3.06	domestic dog	0.157003749	1.300191662	2/9/11	control
ineq	5/13/11	2	1	14	Curley	Stringer	KMC	0	15	15	9	15	SNR	sr.9	1	sr	0	8	1	1	5	1	0	0	1	1.14	1.15	2.1	3.07	3.33	3.49	domestic dog	0.131028262	1.121677562	5/13/11	ineq
ineq	10/22/10	1	0	15	Daisy1	Taaka	KMC	0	15	15	15	15	SNS	sr.9	1	sr	0	3	1	0	0	0	0	0	0	1.2	1.25	1.68	3.24	3.36	3.6	domestic dog	0.182321557	1.17557333	10/22/10	ineq
sns	10/29/10	2	0	15	Daisy1	Taaka	KMC	0	15	15	15	15	SNS	sr.9	1	sr	0	0	0	0	0	0	0	0	0	1.17	1.04	1.29	2.51	2.32	2.92	domestic dog	0.157003749	0.920282753	10/29/10	control
ineq	1/17/11	1	0	17	Daisy3	Stringer	KMC	0	15	15	14	15	SNR	sr.9	1	sr	0	1	0	0	6	1	0	0	0	1.31	1.25	1.69	4.01	4.07	3.91	domestic dog	0.270027137	1.388791241	1/17/11	ineq
snr	5/2/11	2	0	17	Daisy3	Stringer	KMC	0	15	15	15	15	SNR	sr.9	1	sr	0	1	0	0	7	9	0	0	0	1.23	1.26	1.64	4.17	4.18	4.3	domestic dog	0.207014169	1.427916036	5/2/11	control
sns	10/25/10	1	1	18	Danko	Taaka	KMC	1	15	15	3	10	SNS	sr.9	1	sr	0	3	2	0	0	1	0	0	0	1	1.06	2.07	2.63	2.52	4.13	domestic dog	0	0.966983846	10/25/10	control
ineq	11/15/10	2	1	18	Danko	Taaka	KMC	1	15	15	3	9	SNS	sr.9	1	sr	0	0	1	0	0	0	0	0	1	1.93	1.77	2.2	3.2	3.08	3.93	domestic dog	0.657520003	1.16315081	11/15/10	ineq
nsc	10/24/10	1	1	20	Dayton	Taaka	KMC	1	14	15	8	13	NSC	sr.9	1	sr	0	6	0	0	0	0	0	0	0	1.61	1.27	1.65	2.67	2.73	3.56	domestic dog	0.476234179	0.982078472	10/24/10	control
ineq	11/22/10	2	1	20	Dayton	Taaka	KMC	0	15	15	5	15	NSC	sr.9	1	sr	0	6	5	1	12	5	0	0	0	1.44	1.21	1.61	3.67	3.6	3.73	domestic dog	0.364643114	1.300191662	11/22/10	ineq
ineq	4/4/11	1	0	21	Diego	Taaka	OW	0	14	15	5	14	SNR	sr.9	1	sr	1	7	1	0	9	1	0	0	0	1.9	1.9	2.56	4.47	4.34	3.95	domestic dog	0.641853886	1.497388409	4/4/11	ineq
snr	5/8/11	2	0	21	Diego	Taaka	OW	0	15	15	3	15	SNR	sr.9	1	sr	1	10	1	0	7	2	0	0	0	1.8	1.98	3.52	4.54	4.48	4.41	domestic dog	0.587786665	1.512927012	5/8/11	control
sns	2/18/11	1	1	22	Duke	Stringer	EW	0	14	14	10	15	SNS	sr.9	1	sr	1	5	0	0	3	6	0	1	4	1.86	1.42	4.3	5.7	5.2	6.99	domestic dog	0.620576488	1.740466175	2/18/11	control
ineq	5/21/11	2	1	22	Duke	Stringer	EW	1	15	15	4	13	SNS	sr.9	1	sr	1	8	2	1	9	1	0	0	3	1.44	1.77	2.49	5.08	5.02	5.34	domestic dog	0.364643114	1.625311262	5/21/11	ineq
sns	10/27/10	1	1	23	Ebony	Taaka	KMC	0	15	15	14	15	SNS	sr.9	1	sr	1	1	1	0	1	0	0	0	0	0.77	0.75	0.97	2.17	1.94	2.38	domestic dog	-0.261364764	0.774727168	10/27/10	control
ineq	11/22/10	2	1	23	Ebony	Taaka	KMC	0	15	15	5	15	SNS	sr.9	1	sr	1	5	2	1	7	3	0	0	1	0.8	0.87	1.14	3.54	3.42	4.05	domestic dog	-0.223143551	1.264126727	11/22/10	ineq
ineq	10/22/10	1	0	24	Elsie	Taaka	KMC	0	15	15	11	15	SNS	sr.9	1	sr	0	5	2	0	2	1	0	0	0	0.96	0.93	1.99	2.17	2.45	3.68	domestic dog	-0.040821995	0.774727168	10/22/10	ineq
sns	11/5/10	2	0	24	Elsie	Taaka	KMC	0	15	15	11	15	SNS	sr.9	1	sr	0	4	7	0	0	0	0	0	0	1.1	1.02	1.87	2.7	2.62	3.32	domestic dog	0.09531018	0.993251773	11/5/10	control
nsc	10/29/10	1	1	25	Georgie	Taaka	KMC	0	12	15	8	15	NSC	sr.9	0	sr	0	1	1	1	1	0	0	0	0	NA	1.32	1.53	3.57	2.73	3.1	domestic dog	NA	1.272565596	10/29/10	control
ineq	12/17/10	2	1	25	Georgie	Taaka	KMC	0	15	15	11	15	NSC	sr.9	1	sr	1	6	5	1	6	1	0	0	0	1.01	1	1.39	3.81	3.75	4.2	domestic dog	0.009950331	1.337629189	12/17/10	ineq
nsc	4/20/11	1	1	26	Gilligan	Taaka	GKT	0	14	14	9	15	NSC	sr.9	1	sr	0	2	0	1	8	2	0	0	2	1.57	1.77	2.17	4.77	4.87	4.92	domestic dog	0.451075619	1.562346305	4/20/11	control
ineq	5/8/11	2	1	26	Gilligan	Taaka	GKT	0	14	14	9	15	NSC	sr.9	1	sr	0	9	1	1	6	5	0	2	0	1.5	1.63	2.98	4.87	5.21	4.98	domestic dog	0.405465108	1.583093937	5/8/11	ineq
ineq	3/11/11	1	0	27	Gretchen	Stringer	GK	0	14	14	9	15	SNS	sr.9	1	sr	0	2	3	1	10	2	0	3	1	0.97	0.92	1.76	4.34	4.98	5.55	domestic dog	-0.030459207	1.467874348	3/11/11	ineq
sns	5/13/11	2	0	27	Gretchen	Stringer	GK	1	15	15	3	8	SNS	sr.9	1	sr	0	8	1	1	14	1	0	4	0	0.94	0.92	1.98	5.78	6.15	5.96	domestic dog	-0.061875404	1.754403683	5/13/11	control
sns	11/4/10	1	1	28	Gromit	Taaka	KMC	1	14	15	5	10	SNS	sr.9	1	sr	0	0	1	0	0	0	0	0	1	1.57	2.36	1.65	2.51	3.53	3.93	domestic dog	0.451075619	0.920282753	11/4/10	control
ineq	12/2/10	2	1	28	Gromit	Taaka	KMC	0	15	15	11	15	SNS	sr.9	1	sr	0	3	5	1	8	4	0	2	2	1.03	1.09	3.51	4	3.92	5.44	domestic dog	0.029558802	1.386294361	12/2/10	ineq
ineq	4/13/11	1	0	30	Gus	Stringer	KMC	0	15	15	13	15	SNS	sr.9	1	sr	0	3	3	1	12	10	0	0	0	1.06	1.25	1.3	4.13	4.18	4.26	domestic dog	0.058268908	1.418277407	4/13/11	ineq
sns	5/18/11	2	0	30	Gus	Stringer	KMC	0	15	15	14	15	SNS	sr.9	1	sr	0	3	1	1	10	11	0	3	1	1	1.08	1.62	4.04	3.84	4.29	domestic dog	0	1.396244692	5/18/11	control
snr	5/6/11	2	0	31	Harry	Taaka	GK	0	15	15	12	15	SNR	sr.9	1	sr	1	11	2	1	11	0	0	0	0	1.23	1.34	3.22	4.47	4.83	5.36	domestic dog	0.207014169	1.497388409	5/6/11	control
ineq	4/8/11	1	0	31	Harry	Taaka	GK	0	15	15	15	15	SNR	sr.9	1	sr	1	12	6	1	12	7	0	0	0	1.4	1.77	2.34	6.27	7.19	8.26	domestic dog	0.336472237	1.835776355	4/8/11	ineq
ineq	4/25/11	2	1	32	Hawkeye	Stringer	GKT	1	15	15	7	13	SNR	sr.9	1	sr	0	8	3	1	10	2	0	1	0	0.86	0.81	1.45	4.47	4.7	4.71	domestic dog	-0.15082289	1.497388409	4/25/11	ineq
snr	3/11/11	1	1	32	Hawkeye	Stringer	GKT	0	15	15	14	15	SNR	sr.9	1	sr	0	6	4	0	9	8	1	2	0	1.06	1.11	1.81	4.93	4.96	5.18	domestic dog	0.058268908	1.595338988	3/11/11	control
ineq	5/2/11	1	0	33	Honey	Stringer	KMC	0	15	15	14	15	NSNR	sr.9	1	sr	1	8	3	1	15	0	0	0	0	1.4	1.27	1.84	3.57	3.49	4.18	domestic dog	0.336472237	1.272565596	5/2/11	ineq
nsnr	5/16/11	2	0	33	Honey	Stringer	KMC	0	15	15	12	15	NSNR	sr.9	1	sr	0	1	0	1	10	5	0	0	0	1.24	1.2	1.93	3.84	3.67	4.32	domestic dog	0.21511138	1.345472367	5/16/11	control
sns	10/25/10	1	1	34	Hugo	Taaka	KMC	0	14	14	7	9	SNS	sr.9	1	sr	1	4	1	0	0	0	0	0	2	1.67	2.18	2.16	3.31	3.89	3.99	domestic dog	0.512823626	1.196948189	10/25/10	control
ineq	11/22/10	2	1	34	Hugo	Taaka	KMC	0	15	15	7	15	SNS	sr.9	1	sr	0	3	1	0	0	0	0	0	0	1.43	1.76	2.48	3.8	4.13	4.2	domestic dog	0.357674444	1.335001067	11/22/10	ineq
ineq	2/25/11	1	0	35	Jake	Stringer	GK	0	15	15	15	15	NSC	sr.9	1	sr	0	4	0	1	11	7	0	0	1	0.96	0.8	1.46	4.63	5.47	6.96	domestic dog	-0.040821995	1.532556868	2/25/11	ineq
nsc	3/9/11	2	0	35	Jake	Stringer	GK	0	15	15	8	15	NSC	sr.9	1	sr	0	4	0	0	7	2	0	0	1	1.17	1.08	1.94	4.84	4.56	5.24	domestic dog	0.157003749	1.576914721	3/9/11	control
snr	2/18/11	1	1	36	Juno	Stringer	GK	1	15	15	6	13	SNR	sr.9	1	sr	0	3	2	1	14	7	0	1	3	1.3	1.24	2	6.28	6.05	6.76	domestic dog	0.262364264	1.83736998	2/18/11	control
ineq	4/22/11	2	1	36	Juno	Stringer	GK	0	15	15	10	15	SNR	sr.9	1	sr	1	5	0	1	13	3	0	1	0	1.43	1.22	2.59	5	4.93	5.19	domestic dog	0.357674444	1.609437912	4/22/11	ineq
ineq	2/7/11	1	0	37	Kapa	Taaka	GK	1	15	15	6	14	SNS	sr.9	1	sr	0	0	3	1	6	2	0	9	6	1.94	1.99	2.89	5.64	5.85	6.38	domestic dog	0.662687973	1.729884066	2/7/11	ineq
sns	3/7/11	2	0	37	Kapa	Taaka	GK	0	15	15	7	15	SNS	sr.9	1	sr	0	1	0	0	3	3	0	0	0	2.1	1.89	3.05	4.9	4.94	4.94	domestic dog	0.741937345	1.589235205	3/7/11	control
nsc	11/3/10	1	1	38	Kyler	Taaka	KMC	0	15	15	14	15	NSC	sr.9	1	sr	0	0	0	0	0	1	0	0	0	1.2	1.29	2.02	2.67	2.29	3.36	domestic dog	0.182321557	0.982078472	11/3/10	control
ineq	11/15/10	2	1	38	Kyler	Taaka	KMC	1	15	15	7	14	NSC	sr.9	1	sr	0	0	1	0	0	5	0	0	1	1.61	1.62	2.46	2.14	3.52	3.81	domestic dog	0.476234179	0.760805829	11/15/10	ineq
ineq	2/18/11	1	0	39	Kyra	Stringer	OW	1	15	15	6	13	SNR	sr.9	1	sr	0	3	3	0	10	1	0	0	0	1.2	1.05	1.33	5.74	4.69	5.03	domestic dog	0.182321557	1.74745921	2/18/11	ineq
snr	4/22/11	2	0	39	Kyra	Stringer	OW	1	15	15	4	9	SNR	sr.9	1	sr	0	0	0	1	9	1	0	1	1	1.03	1.36	1.99	5.07	4.84	4.91	domestic dog	0.029558802	1.623340818	4/22/11	control
ineq	1/21/11	1	0	40	Lily	Taaka	KMC	0	15	15	4	15	NSNR	sr.9	1	sr	0	0	1	1	5	3	0	1	3	1.83	2.05	2.63	3.9	4.07	4.34	domestic dog	0.604315967	1.360976553	1/21/11	ineq
nsnr	4/27/11	2	0	40	Lily	Taaka	KMC	1	15	15	3	9	NSNR	sr.9	1	sr	0	3	0	0	6	1	0	0	2	1.8	1.58	2.99	4.87	4.12	4.23	domestic dog	0.587786665	1.583093937	4/27/11	control
ineq	2/9/11	1	0	41	Lindy	Stringer	EW	0	15	15	14	14	NSNR	sr.9	1	sr	0	0	0	1	12	1	0	0	0	1.37	1.2	1.59	5.04	5.09	5.32	domestic dog	0.31481074	1.617406082	2/9/11	ineq
nsnr	2/25/11	2	0	41	Lindy	Stringer	EW	0	15	15	13	14	NSNR	sr.9	1	sr	0	0	0	1	14	8	0	0	1	1.37	1.35	1.74	5.11	5.5	5.92	domestic dog	0.31481074	1.631199404	2/25/11	control
ineq	12/17/10	1	0	42	Loki	Taaka	GKT	0	15	15	11	14	SNR	sr.9	1	sr	0	7	1	1	10	2	0	0	0	1.2	0.96	1.5	3.94	3.95	4.4	domestic dog	0.182321557	1.371180723	12/17/10	ineq
snr	5/6/11	2	0	42	Loki	Taaka	GKT	1	15	15	6	14	SNR	sr.9	1	sr	0	10	2	1	12	0	0	1	0	0.96	1.02	1.7	5.37	4.74	5.14	domestic dog	-0.040821995	1.680827909	5/6/11	control
nsnr	2/25/11	1	1	44	Louis	Stringer	OW	0	15	15	6	12	NSNR	sr.9	1	sr	1	13	0	1	8	0	0	0	0	1.1	1.19	2.17	5.01	5.11	5.44	domestic dog	0.09531018	1.611435915	2/25/11	control
ineq	3/2/11	2	1	44	Louis	Stringer	OW	1	14	14	3	10	NSNR	sr.9	1	sr	0	12	0	1	4	0	0	0	0	1.1	1.06	1.51	5.24	4.83	5.05	domestic dog	0.09531018	1.656321498	3/2/11	ineq
nsc	11/1/10	1	1	45	Lucy	Taaka	KMC	0	15	15	9	15	NSC	sr.9	1	sr	0	1	4	0	0	1	0	0	0	1.77	1.76	2.21	3.03	2.91	3.53	domestic dog	0.570979547	1.10856262	11/1/10	control
ineq	12/17/10	2	1	45	Lucy	Taaka	KMC	1	15	15	6	11	NSC	sr.9	1	sr	1	1	7	0	2	1	0	0	0	1.14	1.4	1.97	3.71	3.9	4.22	domestic dog	0.131028262	1.311031877	12/17/10	ineq
ineq	10/22/10	1	0	46	Luna1	Taaka	EW	0	15	15	14	14	SNS	sr.9	1	sr	0	3	2	1	14	5	0	0	0	0.93	0.98	1.4	2.67	2.77	3.88	domestic dog	-0.072570693	0.982078472	10/22/10	ineq
sns	11/3/10	2	0	46	Luna1	Taaka	EW	0	15	15	8	15	SNS	sr.9	1	sr	0	1	0	1	4	7	0	0	0	0.6	0.76	1.44	1.83	1.98	3.15	domestic dog	-0.510825624	0.604315967	11/3/10	control
ineq	1/14/11	1	0	47	Luna2	Taaka	KMC	0	15	15	15	15	NSNR	sr.9	1	sr	0	8	1	0	3	0	0	0	0	0.74	0.7	0.91	4.48	3.6	3.92	domestic dog	-0.301105093	1.499623046	1/14/11	ineq
nsnr	2/23/11	2	0	47	Luna2	Taaka	KMC	0	15	15	15	15	NSNR	sr.9	1	sr	0	1	0	0	2	5	0	1	0	0.77	0.79	1.34	3.37	3.38	4.09	domestic dog	-0.261364764	1.214912744	2/23/11	control
ineq	2/16/11	1	0	48	Mac	Stringer	GK	0	15	15	13	15	NSC	sr.9	1	sr	0	4	0	1	13	6	0	10	1	0.9	0.99	1.07	5.47	5.9	6.22	domestic dog	-0.105360516	1.699278616	2/16/11	ineq
nsc	3/23/11	2	0	48	Mac	Stringer	GK	1	15	15	5	10	NSC	sr.9	1	sr	0	4	2	1	10	1	0	2	1	1.31	1.27	1.75	5.11	5.21	4.88	domestic dog	0.270027137	1.631199404	3/23/11	control
ineq	1/17/11	1	0	49	Mackenzie	Stringer	WC	0	15	15	14	15	SNR	sr.9	1	sr	0	0	1	1	11	4	1	7	0	0.93	0.93	1.91	5.23	5.02	5.5	domestic dog	-0.072570693	1.654411278	1/17/11	ineq
snr	3/11/11	2	0	49	Mackenzie	Stringer	WC	0	15	15	15	15	SNR	sr.9	1	sr	0	3	1	1	14	1	1	13	0	0.9	0.93	1.5	4.74	4.52	4.29	domestic dog	-0.105360516	1.556037136	3/11/11	control
sns	10/28/10	1	1	50	Maggie1	Stringer	KMC	0	15	15	9	15	SNS	sr.9	1	sr	0	3	7	0	1	0	0	0	0	2.17	1.96	1.84	3.21	3.37	3.29	domestic dog	0.774727168	1.166270937	10/28/10	control
ineq	11/18/10	2	1	50	Maggie1	Stringer	KMC	0	15	15	13	15	SNS	sr.9	1	sr	0	3	3	0	0	1	0	0	0	1.16	1.41	1.97	4.23	3.98	4.19	domestic dog	0.148420005	1.442201993	11/18/10	ineq
ineq	11/4/10	1	0	51	Maggie2	Taaka	KMC	0	15	15	9	15	SNS	sr.9	1	sr	1	7	1	0	1	0	0	0	1	1.36	0.98	1.28	2.43	2.05	3.04	domestic dog	0.3074847	0.887891257	11/4/10	ineq
sns	11/17/10	2	0	51	Maggie2	Taaka	KMC	1	15	15	5	11	SNS	sr.9	1	sr	1	1	0	0	0	0	0	0	1	1.2	1.21	1.71	3.14	2.69	4.21	domestic dog	0.182321557	1.1442228	11/17/10	control
nsc	11/8/10	1	1	52	Mai	Taaka	EW	0	15	15	8	15	NSC	sr.9	1	sr	0	0	0	0	0	1	0	0	1	1.93	1.62	1.67	2.97	2.97	4.19	domestic dog	0.657520003	1.088561953	11/8/10	control
ineq	12/8/10	2	1	52	Mai	Taaka	EW	0	15	15	13	15	NSC	sr.9	1	sr	1	8	2	1	9	0	0	0	1	1.17	1.14	1.46	5.01	5.02	5.44	domestic dog	0.157003749	1.611435915	12/8/10	ineq
snr	3/2/11	2	0	53	Nunu	Stringer	GK	0	15	15	13	15	SNR	sr.9	1	sr	0	1	1	0	6	13	0	0	2	1.53	1.51	2.44	4.03	4.5	6.56	domestic dog	0.425267735	1.393766376	3/2/11	control
ineq	2/11/11	1	0	53	Nunu	Stringer	GK	0	15	15	15	15	SNR	sr.9	1	sr	0	5	5	1	10	7	0	0	0	1.43	1.19	1.88	5.8	6.07	6.43	domestic dog	0.357674444	1.757857918	2/11/11	ineq
snr	4/22/11	1	1	54	Obikai	Stringer	OW	0	15	15	14	15	SNR	sr.9	1	sr	0	1	3	0	1	2	0	0	0	0.7	0.78	1.32	3.6	4.38	4.81	domestic dog	-0.356674944	1.280933845	4/22/11	control
ineq	5/6/11	2	1	54	Obikai	Stringer	OW	0	15	15	15	15	SNR	sr.9	1	sr	0	5	5	1	12	2	0	0	0	0.54	0.64	0.95	4.48	4.45	4.54	domestic dog	-0.616186139	1.499623046	5/6/11	ineq
ineq	3/25/11	1	0	55	Olivia	Stringer	OW	1	14	15	5	10	SNR	sr.9	1	sr	0	0	0	1	9	0	0	1	0	0.96	1.29	1.01	4.13	4.34	4.5	domestic dog	-0.040821995	1.418277407	3/25/11	ineq
snr	4/29/11	2	0	55	Olivia	Stringer	OW	0	15	15	15	15	SNR	sr.9	1	sr	0	1	0	1	6	0	0	1	0	0.7	0.8	1.05	3.84	4.06	4.05	domestic dog	-0.356674944	1.345472367	4/29/11	control
ineq	3/11/11	1	0	56	Omni	Stringer	GKT	0	15	15	15	15	SNR	sr.9	1	sr	0	3	0	1	10	1	0	2	0	0.76	0.96	1.25	3.97	4.71	5.1	domestic dog	-0.274436846	1.378766095	3/11/11	ineq
snr	4/25/11	2	0	56	Omni	Stringer	GKT	0	15	15	13	15	SNR	sr.9	1	sr	1	2	2	0	5	4	1	6	0	1	0.95	2.06	4.87	4.68	5.32	domestic dog	0	1.583093937	4/25/11	control
ineq	3/7/11	1	0	57	Oonah	Stringer	OW	1	15	15	3	8	NSC	sr.9	1	sr	1	8	2	0	2	1	0	0	0	1.74	1.57	2.06	4.64	4.8	5.14	domestic dog	0.553885113	1.534714366	3/7/11	ineq
nsc	4/15/11	2	0	57	Oonah	Taaka	OW	1	15	15	1	6	NSC	sr.9	1	sr	0	2	0	0	0	0	0	0	0	2.23	2.12	2.14	5.37	5.08	5.03	domestic dog	0.802001585	1.680827909	4/15/11	control
ineq	10/20/10	1	0	58	Papita	Taaka	KMC	0	15	15	9	11	NSNR	sr.9	1	sr	0	2	1	0	3	0	0	0	0	0.77	0.7	0.96	2.24	2.24	3.37	domestic dog	-0.261364764	0.806475866	10/20/10	ineq
nsnr	11/15/10	2	0	58	Papita	Taaka	KMC	0	15	15	5	15	NSNR	sr.9	1	sr	0	2	0	0	0	1	0	0	2	0.66	0.75	4.61	2.23	2.15	4.92	domestic dog	-0.415515444	0.802001585	11/15/10	control
ineq	10/27/10	1	0	59	Piper	Taaka	KMC	0	15	15	12	15	NSNR	sr.9	1	sr	0	0	9	0	0	0	0	0	0	1.13	1.04	1.7	2.56	2.34	3.08	domestic dog	0.122217633	0.940007258	10/27/10	ineq
nsnr	11/19/10	2	0	59	Piper	Taaka	KMC	0	15	15	6	15	NSNR	sr.9	1	sr	0	1	0	0	0	1	0	0	1	1.2	1.17	1.92	3.97	3.66	4.01	domestic dog	0.182321557	1.378766095	11/19/10	control
nsnr	1/18/11	1	1	60	Ponder	Taaka	KMC	1	13	15	6	13	NSNR	sr.9	1	sr	0	0	0	0	0	0	0	0	0	1.83	1.62	1.97	3.87	4.08	4.14	domestic dog	0.604315967	1.353254507	1/18/11	control
ineq	2/14/11	2	1	60	Ponder	Taaka	KMC	0	15	15	9	15	NSNR	sr.9	1	sr	0	2	0	1	4	0	0	0	0	1.5	1.49	2.09	3.73	3.91	4.2	domestic dog	0.405465108	1.316408234	2/14/11	ineq
ineq	10/28/10	1	0	61	Riley	Stringer	KMC	1	15	15	6	12	NSNR	sr.9	1	sr	0	0	3	0	0	6	0	0	0	1.47	1.45	2.1	2.71	2.41	3.95	domestic dog	0.385262401	0.996948635	10/28/10	ineq
nsnr	11/18/10	2	0	61	Riley	Stringer	KMC	0	15	15	15	15	NSNR	sr.9	1	sr	0	1	0	1	13	12	0	0	0	1.2	1.12	1.8	3.47	3.49	4.21	domestic dog	0.182321557	1.244154594	11/18/10	control
ineq	10/25/10	1	0	62	Rose	Taaka	WC	0	15	15	14	15	NSNR	sr.9	1	sr	0	2	0	0	0	3	0	0	0	1.97	1.87	2.43	4.31	3.64	4.91	domestic dog	0.678033543	1.460937904	10/25/10	ineq
nsnr	11/22/10	2	0	62	Rose	Taaka	WC	0	15	15	13	15	NSNR	sr.9	1	sr	1	12	1	0	0	3	0	0	0	1.7	2.15	2.91	4.64	5.27	6.08	domestic dog	0.530628251	1.534714366	11/22/10	control
ineq	11/1/10	1	0	63	Rosie1	Taaka	KMC	0	15	15	13	15	SNS	sr.9	1	sr	1	8	2	0	0	2	0	0	0	1.3	1.33	2.24	2.57	2.73	3.53	domestic dog	0.262364264	0.943905899	11/1/10	ineq
sns	12/8/10	2	0	63	Rosie1	Taaka	KMC	1	15	15	6	11	SNS	sr.9	1	sr	1	8	1	1	5	1	0	0	3	1.54	2.74	2.51	4.61	5.29	4.9	domestic dog	0.431782416	1.528227857	12/8/10	control
ineq	3/27/11	1	0	64	Rosie2	Taaka	OW	0	15	15	14	15	NSC	sr.9	1	sr	0	0	6	1	5	7	0	0	3	1.94	2.1	2.25	4.74	4.59	4.37	domestic dog	0.662687973	1.556037136	3/27/11	ineq
nsc	4/15/11	2	0	64	Rosie2	Taaka	OW	0	15	15	8	15	NSC	sr.9	1	sr	0	0	0	0	4	3	1	4	1	2.07	2.19	2.86	5.41	4.95	4.57	domestic dog	0.727548607	1.688249093	4/15/11	control
nsc	10/26/10	1	1	65	Roxanne	Taaka	WC	0	15	15	5	14	NSC	sr.9	1	sr	0	1	0	0	0	2	0	0	0	1.67	1.6	2.26	3	2.66	4.84	domestic dog	0.512823626	1.098612289	10/26/10	control
ineq	11/17/10	2	1	65	Roxanne	Taaka	WC	1	15	15	7	13	NSC	sr.9	1	sr	1	11	2	0	2	1	0	0	1	1.44	1.2	1.95	3.91	3.65	5.15	domestic dog	0.364643114	1.363537374	11/17/10	ineq
snr	2/18/11	1	1	66	Ruby	Stringer	EW	0	15	15	8	15	SNR	sr.9	1	sr	0	3	1	1	11	4	0	5	4	0.84	1.24	1.75	5.38	5.15	5.12	domestic dog	-0.174353387	1.682688374	2/18/11	control
ineq	5/21/11	2	1	66	Ruby	Stringer	EW	1	15	15	4	10	SNR	sr.9	1	sr	0	4	2	0	9	5	1	4	1	0.7	1.38	1.94	4.47	4.52	4.84	domestic dog	-0.356674944	1.497388409	5/21/11	ineq
nsc	11/12/10	1	1	67	Sammie	Taaka	WC	0	15	15	10	13	NSC	sr.9	1	sr	0	5	3	0	1	0	0	0	0	2.17	2.09	2.7	3.91	3.99	5.47	domestic dog	0.774727168	1.363537374	11/12/10	control
ineq	12/8/10	2	1	67	Sammie	Taaka	WC	0	15	15	9	15	NSC	sr.9	1	sr	1	2	2	0	3	0	0	0	0	2.1	2.04	2.83	4.84	4.72	5.22	domestic dog	0.741937345	1.576914721	12/8/10	ineq
snr	3/25/11	1	1	68	Sass	Stringer	OW	1	15	15	7	12	SNR	sr.9	1	sr	0	1	0	1	14	0	0	1	0	0.97	1.13	1.41	4.47	4.09	4.51	domestic dog	-0.030459207	1.497388409	3/25/11	control
ineq	4/29/11	2	1	68	Sass	Stringer	OW	0	15	15	10	15	SNR	sr.9	1	sr	0	1	1	1	12	4	0	3	1	0.97	1.09	2.12	4.67	4.56	4.67	domestic dog	-0.030459207	1.541159072	4/29/11	ineq
nsnr	3/28/11	1	1	69	Sioux	Taaka	OW	1	15	15	6	13	NSNR	sr.9	1	sr	0	2	1	1	13	5	0	0	0	1.23	1.22	1.54	4.6	4.33	4.34	domestic dog	0.207014169	1.526056303	3/28/11	control
ineq	5/9/11	2	1	69	Sioux	Taaka	OW	0	15	15	10	15	NSNR	sr.9	1	sr	1	5	5	0	9	5	0	0	0	1.34	1.16	1.81	4.71	4.62	4.67	domestic dog	0.292669614	1.549687908	5/9/11	ineq
ineq	2/7/11	1	0	70	Slipper	Taaka	KMC	1	14	15	6	13	NSC	sr.9	1	sr	1	6	1	1	4	1	0	0	1	1.14	1.13	1.84	4.11	3.59	4.12	domestic dog	0.131028262	1.413423029	2/7/11	ineq
nsc	2/28/11	2	0	70	Slipper	Taaka	KMC	1	13	15	2	7	NSC	sr.9	1	sr	0	0	0	0	5	0	0	0	1	1.57	1.37	1.85	4.21	4.37	4.55	domestic dog	0.451075619	1.437462648	2/28/11	control
snr	3/9/11	1	1	71	Snickers	Stringer	OW	0	15	15	14	15	SNR	sr.9	1	sr	0	10	2	0	9	1	0	5	3	1	1	1.68	4.91	4.35	4.89	domestic dog	0	1.591273942	3/9/11	control
ineq	5/11/11	2	1	71	Snickers	Stringer	OW	0	15	15	12	15	SNR	sr.9	1	sr	0	3	6	1	9	3	0	0	0	0.94	1.04	2.03	4.28	4.33	4.86	domestic dog	-0.061875404	1.45395301	5/11/11	ineq
nsnr	1/14/11	1	1	72	Spec	Taaka	KMC	0	15	15	15	15	NSNR	sr.9	1	sr	0	0	0	1	11	13	0	0	0	0.8	0.81	1.1	3.44	3.39	3.7	domestic dog	-0.223143551	1.235471471	1/14/11	control
ineq	2/23/11	2	1	72	Spec	Taaka	KMC	0	15	15	14	15	NSNR	sr.9	1	sr	0	1	1	1	10	12	0	2	4	0.83	0.83	1.15	3.97	3.74	4.18	domestic dog	-0.186329578	1.378766095	2/23/11	ineq
nsc	2/18/11	1	1	73	Spot	Stringer	GKT	0	15	15	12	12	NSC	sr.9	1	sr	0	0	0	0	1	3	0	0	0	0.9	0.91	1.13	4.5	4.53	4.68	domestic dog	-0.105360516	1.504077397	2/18/11	control
ineq	4/1/11	2	1	73	Spot	Stringer	GKT	0	15	15	12	15	NSC	sr.9	1	sr	0	11	4	0	9	4	0	0	0	1.17	1.07	1.66	4.74	4.31	4.66	domestic dog	0.157003749	1.556037136	4/1/11	ineq
sns	10/25/10	1	1	74	Sweetums	Taaka	KMC	0	15	15	15	15	SNS	sr.9	1	sr	0	5	2	0	1	0	0	0	0	1.17	1.15	1.75	2.44	2.51	3.39	domestic dog	0.157003749	0.891998039	10/25/10	control
ineq	11/8/10	2	1	74	Sweetums	Taaka	KMC	0	15	15	13	15	SNS	sr.9	1	sr	0	3	0	0	0	2	0	0	0	1.14	1.15	2.39	3.01	2.69	3.82	domestic dog	0.131028262	1.101940079	11/8/10	ineq
sns	10/27/10	1	1	75	Sydney	Taaka	KMC	0	15	15	7	15	SNS	sr.9	1	sr	0	1	1	0	2	0	0	0	0	0.96	0.99	1.99	2	2.19	3.74	domestic dog	-0.040821995	0.693147181	10/27/10	control
ineq	12/16/10	2	1	75	Sydney	Taaka	KMC	0	15	15	4	15	SNS	sr.9	1	sr	0	2	10	0	4	3	0	0	0	1.43	1.3	2.17	3.83	3.9	4.51	domestic dog	0.357674444	1.342864803	12/16/10	ineq
nsnr	2/25/11	1	1	76	Tahdy	Stringer	GKT	0	15	15	13	15	NSNR	sr.9	1	sr	1	8	0	1	13	1	0	0	1	0.97	1.03	1.57	4.94	4.79	5.53	domestic dog	-0.030459207	1.597365331	2/25/11	control
ineq	3/4/11	2	1	76	Tahdy	Stringer	GKT	0	15	15	9	15	NSNR	sr.9	1	sr	1	12	4	1	13	4	0	0	0	1.03	1.02	1.35	4.57	4.58	4.88	domestic dog	0.029558802	1.519513205	3/4/11	ineq
nsnr	3/7/11	1	1	77	Tessie	Taaka	GK	0	15	15	12	15	NSNR	sr.9	1	sr	0	12	0	0	5	4	0	0	1	1.27	1.4	1.89	5.51	5.38	5.53	domestic dog	0.2390169	1.706564623	3/7/11	control
ineq	5/6/11	2	1	77	Tessie	Taaka	GK	0	15	15	4	9	NSNR	sr.9	1	sr	0	9	2	1	3	0	0	0	0	1.43	1.38	1.76	4.64	4.89	3.95	domestic dog	0.357674444	1.534714366	5/6/11	ineq
sns	10/22/10	1	1	78	Zumi	Taaka	KMC	0	15	15	15	15	SNS	sr.9	1	sr	0	1	2	0	0	0	0	0	0	1.11	1.07	1.16	2.97	2.59	3.1	domestic dog	0.104360015	1.088561953	10/22/10	control
ineq	11/5/10	2	1	78	Zumi	Taaka	KMC	0	15	15	15	15	SNS	sr.9	1	sr	0	0	4	0	0	1	0	0	0	1.07	1.16	1.57	2.44	2.61	3.48	domestic dog	0.067658648	0.891998039	11/5/10	ineq
ineq	4/4/11	1	0	1	Angus	Taaka	GK	1	15	15	6	11	NSNR	sr.10	1	sr	1	5	1	1	6	4	0	2	2	1.47	1.54	2.22	5.98	6.25	6.55	domestic dog	0.385262401	1.788420568	4/4/11	ineq
nsnr	4/25/11	2	0	1	Angus	Taaka	GK	1	15	15	2	8	NSNR	sr.10	1	sr	0	0	0	0	1	1	0	1	0	2.37	2.16	2.59	6.84	6.41	5.81	domestic dog	0.862889955	1.922787732	4/25/11	control
snr	1/25/11	1	1	2	Annie	Stringer	WC	1	15	15	6	11	SNR	sr.10	1	sr	0	5	2	0	3	2	0	0	0	2.04	1.98	3.67	5.01	4.49	5.01	domestic dog	0.712949808	1.611435915	1/25/11	control
ineq	2/18/11	2	1	2	Annie	Stringer	WC	1	15	15	4	12	SNR	sr.10	1	sr	1	3	3	0	1	0	0	1	2	1.9	2	3.05	5.04	4.67	4.51	domestic dog	0.641853886	1.617406082	2/18/11	ineq
snr	2/16/11	1	1	3	Ariel	Stringer	GK	0	15	15	10	13	SNR	sr.10	1	sr	0	2	0	1	14	8	0	5	7	1.07	1.02	1.27	5.9	6.28	6.45	domestic dog	0.067658648	1.774952351	2/16/11	control
ineq	3/2/11	2	1	3	Ariel	Stringer	GK	1	15	15	6	14	SNR	sr.10	1	sr	0	1	0	1	12	5	1	4	8	1.04	1.07	1.95	4.44	4.94	4.73	domestic dog	0.039220713	1.490654376	3/2/11	ineq
nsnr	2/25/11	1	1	4	Belichick	Stringer	GK	0	15	15	7	15	NSNR	sr.10	1	sr	1	3	0	1	14	6	0	4	1	0.97	0.97	1.6	6.51	5.4	6.53	domestic dog	-0.030459207	1.873339456	2/25/11	control
ineq	3/9/11	2	1	4	Belichick	Stringer	GK	0	15	15	5	15	NSNR	sr.10	1	sr	0	3	3	1	13	2	1	7	4	1.13	0.99	2.27	4.6	4.81	4.61	domestic dog	0.122217633	1.526056303	3/9/11	ineq
ineq	3/21/11	1	0	6	Bergy	Taaka	GK	1	12	15	0	5	NSC	sr.10	1	sr	0	2	0	0	0	0	1	3	0	2.44	2.35	NA	4.97	4.92	5.91	domestic dog	0.891998039	1.60341984	3/21/11	ineq
nsc	4/15/11	2	0	6	Bergy	Taaka	GK	1	14	15	1	6	NSC	sr.10	1	sr	0	3	0	0	3	1	1	3	1	2.04	3	2.53	6.94	6.48	5.15	domestic dog	0.712949808	1.937301775	4/15/11	control
ineq	3/25/11	1	0	7	Gracie	Stringer	KMC	0	15	15	12	14	SNS	sr.10	1	sr	0	5	3	0	0	4	0	0	2	1.1	1.03	2.14	4.04	3.86	4.12	domestic dog	0.09531018	1.396244692	3/25/11	ineq
sns	5/13/11	2	0	7	Gracie	Stringer	KMC	0	15	15	13	15	SNS	sr.10	1	sr	0	5	1	0	6	1	0	0	2	0.9	0.85	1.6	3.37	3.54	4.1	domestic dog	-0.105360516	1.214912744	5/13/11	control
nsnr	2/14/11	1	1	8	Byron	Taaka	GK	0	14	14	14	14	NSNR	sr.10	1	sr	1	6	1	1	9	10	0	0	0	2.8	1.6	1.67	7.8	6.43	7.52	domestic dog	1.029619417	2.054123734	2/14/11	control
ineq	2/28/11	2	1	8	Byron	Taaka	GK	0	15	15	15	15	NSNR	sr.10	1	sr	0	2	1	1	11	13	0	0	0	1.54	1.52	1.95	5.41	5.35	5.56	domestic dog	0.431782416	1.688249093	2/28/11	ineq
ineq	1/14/11	1	0	10	Chloe	Taaka	WC	0	15	15	12	15	NSNR	sr.10	1	sr	0	7	7	1	10	6	0	0	4	0.76	1.01	1.8	4.97	4.54	5.45	domestic dog	-0.274436846	1.60341984	1/14/11	ineq
nsnr	2/14/11	2	0	10	Chloe	Taaka	WC	1	15	15	2	12	NSNR	sr.10	1	sr	1	5	0	0	7	0	0	1	1	1.44	1.41	2.39	4.68	4.16	4.72	domestic dog	0.364643114	1.54329811	2/14/11	control
ineq	10/20/10	1	0	11	Cleo	Taaka	KMC	0	15	15	9	15	NSC	sr.10	1	sr	0	1	1	0	0	0	0	0	2	1.1	1.22	2.21	2.77	2.69	4.04	domestic dog	0.09531018	1.01884732	10/20/10	ineq
nsc	11/10/10	2	0	11	Cleo	Taaka	KMC	1	13	14	2	8	NSC	sr.10	1	sr	0	0	1	0	0	5	0	0	0	1.77	1.7	1.95	3.24	3.17	4.37	domestic dog	0.570979547	1.17557333	11/10/10	control
snr	2/11/11	1	1	12	Clover	Stringer	KMC	0	15	15	12	15	SNR	sr.10	1	sr	1	4	4	1	1	3	0	0	0	1.34	1.16	2.13	4.04	3.97	4.51	domestic dog	0.292669614	1.396244692	2/11/11	control
ineq	3/4/11	2	1	12	Clover	Stringer	KMC	0	14	15	4	15	SNR	sr.10	1	sr	0	1	0	0	1	0	0	0	1	1.9	1.72	3.36	4.13	4.22	4.58	domestic dog	0.641853886	1.418277407	3/4/11	ineq
ineq	11/3/10	1	0	13	Clytie	Taaka	KMC	0	15	15	12	15	NSNR	sr.10	1	sr	0	3	1	0	0	1	0	0	0	1.03	1.48	1.71	2.27	2.87	3.23	domestic dog	0.029558802	0.819779831	11/3/10	ineq
nsnr	11/15/10	2	0	13	Clytie	Taaka	KMC	0	15	15	13	15	NSNR	sr.10	1	sr	0	0	0	0	0	3	0	0	0	1.63	1.68	2.4	2.1	2.5	4.03	domestic dog	0.488580015	0.741937345	11/15/10	control
snr	2/9/11	1	1	14	Curley	Stringer	KMC	0	15	15	15	15	SNR	sr.10	1	sr	0	5	0	0	5	0	0	0	0	1.1	1.07	1.65	2.4	3.07	3.06	domestic dog	0.09531018	0.875468737	2/9/11	control
ineq	5/13/11	2	1	14	Curley	Stringer	KMC	0	15	15	9	15	SNR	sr.10	1	sr	1	8	1	1	5	1	0	0	1	1.17	1.15	2.1	3.27	3.33	3.49	domestic dog	0.157003749	1.184789985	5/13/11	ineq
ineq	10/22/10	1	0	15	Daisy1	Taaka	KMC	0	15	15	15	15	SNS	sr.10	1	sr	0	3	1	0	0	0	0	0	0	1.27	1.25	1.68	3.2	3.36	3.6	domestic dog	0.2390169	1.16315081	10/22/10	ineq
sns	10/29/10	2	0	15	Daisy1	Taaka	KMC	0	15	15	15	15	SNS	sr.10	1	sr	0	0	0	0	0	0	0	0	0	1.04	1.04	1.29	2.17	2.32	2.92	domestic dog	0.039220713	0.774727168	10/29/10	control
ineq	1/17/11	1	0	17	Daisy3	Stringer	KMC	0	15	15	14	15	SNR	sr.10	1	sr	0	1	0	0	6	1	0	0	0	1.3	1.25	1.69	4.81	4.07	3.91	domestic dog	0.262364264	1.570697084	1/17/11	ineq
snr	5/2/11	2	0	17	Daisy3	Stringer	KMC	0	15	15	15	15	SNR	sr.10	1	sr	0	1	0	1	7	9	0	0	0	1.27	1.26	1.64	4.4	4.18	4.3	domestic dog	0.2390169	1.481604541	5/2/11	control
sns	10/25/10	1	1	18	Danko	Taaka	KMC	1	15	15	3	10	SNS	sr.10	1	sr	0	3	2	0	0	1	0	0	0	1.04	1.06	2.07	2.71	2.52	4.13	domestic dog	0.039220713	0.996948635	10/25/10	control
ineq	11/15/10	2	1	18	Danko	Taaka	KMC	1	15	15	3	9	SNS	sr.10	1	sr	0	0	1	0	0	0	0	0	1	1.97	1.77	2.2	3.04	3.08	3.93	domestic dog	0.678033543	1.111857515	11/15/10	ineq
nsc	10/24/10	1	1	20	Dayton	Taaka	KMC	1	14	15	8	13	NSC	sr.10	1	sr	1	6	0	0	0	0	0	0	0	1.4	1.27	1.65	3.27	2.73	3.56	domestic dog	0.336472237	1.184789985	10/24/10	control
ineq	11/22/10	2	1	20	Dayton	Taaka	KMC	0	15	15	5	15	NSC	sr.10	1	sr	0	6	5	1	12	5	0	0	0	1.06	1.21	1.61	3.77	3.6	3.73	domestic dog	0.058268908	1.327075001	11/22/10	ineq
ineq	4/4/11	1	0	21	Diego	Taaka	OW	0	14	15	5	14	SNR	sr.10	1	sr	1	7	1	1	9	1	0	0	0	1.9	1.9	2.56	4.44	4.34	3.95	domestic dog	0.641853886	1.490654376	4/4/11	ineq
snr	5/8/11	2	0	21	Diego	Taaka	OW	0	15	15	3	15	SNR	sr.10	1	sr	0	10	1	1	7	2	0	0	0	2.3	1.98	3.52	5.24	4.48	4.41	domestic dog	0.832909123	1.656321498	5/8/11	control
sns	2/18/11	1	1	22	Duke	Stringer	EW	0	14	14	10	15	SNS	sr.10	1	sr	0	5	0	0	3	6	0	1	4	1.27	1.42	4.3	5.44	5.2	6.99	domestic dog	0.2390169	1.693779061	2/18/11	control
ineq	5/21/11	2	1	22	Duke	Stringer	EW	1	15	15	4	13	SNS	sr.10	1	sr	0	8	2	1	9	1	0	0	3	1.77	1.77	2.49	4.37	5.02	5.34	domestic dog	0.570979547	1.474763009	5/21/11	ineq
sns	10/27/10	1	1	23	Ebony	Taaka	KMC	0	15	15	14	15	SNS	sr.10	1	sr	0	1	1	0	1	0	0	0	0	0.73	0.75	0.97	1.97	1.94	2.38	domestic dog	-0.314710745	0.678033543	10/27/10	control
ineq	11/22/10	2	1	23	Ebony	Taaka	KMC	0	15	15	5	15	SNS	sr.10	1	sr	0	5	2	0	7	3	0	0	1	0.84	0.87	1.14	3.37	3.42	4.05	domestic dog	-0.174353387	1.214912744	11/22/10	ineq
ineq	10/22/10	1	0	24	Elsie	Taaka	KMC	0	15	15	11	15	SNS	sr.10	1	sr	0	5	2	0	2	1	0	0	0	0.93	0.93	1.99	2.4	2.45	3.68	domestic dog	-0.072570693	0.875468737	10/22/10	ineq
sns	11/5/10	2	0	24	Elsie	Taaka	KMC	0	15	15	11	15	SNS	sr.10	1	sr	0	4	7	0	0	0	0	0	0	1.17	1.02	1.87	2.77	2.62	3.32	domestic dog	0.157003749	1.01884732	11/5/10	control
nsc	10/29/10	1	1	25	Georgie	Taaka	KMC	0	12	15	8	15	NSC	sr.10	1	sr	0	1	1	0	1	0	0	0	0	1.87	1.32	1.53	3.17	2.73	3.1	domestic dog	0.625938431	1.153731588	10/29/10	control
ineq	12/17/10	2	1	25	Georgie	Taaka	KMC	0	15	15	11	15	NSC	sr.10	1	sr	0	6	5	0	6	1	0	0	0	1.2	1	1.39	3.77	3.75	4.2	domestic dog	0.182321557	1.327075001	12/17/10	ineq
nsc	4/20/11	1	1	26	Gilligan	Taaka	GKT	0	14	14	9	15	NSC	sr.10	1	sr	0	2	0	1	8	2	0	0	2	1.63	1.77	2.17	4.77	4.87	4.92	domestic dog	0.488580015	1.562346305	4/20/11	control
ineq	5/8/11	2	1	26	Gilligan	Taaka	GKT	0	14	14	9	15	NSC	sr.10	1	sr	0	9	1	1	6	5	0	2	0	1.77	1.63	2.98	5.67	5.21	4.98	domestic dog	0.570979547	1.735189118	5/8/11	ineq
ineq	3/11/11	1	0	27	Gretchen	Stringer	GK	0	14	14	9	15	SNS	sr.10	1	sr	0	2	3	1	10	2	0	3	1	0.93	0.92	1.76	4.7	4.98	5.55	domestic dog	-0.072570693	1.547562509	3/11/11	ineq
sns	5/13/11	2	0	27	Gretchen	Stringer	GK	1	15	15	3	8	SNS	sr.10	1	sr	1	8	1	1	14	1	1	4	0	0.94	0.92	1.98	6.41	6.15	5.96	domestic dog	-0.061875404	1.857859271	5/13/11	control
sns	11/4/10	1	1	28	Gromit	Taaka	KMC	1	14	15	5	10	SNS	sr.10	1	sr	0	0	1	0	0	0	0	0	1	1.2	2.36	1.65	2.37	3.53	3.93	domestic dog	0.182321557	0.862889955	11/4/10	control
ineq	12/2/10	2	1	28	Gromit	Taaka	KMC	0	15	15	11	15	SNS	sr.10	1	sr	0	3	5	0	8	4	0	2	2	1.37	1.09	3.51	3.64	3.92	5.44	domestic dog	0.31481074	1.291983682	12/2/10	ineq
ineq	4/13/11	1	0	30	Gus	Stringer	KMC	0	15	15	13	15	SNS	sr.10	1	sr	0	3	3	1	12	10	0	0	0	1.14	1.25	1.3	4.44	4.18	4.26	domestic dog	0.131028262	1.490654376	4/13/11	ineq
sns	5/18/11	2	0	30	Gus	Stringer	KMC	0	15	15	14	15	SNS	sr.10	1	sr	0	3	1	1	10	11	0	3	1	1.33	1.08	1.62	3.87	3.84	4.29	domestic dog	0.285178942	1.353254507	5/18/11	control
snr	5/6/11	2	0	31	Harry	Taaka	GK	0	15	15	12	15	SNR	sr.10	1	sr	1	11	2	1	11	0	0	0	0	1.37	1.34	3.22	4.41	4.83	5.36	domestic dog	0.31481074	1.483874689	5/6/11	control
ineq	4/8/11	1	0	31	Harry	Taaka	GK	0	15	15	15	15	SNR	sr.10	1	sr	1	12	6	1	12	7	0	0	0	1.61	1.77	2.34	7.91	7.19	8.26	domestic dog	0.476234179	2.068127782	4/8/11	ineq
ineq	4/25/11	2	1	32	Hawkeye	Stringer	GKT	1	15	15	7	13	SNR	sr.10	1	sr	1	8	3	1	10	2	0	1	0	0.8	0.81	1.45	4.97	4.7	4.71	domestic dog	-0.223143551	1.60341984	4/25/11	ineq
snr	3/11/11	1	1	32	Hawkeye	Stringer	GKT	0	15	15	14	15	SNR	sr.10	1	sr	0	6	4	0	9	8	1	2	0	1.04	1.11	1.81	4.91	4.96	5.18	domestic dog	0.039220713	1.591273942	3/11/11	control
ineq	5/2/11	1	0	33	Honey	Stringer	KMC	0	15	15	14	15	NSNR	sr.10	1	sr	1	8	3	1	15	0	0	0	0	1.5	1.27	1.84	3.2	3.49	4.18	domestic dog	0.405465108	1.16315081	5/2/11	ineq
nsnr	5/16/11	2	0	33	Honey	Stringer	KMC	0	15	15	12	15	NSNR	sr.10	1	sr	0	1	0	1	10	5	0	0	0	1.13	1.2	1.93	4.23	3.67	4.32	domestic dog	0.122217633	1.442201993	5/16/11	control
sns	10/25/10	1	1	34	Hugo	Taaka	KMC	0	14	14	7	9	SNS	sr.10	1	sr	0	4	1	0	0	0	0	0	2	1.8	2.18	2.16	3.9	3.89	3.99	domestic dog	0.587786665	1.360976553	10/25/10	control
ineq	11/22/10	2	1	34	Hugo	Taaka	KMC	0	15	15	7	15	SNS	sr.10	1	sr	0	3	1	0	0	0	0	0	0	1.71	1.76	2.48	4.24	4.13	4.2	domestic dog	0.536493371	1.444563269	11/22/10	ineq
ineq	2/25/11	1	0	35	Jake	Stringer	GK	0	15	15	15	15	NSC	sr.10	1	sr	0	4	0	1	11	7	0	0	1	0.67	0.8	1.46	5.44	5.47	6.96	domestic dog	-0.400477567	1.693779061	2/25/11	ineq
nsc	3/9/11	2	0	35	Jake	Stringer	GK	0	15	15	8	15	NSC	sr.10	1	sr	0	4	0	1	7	2	0	0	1	1.04	1.08	1.94	4.51	4.56	5.24	domestic dog	0.039220713	1.506297154	3/9/11	control
snr	2/18/11	1	1	36	Juno	Stringer	GK	1	15	15	6	13	SNR	sr.10	1	sr	0	3	2	1	14	7	0	1	3	1.17	1.24	2	6.44	6.05	6.76	domestic dog	0.157003749	1.86252854	2/18/11	control
ineq	4/22/11	2	1	36	Juno	Stringer	GK	0	15	15	10	15	SNR	sr.10	1	sr	0	5	0	1	13	3	0	1	0	1.2	1.22	2.59	4.9	4.93	5.19	domestic dog	0.182321557	1.589235205	4/22/11	ineq
ineq	2/7/11	1	0	37	Kapa	Taaka	GK	1	15	15	6	14	SNS	sr.10	1	sr	0	0	3	1	6	2	1	9	6	1.94	1.99	2.89	6.31	5.85	6.38	domestic dog	0.662687973	1.842135677	2/7/11	ineq
sns	3/7/11	2	0	37	Kapa	Taaka	GK	0	15	15	7	15	SNS	sr.10	1	sr	0	1	0	0	3	3	0	0	0	1.77	1.89	3.05	4.94	4.94	4.94	domestic dog	0.570979547	1.597365331	3/7/11	control
nsc	11/3/10	1	1	38	Kyler	Taaka	KMC	0	15	15	14	15	NSC	sr.10	1	sr	0	0	0	0	0	1	0	0	0	1.07	1.29	2.02	2.14	2.29	3.36	domestic dog	0.067658648	0.760805829	11/3/10	control
ineq	11/15/10	2	1	38	Kyler	Taaka	KMC	1	15	15	7	14	NSC	sr.10	1	sr	0	0	1	0	0	5	0	0	1	1.64	1.62	2.46	2.47	3.52	3.81	domestic dog	0.494696242	0.904218151	11/15/10	ineq
ineq	2/18/11	1	0	39	Kyra	Stringer	OW	1	15	15	6	13	SNR	sr.10	1	sr	0	3	3	0	10	1	0	0	0	1	1.05	1.33	5.34	4.69	5.03	domestic dog	0	1.675225653	2/18/11	ineq
snr	4/22/11	2	0	39	Kyra	Stringer	OW	1	15	15	4	9	SNR	sr.10	1	sr	0	0	0	1	9	1	0	1	1	1.57	1.36	1.99	5.07	4.84	4.91	domestic dog	0.451075619	1.623340818	4/22/11	control
ineq	1/21/11	1	0	40	Lily	Taaka	KMC	0	15	15	4	15	NSNR	sr.10	1	sr	0	0	1	0	5	3	0	1	3	1.6	2.05	2.63	3.87	4.07	4.34	domestic dog	0.470003629	1.353254507	1/21/11	ineq
nsnr	4/27/11	2	0	40	Lily	Taaka	KMC	1	15	15	3	9	NSNR	sr.10	1	sr	0	3	0	0	6	1	0	0	2	1.31	1.58	2.99	4.41	4.12	4.23	domestic dog	0.270027137	1.483874689	4/27/11	control
ineq	2/9/11	1	0	41	Lindy	Stringer	EW	0	15	15	14	14	NSNR	sr.10	1	sr	0	0	0	1	12	1	0	0	0	1.17	1.2	1.59	6.04	5.09	5.32	domestic dog	0.157003749	1.798404012	2/9/11	ineq
nsnr	2/25/11	2	0	41	Lindy	Stringer	EW	0	15	15	13	14	NSNR	sr.10	1	sr	0	0	0	1	14	8	0	0	1	1.2	1.35	1.74	6.21	5.5	5.92	domestic dog	0.182321557	1.826160896	2/25/11	control
ineq	12/17/10	1	0	42	Loki	Taaka	GKT	0	15	15	11	14	SNR	sr.10	1	sr	0	7	1	1	10	2	0	0	0	1	0.96	1.5	3.91	3.95	4.4	domestic dog	0	1.363537374	12/17/10	ineq
snr	5/6/11	2	0	42	Loki	Taaka	GKT	1	15	15	6	14	SNR	sr.10	1	sr	1	10	2	1	12	0	0	1	0	1	1.02	1.7	4.87	4.74	5.14	domestic dog	0	1.583093937	5/6/11	control
nsnr	2/25/11	1	1	44	Louis	Stringer	OW	0	15	15	6	12	NSNR	sr.10	1	sr	1	13	0	0	8	0	0	0	0	1.2	1.19	2.17	5.68	5.11	5.44	domestic dog	0.182321557	1.736951233	2/25/11	control
ineq	3/2/11	2	1	44	Louis	Stringer	OW	1	14	14	3	10	NSNR	sr.10	1	sr	1	12	0	0	4	0	0	0	0	1.16	1.06	1.51	5.7	4.83	5.05	domestic dog	0.148420005	1.740466175	3/2/11	ineq
nsc	11/1/10	1	1	45	Lucy	Taaka	KMC	0	15	15	9	15	NSC	sr.10	1	sr	0	1	4	0	0	1	0	0	0	1.53	1.76	2.21	3	2.91	3.53	domestic dog	0.425267735	1.098612289	11/1/10	control
ineq	12/17/10	2	1	45	Lucy	Taaka	KMC	1	15	15	6	11	NSC	sr.10	1	sr	0	1	7	0	2	1	0	0	0	1.33	1.4	1.97	3.74	3.9	4.22	domestic dog	0.285178942	1.319085611	12/17/10	ineq
ineq	10/22/10	1	0	46	Luna1	Taaka	EW	0	15	15	14	14	SNS	sr.10	1	sr	1	3	2	1	14	5	0	0	0	1	0.98	1.4	2.71	2.77	3.88	domestic dog	0	0.996948635	10/22/10	ineq
sns	11/3/10	2	0	46	Luna1	Taaka	EW	0	15	15	8	15	SNS	sr.10	1	sr	0	1	0	1	4	7	0	0	0	0.8	0.76	1.44	2.13	1.98	3.15	domestic dog	-0.223143551	0.75612198	11/3/10	control
ineq	1/14/11	1	0	47	Luna2	Taaka	KMC	0	15	15	15	15	NSNR	sr.10	1	sr	1	8	1	1	3	0	0	0	0	0.67	0.7	0.91	4.04	3.6	3.92	domestic dog	-0.400477567	1.396244692	1/14/11	ineq
nsnr	2/23/11	2	0	47	Luna2	Taaka	KMC	0	15	15	15	15	NSNR	sr.10	1	sr	0	1	0	0	2	5	0	1	0	0.76	0.79	1.34	3.13	3.38	4.09	domestic dog	-0.274436846	1.141033005	2/23/11	control
ineq	2/16/11	1	0	48	Mac	Stringer	GK	0	15	15	13	15	NSC	sr.10	1	sr	0	4	0	0	13	6	1	10	1	1.07	0.99	1.07	6.41	5.9	6.22	domestic dog	0.067658648	1.857859271	2/16/11	ineq
nsc	3/23/11	2	0	48	Mac	Stringer	GK	1	15	15	5	10	NSC	sr.10	1	sr	0	4	2	1	10	1	0	2	1	1.37	1.27	1.75	5.57	5.21	4.88	domestic dog	0.31481074	1.717395054	3/23/11	control
ineq	1/17/11	1	0	49	Mackenzie	Stringer	WC	0	15	15	14	15	SNR	sr.10	1	sr	0	0	1	1	11	4	0	7	0	1.04	0.93	1.91	4.97	5.02	5.5	domestic dog	0.039220713	1.60341984	1/17/11	ineq
snr	3/11/11	2	0	49	Mackenzie	Stringer	WC	0	15	15	15	15	SNR	sr.10	1	sr	0	3	1	1	14	1	0	13	0	0.9	0.93	1.5	4.94	4.52	4.29	domestic dog	-0.105360516	1.597365331	3/11/11	control
sns	10/28/10	1	1	50	Maggie1	Stringer	KMC	0	15	15	9	15	SNS	sr.10	1	sr	0	3	7	0	1	0	0	0	0	2.07	1.96	1.84	3.17	3.37	3.29	domestic dog	0.727548607	1.153731588	10/28/10	control
ineq	11/18/10	2	1	50	Maggie1	Stringer	KMC	0	15	15	13	15	SNS	sr.10	1	sr	1	3	3	0	0	1	0	0	0	1.4	1.41	1.97	3.9	3.98	4.19	domestic dog	0.336472237	1.360976553	11/18/10	ineq
ineq	11/4/10	1	0	51	Maggie2	Taaka	KMC	0	15	15	9	15	SNS	sr.10	1	sr	1	7	1	0	1	0	0	0	1	1.6	0.98	1.28	2.63	2.05	3.04	domestic dog	0.470003629	0.966983846	11/4/10	ineq
sns	11/17/10	2	0	51	Maggie2	Taaka	KMC	1	15	15	5	11	SNS	sr.10	1	sr	0	1	0	0	0	0	0	0	1	1.27	1.21	1.71	2.37	2.69	4.21	domestic dog	0.2390169	0.862889955	11/17/10	control
nsc	11/8/10	1	1	52	Mai	Taaka	EW	0	15	15	8	15	NSC	sr.10	1	sr	0	0	0	0	0	1	0	0	1	2	1.62	1.67	3.5	2.97	4.19	domestic dog	0.693147181	1.252762968	11/8/10	control
ineq	12/8/10	2	1	52	Mai	Taaka	EW	0	15	15	13	15	NSC	sr.10	1	sr	1	8	2	1	9	0	0	0	1	1.07	1.14	1.46	5.07	5.02	5.44	domestic dog	0.067658648	1.623340818	12/8/10	ineq
snr	3/2/11	2	0	53	Nunu	Stringer	GK	0	15	15	13	15	SNR	sr.10	1	sr	0	1	1	0	6	13	0	0	2	1.4	1.51	2.44	4.37	4.5	6.56	domestic dog	0.336472237	1.474763009	3/2/11	control
ineq	2/11/11	1	0	53	Nunu	Stringer	GK	0	15	15	15	15	SNR	sr.10	1	sr	0	5	5	0	10	7	0	0	0	1.13	1.19	1.88	5.24	6.07	6.43	domestic dog	0.122217633	1.656321498	2/11/11	ineq
snr	4/22/11	1	1	54	Obikai	Stringer	OW	0	15	15	14	15	SNR	sr.10	1	sr	0	1	3	0	1	2	0	0	0	0.6	0.78	1.32	4.13	4.38	4.81	domestic dog	-0.510825624	1.418277407	4/22/11	control
ineq	5/6/11	2	1	54	Obikai	Stringer	OW	0	15	15	15	15	SNR	sr.10	1	sr	0	5	5	1	12	2	0	0	0	0.67	0.64	0.95	4.11	4.45	4.54	domestic dog	-0.400477567	1.413423029	5/6/11	ineq
ineq	3/25/11	1	0	55	Olivia	Stringer	OW	1	14	15	5	10	SNR	sr.10	0	sr	0	0	0	0	9	0	0	1	0	NA	1.29	1.01	7.77	4.34	4.5	domestic dog	NA	2.050270164	3/25/11	ineq
snr	4/29/11	2	0	55	Olivia	Stringer	OW	0	15	15	15	15	SNR	sr.10	1	sr	0	1	0	0	6	0	0	1	0	0.7	0.8	1.05	4.14	4.06	4.05	domestic dog	-0.356674944	1.420695788	4/29/11	control
ineq	3/11/11	1	0	56	Omni	Stringer	GKT	0	15	15	15	15	SNR	sr.10	1	sr	0	3	0	1	10	1	0	2	0	0.9	0.96	1.25	4.51	4.71	5.1	domestic dog	-0.105360516	1.506297154	3/11/11	ineq
snr	4/25/11	2	0	56	Omni	Stringer	GKT	0	15	15	13	15	SNR	sr.10	1	sr	0	2	2	0	5	4	1	6	0	0.87	0.95	2.06	4.57	4.68	5.32	domestic dog	-0.139262067	1.519513205	4/25/11	control
ineq	3/7/11	1	0	57	Oonah	Stringer	OW	1	15	15	3	8	NSC	sr.10	1	sr	1	8	2	0	2	1	0	0	0	2.07	1.57	2.06	5.17	4.8	5.14	domestic dog	0.727548607	1.642872689	3/7/11	ineq
nsc	4/15/11	2	0	57	Oonah	Taaka	OW	1	15	15	1	6	NSC	sr.10	1	sr	0	2	0	0	0	0	0	0	0	2.27	2.12	2.14	5.14	5.08	5.03	domestic dog	0.819779831	1.637053079	4/15/11	control
ineq	10/20/10	1	0	58	Papita	Taaka	KMC	0	15	15	9	11	NSNR	sr.10	1	sr	0	2	1	1	3	0	0	0	0	0.73	0.7	0.96	2.4	2.24	3.37	domestic dog	-0.314710745	0.875468737	10/20/10	ineq
nsnr	11/15/10	2	0	58	Papita	Taaka	KMC	0	15	15	5	15	NSNR	sr.10	1	sr	0	2	0	0	0	1	0	0	2	0.67	0.75	4.61	2.7	2.15	4.92	domestic dog	-0.400477567	0.993251773	11/15/10	control
ineq	10/27/10	1	0	59	Piper	Taaka	KMC	0	15	15	12	15	NSNR	sr.10	1	sr	0	0	9	0	0	0	0	0	0	1	1.04	1.7	2.24	2.34	3.08	domestic dog	0	0.806475866	10/27/10	ineq
nsnr	11/19/10	2	0	59	Piper	Taaka	KMC	0	15	15	6	15	NSNR	sr.10	1	sr	0	1	0	0	0	1	0	0	1	1.4	1.17	1.92	4.24	3.66	4.01	domestic dog	0.336472237	1.444563269	11/19/10	control
nsnr	1/18/11	1	1	60	Ponder	Taaka	KMC	1	13	15	6	13	NSNR	sr.10	1	sr	0	0	0	0	0	0	0	0	0	1.6	1.62	1.97	4.17	4.08	4.14	domestic dog	0.470003629	1.427916036	1/18/11	control
ineq	2/14/11	2	1	60	Ponder	Taaka	KMC	0	15	15	9	15	NSNR	sr.10	1	sr	0	2	0	0	4	0	0	0	0	1.4	1.49	2.09	3.94	3.91	4.2	domestic dog	0.336472237	1.371180723	2/14/11	ineq
ineq	10/28/10	1	0	61	Riley	Stringer	KMC	1	15	15	6	12	NSNR	sr.10	1	sr	0	0	3	0	0	6	0	0	0	2.14	1.45	2.1	3.27	2.41	3.95	domestic dog	0.760805829	1.184789985	10/28/10	ineq
nsnr	11/18/10	2	0	61	Riley	Stringer	KMC	0	15	15	15	15	NSNR	sr.10	1	sr	0	1	0	1	13	12	0	0	0	1.13	1.12	1.8	2.93	3.49	4.21	domestic dog	0.122217633	1.075002423	11/18/10	control
ineq	10/25/10	1	0	62	Rose	Taaka	WC	0	15	15	14	15	NSNR	sr.10	1	sr	1	2	0	0	0	3	0	0	0	1.63	1.87	2.43	3.97	3.64	4.91	domestic dog	0.488580015	1.378766095	10/25/10	ineq
nsnr	11/22/10	2	0	62	Rose	Taaka	WC	0	15	15	13	15	NSNR	sr.10	1	sr	1	12	1	0	0	3	0	0	0	2.04	2.15	2.91	5.64	5.27	6.08	domestic dog	0.712949808	1.729884066	11/22/10	control
ineq	11/1/10	1	0	63	Rosie1	Taaka	KMC	0	15	15	13	15	SNS	sr.10	1	sr	1	8	2	0	0	2	0	0	0	1.47	1.33	2.24	3.07	2.73	3.53	domestic dog	0.385262401	1.121677562	11/1/10	ineq
sns	12/8/10	2	0	63	Rosie1	Taaka	KMC	1	15	15	6	11	SNS	sr.10	1	sr	1	8	1	0	5	1	0	0	3	1.5	2.74	2.51	4.4	5.29	4.9	domestic dog	0.405465108	1.481604541	12/8/10	control
ineq	3/27/11	1	0	64	Rosie2	Taaka	OW	0	15	15	14	15	NSC	sr.10	1	sr	0	0	6	1	5	7	0	0	3	1.97	2.1	2.25	4.84	4.59	4.37	domestic dog	0.678033543	1.576914721	3/27/11	ineq
nsc	4/15/11	2	0	64	Rosie2	Taaka	OW	0	15	15	8	15	NSC	sr.10	1	sr	0	0	0	0	4	3	1	4	1	1.97	2.19	2.86	4.84	4.95	4.57	domestic dog	0.678033543	1.576914721	4/15/11	control
nsc	10/26/10	1	1	65	Roxanne	Taaka	WC	0	15	15	5	14	NSC	sr.10	1	sr	0	1	0	0	0	2	0	0	0	1.97	1.6	2.26	3.14	2.66	4.84	domestic dog	0.678033543	1.1442228	10/26/10	control
ineq	11/17/10	2	1	65	Roxanne	Taaka	WC	1	15	15	7	13	NSC	sr.10	1	sr	1	11	2	0	2	1	0	0	1	1.21	1.2	1.95	3.27	3.65	5.15	domestic dog	0.19062036	1.184789985	11/17/10	ineq
snr	2/18/11	1	1	66	Ruby	Stringer	EW	0	15	15	8	15	SNR	sr.10	1	sr	0	3	1	1	11	4	1	5	4	0.86	1.24	1.75	5.04	5.15	5.12	domestic dog	-0.15082289	1.617406082	2/18/11	control
ineq	5/21/11	2	1	66	Ruby	Stringer	EW	1	15	15	4	10	SNR	sr.10	1	sr	0	4	2	0	9	5	1	4	1	1.5	1.38	1.94	4.64	4.52	4.84	domestic dog	0.405465108	1.534714366	5/21/11	ineq
nsc	11/12/10	1	1	67	Sammie	Taaka	WC	0	15	15	10	13	NSC	sr.10	1	sr	1	5	3	0	1	0	0	0	0	2.2	2.09	2.7	4.1	3.99	5.47	domestic dog	0.78845736	1.410986974	11/12/10	control
ineq	12/8/10	2	1	67	Sammie	Taaka	WC	0	15	15	9	15	NSC	sr.10	1	sr	0	2	2	0	3	0	0	0	0	2.2	2.04	2.83	4.5	4.72	5.22	domestic dog	0.78845736	1.504077397	12/8/10	ineq
snr	3/25/11	1	1	68	Sass	Stringer	OW	1	15	15	7	12	SNR	sr.10	1	sr	0	1	0	0	14	0	1	1	0	1.24	1.13	1.41	4.64	4.09	4.51	domestic dog	0.21511138	1.534714366	3/25/11	control
ineq	4/29/11	2	1	68	Sass	Stringer	OW	0	15	15	10	15	SNR	sr.10	1	sr	0	1	1	1	12	4	0	3	1	1.14	1.09	2.12	4.77	4.56	4.67	domestic dog	0.131028262	1.562346305	4/29/11	ineq
nsnr	3/28/11	1	1	69	Sioux	Taaka	OW	1	15	15	6	13	NSNR	sr.10	1	sr	0	2	1	1	13	5	0	0	0	1.07	1.22	1.54	4.71	4.33	4.34	domestic dog	0.067658648	1.549687908	3/28/11	control
ineq	5/9/11	2	1	69	Sioux	Taaka	OW	0	15	15	10	15	NSNR	sr.10	1	sr	0	5	5	1	9	5	0	0	0	1.17	1.16	1.81	5.04	4.62	4.67	domestic dog	0.157003749	1.617406082	5/9/11	ineq
ineq	2/7/11	1	0	70	Slipper	Taaka	KMC	1	14	15	6	13	NSC	sr.10	0	sr	0	6	1	0	4	1	0	0	1	NA	1.13	1.84	4.24	3.59	4.12	domestic dog	NA	1.444563269	2/7/11	ineq
nsc	2/28/11	2	0	70	Slipper	Taaka	KMC	1	13	15	2	7	NSC	sr.10	1	sr	0	0	0	1	5	0	0	0	1	1.2	1.37	1.85	4.81	4.37	4.55	domestic dog	0.182321557	1.570697084	2/28/11	control
snr	3/9/11	1	1	71	Snickers	Stringer	OW	0	15	15	14	15	SNR	sr.10	1	sr	0	10	2	1	9	1	0	5	3	0.97	1	1.68	4.34	4.35	4.89	domestic dog	-0.030459207	1.467874348	3/9/11	control
ineq	5/11/11	2	1	71	Snickers	Stringer	OW	0	15	15	12	15	SNR	sr.10	1	sr	0	3	6	1	9	3	0	0	0	1.16	1.04	2.03	4.43	4.33	4.86	domestic dog	0.148420005	1.488399584	5/11/11	ineq
nsnr	1/14/11	1	1	72	Spec	Taaka	KMC	0	15	15	15	15	NSNR	sr.10	1	sr	0	0	0	1	11	13	0	0	0	0.84	0.81	1.1	3.11	3.39	3.7	domestic dog	-0.174353387	1.134622726	1/14/11	control
ineq	2/23/11	2	1	72	Spec	Taaka	KMC	0	15	15	14	15	NSNR	sr.10	1	sr	0	1	1	0	10	12	0	2	4	0.9	0.83	1.15	3.93	3.74	4.18	domestic dog	-0.105360516	1.368639426	2/23/11	ineq
nsc	2/18/11	1	1	73	Spot	Stringer	GKT	0	15	15	12	12	NSC	sr.10	1	sr	0	0	0	0	1	3	0	0	0	0.93	0.91	1.13	4.37	4.53	4.68	domestic dog	-0.072570693	1.474763009	2/18/11	control
ineq	4/1/11	2	1	73	Spot	Stringer	GKT	0	15	15	12	15	NSC	sr.10	1	sr	1	11	4	0	9	4	0	0	0	0.9	1.07	1.66	4.37	4.31	4.66	domestic dog	-0.105360516	1.474763009	4/1/11	ineq
sns	10/25/10	1	1	74	Sweetums	Taaka	KMC	0	15	15	15	15	SNS	sr.10	1	sr	0	5	2	0	1	0	0	0	0	1.17	1.15	1.75	2.5	2.51	3.39	domestic dog	0.157003749	0.916290732	10/25/10	control
ineq	11/8/10	2	1	74	Sweetums	Taaka	KMC	0	15	15	13	15	SNS	sr.10	1	sr	1	3	0	0	0	2	0	0	0	1.2	1.15	2.39	2.8	2.69	3.82	domestic dog	0.182321557	1.029619417	11/8/10	ineq
sns	10/27/10	1	1	75	Sydney	Taaka	KMC	0	15	15	7	15	SNS	sr.10	1	sr	0	1	1	0	2	0	0	0	0	1.04	0.99	1.99	2.1	2.19	3.74	domestic dog	0.039220713	0.741937345	10/27/10	control
ineq	12/16/10	2	1	75	Sydney	Taaka	KMC	0	15	15	4	15	SNS	sr.10	1	sr	0	2	10	0	4	3	0	0	0	1.24	1.3	2.17	4.01	3.9	4.51	domestic dog	0.21511138	1.388791241	12/16/10	ineq
nsnr	2/25/11	1	1	76	Tahdy	Stringer	GKT	0	15	15	13	15	NSNR	sr.10	1	sr	1	8	0	1	13	1	0	0	1	1.07	1.03	1.57	5.67	4.79	5.53	domestic dog	0.067658648	1.735189118	2/25/11	control
ineq	3/4/11	2	1	76	Tahdy	Stringer	GKT	0	15	15	9	15	NSNR	sr.10	1	sr	1	12	4	1	13	4	0	0	0	0.97	1.02	1.35	5.01	4.58	4.88	domestic dog	-0.030459207	1.611435915	3/4/11	ineq
nsnr	3/7/11	1	1	77	Tessie	Taaka	GK	0	15	15	12	15	NSNR	sr.10	1	sr	1	12	0	0	5	4	0	0	1	1.14	1.4	1.89	5.87	5.38	5.53	domestic dog	0.131028262	1.769854634	3/7/11	control
ineq	5/6/11	2	1	77	Tessie	Taaka	GK	0	15	15	4	9	NSNR	sr.10	1	sr	0	9	2	0	3	0	0	0	0	1.83	1.38	1.76	5.77	4.89	3.95	domestic dog	0.604315967	1.752672081	5/6/11	ineq
sns	10/22/10	1	1	78	Zumi	Taaka	KMC	0	15	15	15	15	SNS	sr.10	1	sr	0	1	2	0	0	0	0	0	0	1.13	1.07	1.16	3.54	2.59	3.1	domestic dog	0.122217633	1.264126727	10/22/10	control
ineq	11/5/10	2	1	78	Zumi	Taaka	KMC	0	15	15	15	15	SNS	sr.10	1	sr	0	0	4	0	0	1	0	0	0	1.17	1.16	1.57	2.4	2.61	3.48	domestic dog	0.157003749	0.875468737	11/5/10	ineq
ineq	4/4/11	1	0	1	Angus	Taaka	GK	1	15	15	6	11	NSNR	sr.11	1	sr	1	5	1	1	6	4	0	2	2	1.77	1.54	2.22	5.84	6.25	6.55	domestic dog	0.570979547	1.764730797	4/4/11	ineq
nsnr	4/25/11	2	0	1	Angus	Taaka	GK	1	15	15	2	8	NSNR	sr.11	1	sr	0	0	0	0	1	1	0	1	0	2.21	2.16	2.59	6.11	6.41	5.81	domestic dog	0.792992516	1.809926773	4/25/11	control
snr	1/25/11	1	1	2	Annie	Stringer	WC	1	15	15	6	11	SNR	sr.11	1	sr	0	5	2	0	3	2	0	0	0	2.5	1.98	3.67	4.91	4.49	5.01	domestic dog	0.916290732	1.591273942	1/25/11	control
ineq	2/18/11	2	1	2	Annie	Stringer	WC	1	15	15	4	12	SNR	sr.11	1	sr	0	3	3	0	1	0	0	1	2	2.01	2	3.05	4.47	4.67	4.51	domestic dog	0.698134722	1.497388409	2/18/11	ineq
snr	2/16/11	1	1	3	Ariel	Stringer	GK	0	15	15	10	13	SNR	sr.11	1	sr	0	2	0	1	14	8	0	5	7	1.2	1.02	1.27	6.24	6.28	6.45	domestic dog	0.182321557	1.830980182	2/16/11	control
ineq	3/2/11	2	1	3	Ariel	Stringer	GK	1	15	15	6	14	SNR	sr.11	1	sr	0	1	0	1	12	5	0	4	8	1.13	1.07	1.95	5.27	4.94	4.73	domestic dog	0.122217633	1.662030363	3/2/11	ineq
nsnr	2/25/11	1	1	4	Belichick	Stringer	GK	0	15	15	7	15	NSNR	sr.11	1	sr	1	3	0	1	14	6	0	4	1	1.03	0.97	1.6	6.37	5.4	6.53	domestic dog	0.029558802	1.85159947	2/25/11	control
ineq	3/9/11	2	1	4	Belichick	Stringer	GK	0	15	15	5	15	NSNR	sr.11	1	sr	0	3	3	1	13	2	1	7	4	1.1	0.99	2.27	5	4.81	4.61	domestic dog	0.09531018	1.609437912	3/9/11	ineq
ineq	3/21/11	1	0	6	Bergy	Taaka	GK	1	12	15	0	5	NSC	sr.11	1	sr	0	2	0	0	0	0	0	3	0	2.1	2.35	NA	4.6	4.92	5.91	domestic dog	0.741937345	1.526056303	3/21/11	ineq
nsc	4/15/11	2	0	6	Bergy	Taaka	GK	1	14	15	1	6	NSC	sr.11	1	sr	1	3	0	0	3	1	0	3	1	2.17	3	2.53	5.37	6.48	5.15	domestic dog	0.774727168	1.680827909	4/15/11	control
ineq	3/25/11	1	0	7	Gracie	Stringer	KMC	0	15	15	12	14	SNS	sr.11	1	sr	0	5	3	0	0	4	0	0	2	1.11	1.03	2.14	3.91	3.86	4.12	domestic dog	0.104360015	1.363537374	3/25/11	ineq
sns	5/13/11	2	0	7	Gracie	Stringer	KMC	0	15	15	13	15	SNS	sr.11	1	sr	1	5	1	1	6	1	0	0	2	0.8	0.85	1.6	3.77	3.54	4.1	domestic dog	-0.223143551	1.327075001	5/13/11	control
nsnr	2/14/11	1	1	8	Byron	Taaka	GK	0	14	14	14	14	NSNR	sr.11	1	sr	1	6	1	0	9	10	0	0	0	1.47	1.6	1.67	6.57	6.43	7.52	domestic dog	0.385262401	1.882513832	2/14/11	control
ineq	2/28/11	2	1	8	Byron	Taaka	GK	0	15	15	15	15	NSNR	sr.11	1	sr	1	2	1	0	11	13	0	0	0	1.5	1.52	1.95	4.97	5.35	5.56	domestic dog	0.405465108	1.60341984	2/28/11	ineq
ineq	1/14/11	1	0	10	Chloe	Taaka	WC	0	15	15	12	15	NSNR	sr.11	1	sr	0	7	7	1	10	6	0	0	4	1	1.01	1.8	4.84	4.54	5.45	domestic dog	0	1.576914721	1/14/11	ineq
nsnr	2/14/11	2	0	10	Chloe	Taaka	WC	1	15	15	2	12	NSNR	sr.11	1	sr	0	5	0	1	7	0	0	1	1	1.23	1.41	2.39	4.17	4.16	4.72	domestic dog	0.207014169	1.427916036	2/14/11	control
ineq	10/20/10	1	0	11	Cleo	Taaka	KMC	0	15	15	9	15	NSC	sr.11	1	sr	0	1	1	0	0	0	0	0	2	1.14	1.22	2.21	3.1	2.69	4.04	domestic dog	0.131028262	1.131402111	10/20/10	ineq
nsc	11/10/10	2	0	11	Cleo	Taaka	KMC	1	13	14	2	8	NSC	sr.11	1	sr	0	0	1	0	0	5	0	0	0	1.7	1.7	1.95	3.5	3.17	4.37	domestic dog	0.530628251	1.252762968	11/10/10	control
snr	2/11/11	1	1	12	Clover	Stringer	KMC	0	15	15	12	15	SNR	sr.11	1	sr	0	4	4	0	1	3	0	0	0	1.41	1.16	2.13	4.14	3.97	4.51	domestic dog	0.343589704	1.420695788	2/11/11	control
ineq	3/4/11	2	1	12	Clover	Stringer	KMC	0	14	15	4	15	SNR	sr.11	0	sr	0	1	0	0	1	0	0	0	1	NA	1.72	3.36	5.24	4.22	4.58	domestic dog	NA	1.656321498	3/4/11	ineq
ineq	11/3/10	1	0	13	Clytie	Taaka	KMC	0	15	15	12	15	NSNR	sr.11	1	sr	0	3	1	0	0	1	0	0	0	1.7	1.48	1.71	2.67	2.87	3.23	domestic dog	0.530628251	0.982078472	11/3/10	ineq
nsnr	11/15/10	2	0	13	Clytie	Taaka	KMC	0	15	15	13	15	NSNR	sr.11	1	sr	0	0	0	0	0	3	0	0	0	1.67	1.68	2.4	2.93	2.5	4.03	domestic dog	0.512823626	1.075002423	11/15/10	control
snr	2/9/11	1	1	14	Curley	Stringer	KMC	0	15	15	15	15	SNR	sr.11	1	sr	0	5	0	1	5	0	0	0	0	1	1.07	1.65	2.9	3.07	3.06	domestic dog	0	1.064710737	2/9/11	control
ineq	5/13/11	2	1	14	Curley	Stringer	KMC	0	15	15	9	15	SNR	sr.11	1	sr	0	8	1	0	5	1	0	0	1	1.13	1.15	2.1	3.3	3.33	3.49	domestic dog	0.122217633	1.193922468	5/13/11	ineq
ineq	10/22/10	1	0	15	Daisy1	Taaka	KMC	0	15	15	15	15	SNS	sr.11	1	sr	0	3	1	0	0	0	0	0	0	1.31	1.25	1.68	3.81	3.36	3.6	domestic dog	0.270027137	1.337629189	10/22/10	ineq
sns	10/29/10	2	0	15	Daisy1	Taaka	KMC	0	15	15	15	15	SNS	sr.11	1	sr	0	0	0	0	0	0	0	0	0	1	1.04	1.29	2.2	2.32	2.92	domestic dog	0	0.78845736	10/29/10	control
ineq	1/17/11	1	0	17	Daisy3	Stringer	KMC	0	15	15	14	15	SNR	sr.11	1	sr	0	1	0	0	6	1	0	0	0	1.34	1.25	1.69	3.6	4.07	3.91	domestic dog	0.292669614	1.280933845	1/17/11	ineq
snr	5/2/11	2	0	17	Daisy3	Stringer	KMC	0	15	15	15	15	SNR	sr.11	1	sr	0	1	0	1	7	9	0	0	0	1.34	1.26	1.64	4.37	4.18	4.3	domestic dog	0.292669614	1.474763009	5/2/11	control
sns	10/25/10	1	1	18	Danko	Taaka	KMC	1	15	15	3	10	SNS	sr.11	1	sr	0	3	2	0	0	1	0	0	0	0.97	1.06	2.07	2.04	2.52	4.13	domestic dog	-0.030459207	0.712949808	10/25/10	control
ineq	11/15/10	2	1	18	Danko	Taaka	KMC	1	15	15	3	9	SNS	sr.11	1	sr	0	0	1	0	0	0	0	0	1	2.57	1.77	2.2	4.07	3.08	3.93	domestic dog	0.943905899	1.403642999	11/15/10	ineq
nsc	10/24/10	1	1	20	Dayton	Taaka	KMC	1	14	15	8	13	NSC	sr.11	0	sr	0	6	0	0	0	0	0	0	0	NA	1.27	1.65	3.91	2.73	3.56	domestic dog	NA	1.363537374	10/24/10	control
ineq	11/22/10	2	1	20	Dayton	Taaka	KMC	0	15	15	5	15	NSC	sr.11	1	sr	0	6	5	1	12	5	0	0	0	1.14	1.21	1.61	3.51	3.6	3.73	domestic dog	0.131028262	1.255616037	11/22/10	ineq
ineq	4/4/11	1	0	21	Diego	Taaka	OW	0	14	15	5	14	SNR	sr.11	1	sr	1	7	1	1	9	1	0	0	0	1.77	1.9	2.56	4.67	4.34	3.95	domestic dog	0.570979547	1.541159072	4/4/11	ineq
snr	5/8/11	2	0	21	Diego	Taaka	OW	0	15	15	3	15	SNR	sr.11	1	sr	1	10	1	0	7	2	0	0	0	1.93	1.98	3.52	4.44	4.48	4.41	domestic dog	0.657520003	1.490654376	5/8/11	control
sns	2/18/11	1	1	22	Duke	Stringer	EW	0	14	14	10	15	SNS	sr.11	1	sr	0	5	0	1	3	6	0	1	4	1.4	1.42	4.3	5.14	5.2	6.99	domestic dog	0.336472237	1.637053079	2/18/11	control
ineq	5/21/11	2	1	22	Duke	Stringer	EW	1	15	15	4	13	SNS	sr.11	1	sr	1	8	2	1	9	1	0	0	3	2.17	1.77	2.49	5.17	5.02	5.34	domestic dog	0.774727168	1.642872689	5/21/11	ineq
sns	10/27/10	1	1	23	Ebony	Taaka	KMC	0	15	15	14	15	SNS	sr.11	1	sr	0	1	1	0	1	0	0	0	0	0.67	0.75	0.97	1.9	1.94	2.38	domestic dog	-0.400477567	0.641853886	10/27/10	control
ineq	11/22/10	2	1	23	Ebony	Taaka	KMC	0	15	15	5	15	SNS	sr.11	1	sr	0	5	2	1	7	3	0	0	1	0.93	0.87	1.14	3.73	3.42	4.05	domestic dog	-0.072570693	1.316408234	11/22/10	ineq
ineq	10/22/10	1	0	24	Elsie	Taaka	KMC	0	15	15	11	15	SNS	sr.11	1	sr	0	5	2	0	2	1	0	0	0	0.9	0.93	1.99	1.94	2.45	3.68	domestic dog	-0.105360516	0.662687973	10/22/10	ineq
sns	11/5/10	2	0	24	Elsie	Taaka	KMC	0	15	15	11	15	SNS	sr.11	1	sr	1	4	7	0	0	0	0	0	0	1.04	1.02	1.87	2.74	2.62	3.32	domestic dog	0.039220713	1.00795792	11/5/10	control
nsc	10/29/10	1	1	25	Georgie	Taaka	KMC	0	12	15	8	15	NSC	sr.11	0	sr	0	1	1	0	1	0	0	0	0	NA	1.32	1.53	3.67	2.73	3.1	domestic dog	NA	1.300191662	10/29/10	control
ineq	12/17/10	2	1	25	Georgie	Taaka	KMC	0	15	15	11	15	NSC	sr.11	1	sr	0	6	5	0	6	1	0	0	0	1.03	1	1.39	3.94	3.75	4.2	domestic dog	0.029558802	1.371180723	12/17/10	ineq
nsc	4/20/11	1	1	26	Gilligan	Taaka	GKT	0	14	14	9	15	NSC	sr.11	1	sr	0	2	0	0	8	2	0	0	2	1.54	1.77	2.17	4.84	4.87	4.92	domestic dog	0.431782416	1.576914721	4/20/11	control
ineq	5/8/11	2	1	26	Gilligan	Taaka	GKT	0	14	14	9	15	NSC	sr.11	1	sr	0	9	1	0	6	5	1	2	0	1.4	1.63	2.98	4.57	5.21	4.98	domestic dog	0.336472237	1.519513205	5/8/11	ineq
ineq	3/11/11	1	0	27	Gretchen	Stringer	GK	0	14	14	9	15	SNS	sr.11	1	sr	0	2	3	1	10	2	0	3	1	0.97	0.92	1.76	5.38	4.98	5.55	domestic dog	-0.030459207	1.682688374	3/11/11	ineq
sns	5/13/11	2	0	27	Gretchen	Stringer	GK	1	15	15	3	8	SNS	sr.11	1	sr	1	8	1	1	14	1	0	4	0	0.93	0.92	1.98	6.57	6.15	5.96	domestic dog	-0.072570693	1.882513832	5/13/11	control
sns	11/4/10	1	1	28	Gromit	Taaka	KMC	1	14	15	5	10	SNS	sr.11	1	sr	0	0	1	0	0	0	0	0	1	1.6	2.36	1.65	2.57	3.53	3.93	domestic dog	0.470003629	0.943905899	11/4/10	control
ineq	12/2/10	2	1	28	Gromit	Taaka	KMC	0	15	15	11	15	SNS	sr.11	1	sr	0	3	5	0	8	4	0	2	2	1.27	1.09	3.51	4.1	3.92	5.44	domestic dog	0.2390169	1.410986974	12/2/10	ineq
ineq	4/13/11	1	0	30	Gus	Stringer	KMC	0	15	15	13	15	SNS	sr.11	1	sr	0	3	3	0	12	10	0	0	0	1	1.25	1.3	3.94	4.18	4.26	domestic dog	0	1.371180723	4/13/11	ineq
sns	5/18/11	2	0	30	Gus	Stringer	KMC	0	15	15	14	15	SNS	sr.11	1	sr	0	3	1	1	10	11	0	3	1	1.37	1.08	1.62	4.2	3.84	4.29	domestic dog	0.31481074	1.435084525	5/18/11	control
snr	5/6/11	2	0	31	Harry	Taaka	GK	0	15	15	12	15	SNR	sr.11	1	sr	1	11	2	0	11	0	0	0	0	1.47	1.34	3.22	4.41	4.83	5.36	domestic dog	0.385262401	1.483874689	5/6/11	control
ineq	4/8/11	1	0	31	Harry	Taaka	GK	0	15	15	15	15	SNR	sr.11	1	sr	1	12	6	0	12	7	0	0	0	1.36	1.77	2.34	7.4	7.19	8.26	domestic dog	0.3074847	2.00148	4/8/11	ineq
ineq	4/25/11	2	1	32	Hawkeye	Stringer	GKT	1	15	15	7	13	SNR	sr.11	1	sr	0	8	3	0	10	2	0	1	0	0.66	0.81	1.45	4.9	4.7	4.71	domestic dog	-0.415515444	1.589235205	4/25/11	ineq
snr	3/11/11	1	1	32	Hawkeye	Stringer	GKT	0	15	15	14	15	SNR	sr.11	1	sr	1	6	4	1	9	8	0	2	0	0.97	1.11	1.81	4.5	4.96	5.18	domestic dog	-0.030459207	1.504077397	3/11/11	control
ineq	5/2/11	1	0	33	Honey	Stringer	KMC	0	15	15	14	15	NSNR	sr.11	1	sr	1	8	3	1	15	0	0	0	0	1.34	1.27	1.84	3.71	3.49	4.18	domestic dog	0.292669614	1.311031877	5/2/11	ineq
nsnr	5/16/11	2	0	33	Honey	Stringer	KMC	0	15	15	12	15	NSNR	sr.11	1	sr	0	1	0	1	10	5	0	0	0	1.24	1.2	1.93	4.11	3.67	4.32	domestic dog	0.21511138	1.413423029	5/16/11	control
sns	10/25/10	1	1	34	Hugo	Taaka	KMC	0	14	14	7	9	SNS	sr.11	1	sr	0	4	1	0	0	0	0	0	2	1.77	2.18	2.16	3.17	3.89	3.99	domestic dog	0.570979547	1.153731588	10/25/10	control
ineq	11/22/10	2	1	34	Hugo	Taaka	KMC	0	15	15	7	15	SNS	sr.11	1	sr	1	3	1	0	0	0	0	0	0	1.64	1.76	2.48	4.64	4.13	4.2	domestic dog	0.494696242	1.534714366	11/22/10	ineq
ineq	2/25/11	1	0	35	Jake	Stringer	GK	0	15	15	15	15	NSC	sr.11	1	sr	0	4	0	1	11	7	0	0	1	0.67	0.8	1.46	6.98	5.47	6.96	domestic dog	-0.400477567	1.943048917	2/25/11	ineq
nsc	3/9/11	2	0	35	Jake	Stringer	GK	0	15	15	8	15	NSC	sr.11	1	sr	0	4	0	0	7	2	0	0	1	1.17	1.08	1.94	4.14	4.56	5.24	domestic dog	0.157003749	1.420695788	3/9/11	control
snr	2/18/11	1	1	36	Juno	Stringer	GK	1	15	15	6	13	SNR	sr.11	1	sr	0	3	2	0	14	7	0	1	3	1.47	1.24	2	5.97	6.05	6.76	domestic dog	0.385262401	1.786746927	2/18/11	control
ineq	4/22/11	2	1	36	Juno	Stringer	GK	0	15	15	10	15	SNR	sr.11	1	sr	1	5	0	1	13	3	0	1	0	1.14	1.22	2.59	4.61	4.93	5.19	domestic dog	0.131028262	1.528227857	4/22/11	ineq
ineq	2/7/11	1	0	37	Kapa	Taaka	GK	1	15	15	6	14	SNS	sr.11	1	sr	0	0	3	0	6	2	1	9	6	1.91	1.99	2.89	5.98	5.85	6.38	domestic dog	0.647103242	1.788420568	2/7/11	ineq
sns	3/7/11	2	0	37	Kapa	Taaka	GK	0	15	15	7	15	SNS	sr.11	1	sr	0	1	0	0	3	3	0	0	0	1.87	1.89	3.05	4.84	4.94	4.94	domestic dog	0.625938431	1.576914721	3/7/11	control
nsc	11/3/10	1	1	38	Kyler	Taaka	KMC	0	15	15	14	15	NSC	sr.11	1	sr	0	0	0	0	0	1	0	0	0	1.03	1.29	2.02	2.2	2.29	3.36	domestic dog	0.029558802	0.78845736	11/3/10	control
ineq	11/15/10	2	1	38	Kyler	Taaka	KMC	1	15	15	7	14	NSC	sr.11	1	sr	0	0	1	0	0	5	0	0	1	1.57	1.62	2.46	2.37	3.52	3.81	domestic dog	0.451075619	0.862889955	11/15/10	ineq
ineq	2/18/11	1	0	39	Kyra	Stringer	OW	1	15	15	6	13	SNR	sr.11	1	sr	0	3	3	0	10	1	0	0	0	0.97	1.05	1.33	4.81	4.69	5.03	domestic dog	-0.030459207	1.570697084	2/18/11	ineq
snr	4/22/11	2	0	39	Kyra	Stringer	OW	1	15	15	4	9	SNR	sr.11	1	sr	0	0	0	0	9	1	0	1	1	1.31	1.36	1.99	4.74	4.84	4.91	domestic dog	0.270027137	1.556037136	4/22/11	control
ineq	1/21/11	1	0	40	Lily	Taaka	KMC	0	15	15	4	15	NSNR	sr.11	1	sr	0	0	1	0	5	3	0	1	3	1.76	2.05	2.63	3.83	4.07	4.34	domestic dog	0.565313809	1.342864803	1/21/11	ineq
nsnr	4/27/11	2	0	40	Lily	Taaka	KMC	1	15	15	3	9	NSNR	sr.11	1	sr	1	3	0	0	6	1	0	0	2	1.9	1.58	2.99	4.74	4.12	4.23	domestic dog	0.641853886	1.556037136	4/27/11	control
ineq	2/9/11	1	0	41	Lindy	Stringer	EW	0	15	15	14	14	NSNR	sr.11	1	sr	0	0	0	0	12	1	0	0	0	1.3	1.2	1.59	5.5	5.09	5.32	domestic dog	0.262364264	1.704748092	2/9/11	ineq
nsnr	2/25/11	2	0	41	Lindy	Stringer	EW	0	15	15	13	14	NSNR	sr.11	1	sr	0	0	0	1	14	8	0	0	1	1.4	1.35	1.74	5.84	5.5	5.92	domestic dog	0.336472237	1.764730797	2/25/11	control
ineq	12/17/10	1	0	42	Loki	Taaka	GKT	0	15	15	11	14	SNR	sr.11	1	sr	0	7	1	1	10	2	0	0	0	0.97	0.96	1.5	3.67	3.95	4.4	domestic dog	-0.030459207	1.300191662	12/17/10	ineq
snr	5/6/11	2	0	42	Loki	Taaka	GKT	1	15	15	6	14	SNR	sr.11	1	sr	1	10	2	0	12	0	0	1	0	1.03	1.02	1.7	4.17	4.74	5.14	domestic dog	0.029558802	1.427916036	5/6/11	control
nsnr	2/25/11	1	1	44	Louis	Stringer	OW	0	15	15	6	12	NSNR	sr.11	1	sr	1	13	0	0	8	0	0	0	0	1.13	1.19	2.17	4.23	5.11	5.44	domestic dog	0.122217633	1.442201993	2/25/11	control
ineq	3/2/11	2	1	44	Louis	Stringer	OW	1	14	14	3	10	NSNR	sr.11	1	sr	1	12	0	0	4	0	0	0	0	1.03	1.06	1.51	4.84	4.83	5.05	domestic dog	0.029558802	1.576914721	3/2/11	ineq
nsc	11/1/10	1	1	45	Lucy	Taaka	KMC	0	15	15	9	15	NSC	sr.11	1	sr	0	1	4	0	0	1	0	0	0	1.84	1.76	2.21	3.1	2.91	3.53	domestic dog	0.609765572	1.131402111	11/1/10	control
ineq	12/17/10	2	1	45	Lucy	Taaka	KMC	1	15	15	6	11	NSC	sr.11	1	sr	0	1	7	0	2	1	0	0	0	1.87	1.4	1.97	4.24	3.9	4.22	domestic dog	0.625938431	1.444563269	12/17/10	ineq
ineq	10/22/10	1	0	46	Luna1	Taaka	EW	0	15	15	14	14	SNS	sr.11	1	sr	0	3	2	1	14	5	0	0	0	1	0.98	1.4	2.57	2.77	3.88	domestic dog	0	0.943905899	10/22/10	ineq
sns	11/3/10	2	0	46	Luna1	Taaka	EW	0	15	15	8	15	SNS	sr.11	1	sr	0	1	0	1	4	7	0	0	0	0.37	0.76	1.44	1.7	1.98	3.15	domestic dog	-0.994252273	0.530628251	11/3/10	control
ineq	1/14/11	1	0	47	Luna2	Taaka	KMC	0	15	15	15	15	NSNR	sr.11	1	sr	0	8	1	0	3	0	0	0	0	0.66	0.7	0.91	4.03	3.6	3.92	domestic dog	-0.415515444	1.393766376	1/14/11	ineq
nsnr	2/23/11	2	0	47	Luna2	Taaka	KMC	0	15	15	15	15	NSNR	sr.11	1	sr	0	1	0	0	2	5	1	1	0	0.77	0.79	1.34	4.11	3.38	4.09	domestic dog	-0.261364764	1.413423029	2/23/11	control
ineq	2/16/11	1	0	48	Mac	Stringer	GK	0	15	15	13	15	NSC	sr.11	1	sr	0	4	0	1	13	6	0	10	1	1	0.99	1.07	5.94	5.9	6.22	domestic dog	0	1.781709133	2/16/11	ineq
nsc	3/23/11	2	0	48	Mac	Stringer	GK	1	15	15	5	10	NSC	sr.11	1	sr	0	4	2	1	10	1	0	2	1	1.34	1.27	1.75	5.51	5.21	4.88	domestic dog	0.292669614	1.706564623	3/23/11	control
ineq	1/17/11	1	0	49	Mackenzie	Stringer	WC	0	15	15	14	15	SNR	sr.11	1	sr	0	0	1	0	11	4	0	7	0	0.9	0.93	1.91	5.44	5.02	5.5	domestic dog	-0.105360516	1.693779061	1/17/11	ineq
snr	3/11/11	2	0	49	Mackenzie	Stringer	WC	0	15	15	15	15	SNR	sr.11	1	sr	0	3	1	1	14	1	1	13	0	0.9	0.93	1.5	4.8	4.52	4.29	domestic dog	-0.105360516	1.568615918	3/11/11	control
sns	10/28/10	1	1	50	Maggie1	Stringer	KMC	0	15	15	9	15	SNS	sr.11	1	sr	0	3	7	0	1	0	0	0	0	2.33	1.96	1.84	3.8	3.37	3.29	domestic dog	0.845868268	1.335001067	10/28/10	control
ineq	11/18/10	2	1	50	Maggie1	Stringer	KMC	0	15	15	13	15	SNS	sr.11	1	sr	0	3	3	0	0	1	0	0	0	1.67	1.41	1.97	4	3.98	4.19	domestic dog	0.512823626	1.386294361	11/18/10	ineq
ineq	11/4/10	1	0	51	Maggie2	Taaka	KMC	0	15	15	9	15	SNS	sr.11	1	sr	1	7	1	0	1	0	0	0	1	0.53	0.98	1.28	1.6	2.05	3.04	domestic dog	-0.634878272	0.470003629	11/4/10	ineq
sns	11/17/10	2	0	51	Maggie2	Taaka	KMC	1	15	15	5	11	SNS	sr.11	1	sr	0	1	0	0	0	0	0	0	1	1.16	1.21	1.71	2.16	2.69	4.21	domestic dog	0.148420005	0.770108222	11/17/10	control
nsc	11/8/10	1	1	52	Mai	Taaka	EW	0	15	15	8	15	NSC	sr.11	1	sr	0	0	0	0	0	1	0	0	1	1.77	1.62	1.67	3.31	2.97	4.19	domestic dog	0.570979547	1.196948189	11/8/10	control
ineq	12/8/10	2	1	52	Mai	Taaka	EW	0	15	15	13	15	NSC	sr.11	1	sr	0	8	2	0	9	0	0	0	1	1.07	1.14	1.46	5.01	5.02	5.44	domestic dog	0.067658648	1.611435915	12/8/10	ineq
snr	3/2/11	2	0	53	Nunu	Stringer	GK	0	15	15	13	15	SNR	sr.11	1	sr	0	1	1	1	6	13	0	0	2	1.33	1.51	2.44	4.27	4.5	6.56	domestic dog	0.285178942	1.451613827	3/2/11	control
ineq	2/11/11	1	0	53	Nunu	Stringer	GK	0	15	15	15	15	SNR	sr.11	1	sr	0	5	5	0	10	7	0	0	0	1.2	1.19	1.88	6.1	6.07	6.43	domestic dog	0.182321557	1.808288771	2/11/11	ineq
snr	4/22/11	1	1	54	Obikai	Stringer	OW	0	15	15	14	15	SNR	sr.11	1	sr	0	1	3	0	1	2	0	0	0	1.3	0.78	1.32	4.27	4.38	4.81	domestic dog	0.262364264	1.451613827	4/22/11	control
ineq	5/6/11	2	1	54	Obikai	Stringer	OW	0	15	15	15	15	SNR	sr.11	1	sr	0	5	5	1	12	2	0	0	0	0.46	0.64	0.95	4.5	4.45	4.54	domestic dog	-0.776528789	1.504077397	5/6/11	ineq
ineq	3/25/11	1	0	55	Olivia	Stringer	OW	1	14	15	5	10	SNR	sr.11	1	sr	0	0	0	0	9	0	0	1	0	5.24	1.29	1.01	5.64	4.34	4.5	domestic dog	1.656321498	1.729884066	3/25/11	ineq
snr	4/29/11	2	0	55	Olivia	Stringer	OW	0	15	15	15	15	SNR	sr.11	1	sr	0	1	0	0	6	0	0	1	0	0.9	0.8	1.05	4.67	4.06	4.05	domestic dog	-0.105360516	1.541159072	4/29/11	control
ineq	3/11/11	1	0	56	Omni	Stringer	GKT	0	15	15	15	15	SNR	sr.11	1	sr	1	3	0	0	10	1	0	2	0	0.86	0.96	1.25	4.37	4.71	5.1	domestic dog	-0.15082289	1.474763009	3/11/11	ineq
snr	4/25/11	2	0	56	Omni	Stringer	GKT	0	15	15	13	15	SNR	sr.11	1	sr	0	2	2	1	5	4	0	6	0	0.84	0.95	2.06	4.51	4.68	5.32	domestic dog	-0.174353387	1.506297154	4/25/11	control
ineq	3/7/11	1	0	57	Oonah	Stringer	OW	1	15	15	3	8	NSC	sr.11	1	sr	1	8	2	0	2	1	0	0	0	1.64	1.57	2.06	5.31	4.8	5.14	domestic dog	0.494696242	1.669591835	3/7/11	ineq
nsc	4/15/11	2	0	57	Oonah	Taaka	OW	1	15	15	1	6	NSC	sr.11	1	sr	0	2	0	0	0	0	0	0	0	1.5	2.12	2.14	4.67	5.08	5.03	domestic dog	0.405465108	1.541159072	4/15/11	control
ineq	10/20/10	1	0	58	Papita	Taaka	KMC	0	15	15	9	11	NSNR	sr.11	1	sr	0	2	1	0	3	0	0	0	0	0.86	0.7	0.96	2.26	2.24	3.37	domestic dog	-0.15082289	0.815364813	10/20/10	ineq
nsnr	11/15/10	2	0	58	Papita	Taaka	KMC	0	15	15	5	15	NSNR	sr.11	1	sr	1	2	0	0	0	1	0	0	2	0.7	0.75	4.61	2.17	2.15	4.92	domestic dog	-0.356674944	0.774727168	11/15/10	control
ineq	10/27/10	1	0	59	Piper	Taaka	KMC	0	15	15	12	15	NSNR	sr.11	1	sr	0	0	9	0	0	0	0	0	0	1.07	1.04	1.7	2	2.34	3.08	domestic dog	0.067658648	0.693147181	10/27/10	ineq
nsnr	11/19/10	2	0	59	Piper	Taaka	KMC	0	15	15	6	15	NSNR	sr.11	1	sr	0	1	0	0	0	1	0	0	1	1.26	1.17	1.92	3.6	3.66	4.01	domestic dog	0.231111721	1.280933845	11/19/10	control
nsnr	1/18/11	1	1	60	Ponder	Taaka	KMC	1	13	15	6	13	NSNR	sr.11	0	sr	0	0	0	0	0	0	0	0	0	NA	1.62	1.97	4.33	4.08	4.14	domestic dog	NA	1.465567542	1/18/11	control
ineq	2/14/11	2	1	60	Ponder	Taaka	KMC	0	15	15	9	15	NSNR	sr.11	1	sr	0	2	0	1	4	0	0	0	0	1.54	1.49	2.09	3.97	3.91	4.2	domestic dog	0.431782416	1.378766095	2/14/11	ineq
ineq	10/28/10	1	0	61	Riley	Stringer	KMC	1	15	15	6	12	NSNR	sr.11	1	sr	0	0	3	0	0	6	0	0	0	1.63	1.45	2.1	2.9	2.41	3.95	domestic dog	0.488580015	1.064710737	10/28/10	ineq
nsnr	11/18/10	2	0	61	Riley	Stringer	KMC	0	15	15	15	15	NSNR	sr.11	1	sr	0	1	0	1	13	12	0	0	0	1.1	1.12	1.8	2.97	3.49	4.21	domestic dog	0.09531018	1.088561953	11/18/10	control
ineq	10/25/10	1	0	62	Rose	Taaka	WC	0	15	15	14	15	NSNR	sr.11	1	sr	0	2	0	0	0	3	0	0	0	2.1	1.87	2.43	4.07	3.64	4.91	domestic dog	0.741937345	1.403642999	10/25/10	ineq
nsnr	11/22/10	2	0	62	Rose	Taaka	WC	0	15	15	13	15	NSNR	sr.11	1	sr	0	12	1	0	0	3	0	0	0	2.37	2.15	2.91	5.81	5.27	6.08	domestic dog	0.862889955	1.759580571	11/22/10	control
ineq	11/1/10	1	0	63	Rosie1	Taaka	KMC	0	15	15	13	15	SNS	sr.11	1	sr	0	8	2	0	0	2	0	0	0	1.16	1.33	2.24	2.27	2.73	3.53	domestic dog	0.148420005	0.819779831	11/1/10	ineq
sns	12/8/10	2	0	63	Rosie1	Taaka	KMC	1	15	15	6	11	SNS	sr.11	1	sr	0	8	1	0	5	1	0	0	3	1.8	2.74	2.51	4.57	5.29	4.9	domestic dog	0.587786665	1.519513205	12/8/10	control
ineq	3/27/11	1	0	64	Rosie2	Taaka	OW	0	15	15	14	15	NSC	sr.11	1	sr	0	0	6	1	5	7	0	0	3	1.27	2.1	2.25	4.94	4.59	4.37	domestic dog	0.2390169	1.597365331	3/27/11	ineq
nsc	4/15/11	2	0	64	Rosie2	Taaka	OW	0	15	15	8	15	NSC	sr.11	1	sr	0	0	0	1	4	3	0	4	1	2.17	2.19	2.86	5.07	4.95	4.57	domestic dog	0.774727168	1.623340818	4/15/11	control
nsc	10/26/10	1	1	65	Roxanne	Taaka	WC	0	15	15	5	14	NSC	sr.11	1	sr	0	1	0	0	0	2	0	0	0	1.44	1.6	2.26	2.54	2.66	4.84	domestic dog	0.364643114	0.932164081	10/26/10	control
ineq	11/17/10	2	1	65	Roxanne	Taaka	WC	1	15	15	7	13	NSC	sr.11	1	sr	1	11	2	1	2	1	0	0	1	1.3	1.2	1.95	4.03	3.65	5.15	domestic dog	0.262364264	1.393766376	11/17/10	ineq
snr	2/18/11	1	1	66	Ruby	Stringer	EW	0	15	15	8	15	SNR	sr.11	1	sr	0	3	1	0	11	4	0	5	4	0.93	1.24	1.75	4.5	5.15	5.12	domestic dog	-0.072570693	1.504077397	2/18/11	control
ineq	5/21/11	2	1	66	Ruby	Stringer	EW	1	15	15	4	10	SNR	sr.11	1	sr	0	4	2	0	9	5	1	4	1	1.27	1.38	1.94	4.57	4.52	4.84	domestic dog	0.2390169	1.519513205	5/21/11	ineq
nsc	11/12/10	1	1	67	Sammie	Taaka	WC	0	15	15	10	13	NSC	sr.11	1	sr	1	5	3	0	1	0	0	0	0	2.17	2.09	2.7	3.94	3.99	5.47	domestic dog	0.774727168	1.371180723	11/12/10	control
ineq	12/8/10	2	1	67	Sammie	Taaka	WC	0	15	15	9	15	NSC	sr.11	1	sr	0	2	2	1	3	0	0	0	0	1.7	2.04	2.83	4.44	4.72	5.22	domestic dog	0.530628251	1.490654376	12/8/10	ineq
snr	3/25/11	1	1	68	Sass	Stringer	OW	1	15	15	7	12	SNR	sr.11	1	sr	0	1	0	1	14	0	0	1	0	1.1	1.13	1.41	4.3	4.09	4.51	domestic dog	0.09531018	1.458615023	3/25/11	control
ineq	4/29/11	2	1	68	Sass	Stringer	OW	0	15	15	10	15	SNR	sr.11	1	sr	0	1	1	1	12	4	0	3	1	1.17	1.09	2.12	4.61	4.56	4.67	domestic dog	0.157003749	1.528227857	4/29/11	ineq
nsnr	3/28/11	1	1	69	Sioux	Taaka	OW	1	15	15	6	13	NSNR	sr.11	1	sr	0	2	1	1	13	5	0	0	0	1.27	1.22	1.54	4.57	4.33	4.34	domestic dog	0.2390169	1.519513205	3/28/11	control
ineq	5/9/11	2	1	69	Sioux	Taaka	OW	0	15	15	10	15	NSNR	sr.11	1	sr	0	5	5	1	9	5	0	0	0	1.17	1.16	1.81	4.57	4.62	4.67	domestic dog	0.157003749	1.519513205	5/9/11	ineq
ineq	2/7/11	1	0	70	Slipper	Taaka	KMC	1	14	15	6	13	NSC	sr.11	1	sr	0	6	1	1	4	1	0	0	1	1.06	1.13	1.84	4.1	3.59	4.12	domestic dog	0.058268908	1.410986974	2/7/11	ineq
nsc	2/28/11	2	0	70	Slipper	Taaka	KMC	1	13	15	2	7	NSC	sr.11	1	sr	0	0	0	1	5	0	0	0	1	2.07	1.37	1.85	5.11	4.37	4.55	domestic dog	0.727548607	1.631199404	2/28/11	control
snr	3/9/11	1	1	71	Snickers	Stringer	OW	0	15	15	14	15	SNR	sr.11	1	sr	1	10	2	0	9	1	1	5	3	1	1	1.68	4.3	4.35	4.89	domestic dog	0	1.458615023	3/9/11	control
ineq	5/11/11	2	1	71	Snickers	Stringer	OW	0	15	15	12	15	SNR	sr.11	1	sr	0	3	6	1	9	3	0	0	0	0.84	1.04	2.03	4.08	4.33	4.86	domestic dog	-0.174353387	1.406096988	5/11/11	ineq
nsnr	1/14/11	1	1	72	Spec	Taaka	KMC	0	15	15	15	15	NSNR	sr.11	1	sr	0	0	0	1	11	13	0	0	0	0.8	0.81	1.1	3.57	3.39	3.7	domestic dog	-0.223143551	1.272565596	1/14/11	control
ineq	2/23/11	2	1	72	Spec	Taaka	KMC	0	15	15	14	15	NSNR	sr.11	1	sr	0	1	1	0	10	12	0	2	4	0.8	0.83	1.15	3.64	3.74	4.18	domestic dog	-0.223143551	1.291983682	2/23/11	ineq
nsc	2/18/11	1	1	73	Spot	Stringer	GKT	0	15	15	12	12	NSC	sr.11	1	sr	0	0	0	0	1	3	0	0	0	0.8	0.91	1.13	4.57	4.53	4.68	domestic dog	-0.223143551	1.519513205	2/18/11	control
ineq	4/1/11	2	1	73	Spot	Stringer	GKT	0	15	15	12	15	NSC	sr.11	1	sr	1	11	4	1	9	4	0	0	0	1.1	1.07	1.66	4.21	4.31	4.66	domestic dog	0.09531018	1.437462648	4/1/11	ineq
sns	10/25/10	1	1	74	Sweetums	Taaka	KMC	0	15	15	15	15	SNS	sr.11	1	sr	1	5	2	0	1	0	0	0	0	1.13	1.15	1.75	2.46	2.51	3.39	domestic dog	0.122217633	0.90016135	10/25/10	control
ineq	11/8/10	2	1	74	Sweetums	Taaka	KMC	0	15	15	13	15	SNS	sr.11	1	sr	1	3	0	0	0	2	0	0	0	1.1	1.15	2.39	2.47	2.69	3.82	domestic dog	0.09531018	0.904218151	11/8/10	ineq
sns	10/27/10	1	1	75	Sydney	Taaka	KMC	0	15	15	7	15	SNS	sr.11	1	sr	0	1	1	0	2	0	0	0	0	1.03	0.99	1.99	2.33	2.19	3.74	domestic dog	0.029558802	0.845868268	10/27/10	control
ineq	12/16/10	2	1	75	Sydney	Taaka	KMC	0	15	15	4	15	SNS	sr.11	1	sr	0	2	10	0	4	3	0	0	0	1.13	1.3	2.17	3.74	3.9	4.51	domestic dog	0.122217633	1.319085611	12/16/10	ineq
nsnr	2/25/11	1	1	76	Tahdy	Stringer	GKT	0	15	15	13	15	NSNR	sr.11	1	sr	1	8	0	1	13	1	0	0	1	1.04	1.03	1.57	4.67	4.79	5.53	domestic dog	0.039220713	1.541159072	2/25/11	control
ineq	3/4/11	2	1	76	Tahdy	Stringer	GKT	0	15	15	9	15	NSNR	sr.11	1	sr	1	12	4	1	13	4	0	0	0	0.87	1.02	1.35	4.41	4.58	4.88	domestic dog	-0.139262067	1.483874689	3/4/11	ineq
nsnr	3/7/11	1	1	77	Tessie	Taaka	GK	0	15	15	12	15	NSNR	sr.11	1	sr	1	12	0	0	5	4	0	0	1	1.37	1.4	1.89	4.64	5.38	5.53	domestic dog	0.31481074	1.534714366	3/7/11	control
ineq	5/6/11	2	1	77	Tessie	Taaka	GK	0	15	15	4	9	NSNR	sr.11	1	sr	1	9	2	0	3	0	0	0	0	1.3	1.38	1.76	5.64	4.89	3.95	domestic dog	0.262364264	1.729884066	5/6/11	ineq
sns	10/22/10	1	1	78	Zumi	Taaka	KMC	0	15	15	15	15	SNS	sr.11	1	sr	0	1	2	0	0	0	0	0	0	1.1	1.07	1.16	2.67	2.59	3.1	domestic dog	0.09531018	0.982078472	10/22/10	control
ineq	11/5/10	2	1	78	Zumi	Taaka	KMC	0	15	15	15	15	SNS	sr.11	1	sr	0	0	4	0	0	1	0	0	0	1.1	1.16	1.57	3.17	2.61	3.48	domestic dog	0.09531018	1.153731588	11/5/10	ineq
ineq	4/4/11	1	0	1	Angus	Taaka	GK	1	15	15	6	11	NSNR	sr.12	1	sr	1	5	1	0	6	4	0	2	2	1.13	1.54	2.22	6.34	6.25	6.55	domestic dog	0.122217633	1.846878768	4/4/11	ineq
nsnr	4/25/11	2	0	1	Angus	Taaka	GK	1	15	15	2	8	NSNR	sr.12	1	sr	0	0	0	0	1	1	0	1	0	2.33	2.16	2.59	6.11	6.41	5.81	domestic dog	0.845868268	1.809926773	4/25/11	control
snr	1/25/11	1	1	2	Annie	Stringer	WC	1	15	15	6	11	SNR	sr.12	1	sr	0	5	2	0	3	2	0	0	0	2.5	1.98	3.67	4.51	4.49	5.01	domestic dog	0.916290732	1.506297154	1/25/11	control
ineq	2/18/11	2	1	2	Annie	Stringer	WC	1	15	15	4	12	SNR	sr.12	1	sr	0	3	3	0	1	0	1	1	2	3.2	2	3.05	5.07	4.67	4.51	domestic dog	1.16315081	1.623340818	2/18/11	ineq
snr	2/16/11	1	1	3	Ariel	Stringer	GK	0	15	15	10	13	SNR	sr.12	1	sr	0	2	0	0	14	8	0	5	7	1.1	1.02	1.27	6.21	6.28	6.45	domestic dog	0.09531018	1.826160896	2/16/11	control
ineq	3/2/11	2	1	3	Ariel	Stringer	GK	1	15	15	6	14	SNR	sr.12	1	sr	0	1	0	1	12	5	0	4	8	1.17	1.07	1.95	6.04	4.94	4.73	domestic dog	0.157003749	1.798404012	3/2/11	ineq
nsnr	2/25/11	1	1	4	Belichick	Stringer	GK	0	15	15	7	15	NSNR	sr.12	1	sr	0	3	0	1	14	6	1	4	1	0.97	0.97	1.6	5.57	5.4	6.53	domestic dog	-0.030459207	1.717395054	2/25/11	control
ineq	3/9/11	2	1	4	Belichick	Stringer	GK	0	15	15	5	15	NSNR	sr.12	1	sr	1	3	3	0	13	2	1	7	4	1.07	0.99	2.27	4.97	4.81	4.61	domestic dog	0.067658648	1.60341984	3/9/11	ineq
ineq	3/21/11	1	0	6	Bergy	Taaka	GK	1	12	15	0	5	NSC	sr.12	0	sr	0	2	0	0	0	0	0	3	0	NA	2.35	NA	5.13	4.92	5.91	domestic dog	NA	1.635105659	3/21/11	ineq
nsc	4/15/11	2	0	6	Bergy	Taaka	GK	1	14	15	1	6	NSC	sr.12	1	sr	0	3	0	0	3	1	0	3	1	3.94	3	2.53	6.54	6.48	5.15	domestic dog	1.371180723	1.877937165	4/15/11	control
ineq	3/25/11	1	0	7	Gracie	Stringer	KMC	0	15	15	12	14	SNS	sr.12	1	sr	1	5	3	0	0	4	0	0	2	1.07	1.03	2.14	4.17	3.86	4.12	domestic dog	0.067658648	1.427916036	3/25/11	ineq
sns	5/13/11	2	0	7	Gracie	Stringer	KMC	0	15	15	13	15	SNS	sr.12	1	sr	0	5	1	1	6	1	0	0	2	0.93	0.85	1.6	3.67	3.54	4.1	domestic dog	-0.072570693	1.300191662	5/13/11	control
nsnr	2/14/11	1	1	8	Byron	Taaka	GK	0	14	14	14	14	NSNR	sr.12	1	sr	1	6	1	1	9	10	0	0	0	1.6	1.6	1.67	7.01	6.43	7.52	domestic dog	0.470003629	1.947337701	2/14/11	control
ineq	2/28/11	2	1	8	Byron	Taaka	GK	0	15	15	15	15	NSNR	sr.12	1	sr	0	2	1	1	11	13	0	0	0	1.54	1.52	1.95	5.34	5.35	5.56	domestic dog	0.431782416	1.675225653	2/28/11	ineq
ineq	1/14/11	1	0	10	Chloe	Taaka	WC	0	15	15	12	15	NSNR	sr.12	1	sr	1	7	7	1	10	6	0	0	4	0.8	1.01	1.8	4.87	4.54	5.45	domestic dog	-0.223143551	1.583093937	1/14/11	ineq
nsnr	2/14/11	2	0	10	Chloe	Taaka	WC	1	15	15	2	12	NSNR	sr.12	1	sr	0	5	0	0	7	0	0	1	1	1.87	1.41	2.39	4.17	4.16	4.72	domestic dog	0.625938431	1.427916036	2/14/11	control
ineq	10/20/10	1	0	11	Cleo	Taaka	KMC	0	15	15	9	15	NSC	sr.12	1	sr	0	1	1	0	0	0	0	0	2	0.97	1.22	2.21	2.57	2.69	4.04	domestic dog	-0.030459207	0.943905899	10/20/10	ineq
nsc	11/10/10	2	0	11	Cleo	Taaka	KMC	1	13	14	2	8	NSC	sr.12	1	sr	0	0	1	0	0	5	0	0	0	1.77	1.7	1.95	3.2	3.17	4.37	domestic dog	0.570979547	1.16315081	11/10/10	control
snr	2/11/11	1	1	12	Clover	Stringer	KMC	0	15	15	12	15	SNR	sr.12	1	sr	0	4	4	0	1	3	0	0	0	1.3	1.16	2.13	NA	3.97	4.51	domestic dog	0.262364264	NA	2/11/11	control
ineq	3/4/11	2	1	12	Clover	Stringer	KMC	0	14	15	4	15	SNR	sr.12	1	sr	0	1	0	0	1	0	0	0	1	1.77	1.72	3.36	4.07	4.22	4.58	domestic dog	0.570979547	1.403642999	3/4/11	ineq
ineq	11/3/10	1	0	13	Clytie	Taaka	KMC	0	15	15	12	15	NSNR	sr.12	1	sr	0	3	1	0	0	1	0	0	0	1.67	1.48	1.71	2.51	2.87	3.23	domestic dog	0.512823626	0.920282753	11/3/10	ineq
nsnr	11/15/10	2	0	13	Clytie	Taaka	KMC	0	15	15	13	15	NSNR	sr.12	1	sr	0	0	0	0	0	3	0	0	0	1.51	1.68	2.4	2.37	2.5	4.03	domestic dog	0.412109651	0.862889955	11/15/10	control
snr	2/9/11	1	1	14	Curley	Stringer	KMC	0	15	15	15	15	SNR	sr.12	1	sr	0	5	0	1	5	0	0	0	0	1.2	1.07	1.65	3.47	3.07	3.06	domestic dog	0.182321557	1.244154594	2/9/11	control
ineq	5/13/11	2	1	14	Curley	Stringer	KMC	0	15	15	9	15	SNR	sr.12	1	sr	1	8	1	0	5	1	0	0	1	1.1	1.15	2.1	3	3.33	3.49	domestic dog	0.09531018	1.098612289	5/13/11	ineq
ineq	10/22/10	1	0	15	Daisy1	Taaka	KMC	0	15	15	15	15	SNS	sr.12	1	sr	0	3	1	0	0	0	0	0	0	1.17	1.25	1.68	3.91	3.36	3.6	domestic dog	0.157003749	1.363537374	10/22/10	ineq
sns	10/29/10	2	0	15	Daisy1	Taaka	KMC	0	15	15	15	15	SNS	sr.12	1	sr	0	0	0	0	0	0	0	0	0	1.03	1.04	1.29	2.54	2.32	2.92	domestic dog	0.029558802	0.932164081	10/29/10	control
ineq	1/17/11	1	0	17	Daisy3	Stringer	KMC	0	15	15	14	15	SNR	sr.12	1	sr	0	1	0	0	6	1	0	0	0	1.3	1.25	1.69	3.71	4.07	3.91	domestic dog	0.262364264	1.311031877	1/17/11	ineq
snr	5/2/11	2	0	17	Daisy3	Stringer	KMC	0	15	15	15	15	SNR	sr.12	1	sr	0	1	0	0	7	9	0	0	0	1.27	1.26	1.64	3.4	4.18	4.3	domestic dog	0.2390169	1.223775432	5/2/11	control
sns	10/25/10	1	1	18	Danko	Taaka	KMC	1	15	15	3	10	SNS	sr.12	1	sr	1	3	2	0	0	1	0	0	0	1.03	1.06	2.07	2.53	2.52	4.13	domestic dog	0.029558802	0.928219303	10/25/10	control
ineq	11/15/10	2	1	18	Danko	Taaka	KMC	1	15	15	3	9	SNS	sr.12	1	sr	0	0	1	0	0	0	0	0	1	1.97	1.77	2.2	3.41	3.08	3.93	domestic dog	0.678033543	1.226712291	11/15/10	ineq
nsc	10/24/10	1	1	20	Dayton	Taaka	KMC	1	14	15	8	13	NSC	sr.12	1	sr	1	6	0	0	0	0	0	0	0	1.2	1.27	1.65	2.77	2.73	3.56	domestic dog	0.182321557	1.01884732	10/24/10	control
ineq	11/22/10	2	1	20	Dayton	Taaka	KMC	0	15	15	5	15	NSC	sr.12	1	sr	0	6	5	1	12	5	0	0	0	1.44	1.21	1.61	3.37	3.6	3.73	domestic dog	0.364643114	1.214912744	11/22/10	ineq
ineq	4/4/11	1	0	21	Diego	Taaka	OW	0	14	15	5	14	SNR	sr.12	1	sr	1	7	1	1	9	1	0	0	0	1.87	1.9	2.56	4.18	4.34	3.95	domestic dog	0.625938431	1.430311247	4/4/11	ineq
snr	5/8/11	2	0	21	Diego	Taaka	OW	0	15	15	3	15	SNR	sr.12	1	sr	0	10	1	1	7	2	0	0	0	2.07	1.98	3.52	5.14	4.48	4.41	domestic dog	0.727548607	1.637053079	5/8/11	control
sns	2/18/11	1	1	22	Duke	Stringer	EW	0	14	14	10	15	SNS	sr.12	1	sr	1	5	0	1	3	6	0	1	4	1.3	1.42	4.3	5.01	5.2	6.99	domestic dog	0.262364264	1.611435915	2/18/11	control
ineq	5/21/11	2	1	22	Duke	Stringer	EW	1	15	15	4	13	SNS	sr.12	1	sr	1	8	2	0	9	1	0	0	3	3	1.77	2.49	5.14	5.02	5.34	domestic dog	1.098612289	1.637053079	5/21/11	ineq
sns	10/27/10	1	1	23	Ebony	Taaka	KMC	0	15	15	14	15	SNS	sr.12	1	sr	0	1	1	1	1	0	0	0	0	0.63	0.75	0.97	1.93	1.94	2.38	domestic dog	-0.46203546	0.657520003	10/27/10	control
ineq	11/22/10	2	1	23	Ebony	Taaka	KMC	0	15	15	5	15	SNS	sr.12	1	sr	1	5	2	0	7	3	0	0	1	0.9	0.87	1.14	3.37	3.42	4.05	domestic dog	-0.105360516	1.214912744	11/22/10	ineq
ineq	10/22/10	1	0	24	Elsie	Taaka	KMC	0	15	15	11	15	SNS	sr.12	1	sr	0	5	2	0	2	1	0	0	0	1.04	0.93	1.99	2.51	2.45	3.68	domestic dog	0.039220713	0.920282753	10/22/10	ineq
sns	11/5/10	2	0	24	Elsie	Taaka	KMC	0	15	15	11	15	SNS	sr.12	1	sr	1	4	7	0	0	0	0	0	0	1.27	1.02	1.87	2.67	2.62	3.32	domestic dog	0.2390169	0.982078472	11/5/10	control
nsc	10/29/10	1	1	25	Georgie	Taaka	KMC	0	12	15	8	15	NSC	sr.12	1	sr	0	1	1	0	1	0	0	0	0	1.34	1.32	1.53	2.64	2.73	3.1	domestic dog	0.292669614	0.970778917	10/29/10	control
ineq	12/17/10	2	1	25	Georgie	Taaka	KMC	0	15	15	11	15	NSC	sr.12	1	sr	1	6	5	1	6	1	0	0	0	0.87	1	1.39	3.84	3.75	4.2	domestic dog	-0.139262067	1.345472367	12/17/10	ineq
nsc	4/20/11	1	1	26	Gilligan	Taaka	GKT	0	14	14	9	15	NSC	sr.12	1	sr	0	2	0	0	8	2	0	0	2	1.93	1.77	2.17	4.87	4.87	4.92	domestic dog	0.657520003	1.583093937	4/20/11	control
ineq	5/8/11	2	1	26	Gilligan	Taaka	GKT	0	14	14	9	15	NSC	sr.12	1	sr	1	9	1	0	6	5	1	2	0	1.7	1.63	2.98	5.14	5.21	4.98	domestic dog	0.530628251	1.637053079	5/8/11	ineq
ineq	3/11/11	1	0	27	Gretchen	Stringer	GK	0	14	14	9	15	SNS	sr.12	1	sr	0	2	3	1	10	2	0	3	1	0.94	0.92	1.76	5.91	4.98	5.55	domestic dog	-0.061875404	1.776645831	3/11/11	ineq
sns	5/13/11	2	0	27	Gretchen	Stringer	GK	1	15	15	3	8	SNS	sr.12	1	sr	0	8	1	0	14	1	0	4	0	0.9	0.92	1.98	5.94	6.15	5.96	domestic dog	-0.105360516	1.781709133	5/13/11	control
sns	11/4/10	1	1	28	Gromit	Taaka	KMC	1	14	15	5	10	SNS	sr.12	1	sr	0	0	1	0	0	0	0	0	1	1.3	2.36	1.65	2.74	3.53	3.93	domestic dog	0.262364264	1.00795792	11/4/10	control
ineq	12/2/10	2	1	28	Gromit	Taaka	KMC	0	15	15	11	15	SNS	sr.12	1	sr	1	3	5	0	8	4	0	2	2	1.46	1.09	3.51	3.9	3.92	5.44	domestic dog	0.378436436	1.360976553	12/2/10	ineq
ineq	4/13/11	1	0	30	Gus	Stringer	KMC	0	15	15	13	15	SNS	sr.12	1	sr	1	3	3	1	12	10	0	0	0	1.07	1.25	1.3	4.07	4.18	4.26	domestic dog	0.067658648	1.403642999	4/13/11	ineq
sns	5/18/11	2	0	30	Gus	Stringer	KMC	0	15	15	14	15	SNS	sr.12	1	sr	0	3	1	1	10	11	0	3	1	0.96	1.08	1.62	3.67	3.84	4.29	domestic dog	-0.040821995	1.300191662	5/18/11	control
snr	5/6/11	2	0	31	Harry	Taaka	GK	0	15	15	12	15	SNR	sr.12	1	sr	1	11	2	1	11	0	0	0	0	1.5	1.34	3.22	4.37	4.83	5.36	domestic dog	0.405465108	1.474763009	5/6/11	control
ineq	4/8/11	1	0	31	Harry	Taaka	GK	0	15	15	15	15	SNR	sr.12	1	sr	1	12	6	1	12	7	0	0	0	1.2	1.77	2.34	6.44	7.19	8.26	domestic dog	0.182321557	1.86252854	4/8/11	ineq
ineq	4/25/11	2	1	32	Hawkeye	Stringer	GKT	1	15	15	7	13	SNR	sr.12	1	sr	0	8	3	1	10	2	0	1	0	0.87	0.81	1.45	5.11	4.7	4.71	domestic dog	-0.139262067	1.631199404	4/25/11	ineq
snr	3/11/11	1	1	32	Hawkeye	Stringer	GKT	0	15	15	14	15	SNR	sr.12	1	sr	0	6	4	0	9	8	0	2	0	0.9	1.11	1.81	4.7	4.96	5.18	domestic dog	-0.105360516	1.547562509	3/11/11	control
ineq	5/2/11	1	0	33	Honey	Stringer	KMC	0	15	15	14	15	NSNR	sr.12	1	sr	1	8	3	1	15	0	0	0	0	1.5	1.27	1.84	3.47	3.49	4.18	domestic dog	0.405465108	1.244154594	5/2/11	ineq
nsnr	5/16/11	2	0	33	Honey	Stringer	KMC	0	15	15	12	15	NSNR	sr.12	1	sr	0	1	0	1	10	5	0	0	0	1.33	1.2	1.93	3.93	3.67	4.32	domestic dog	0.285178942	1.368639426	5/16/11	control
sns	10/25/10	1	1	34	Hugo	Taaka	KMC	0	14	14	7	9	SNS	sr.12	1	sr	1	4	1	0	0	0	0	0	2	1.57	2.18	2.16	3.17	3.89	3.99	domestic dog	0.451075619	1.153731588	10/25/10	control
ineq	11/22/10	2	1	34	Hugo	Taaka	KMC	0	15	15	7	15	SNS	sr.12	1	sr	0	3	1	0	0	0	0	0	0	1.8	1.76	2.48	4.13	4.13	4.2	domestic dog	0.587786665	1.418277407	11/22/10	ineq
ineq	2/25/11	1	0	35	Jake	Stringer	GK	0	15	15	15	15	NSC	sr.12	1	sr	0	4	0	1	11	7	0	0	1	0.6	0.8	1.46	6.17	5.47	6.96	domestic dog	-0.510825624	1.819698838	2/25/11	ineq
nsc	3/9/11	2	0	35	Jake	Stringer	GK	0	15	15	8	15	NSC	sr.12	1	sr	0	4	0	1	7	2	0	0	1	1.07	1.08	1.94	4.64	4.56	5.24	domestic dog	0.067658648	1.534714366	3/9/11	control
snr	2/18/11	1	1	36	Juno	Stringer	GK	1	15	15	6	13	SNR	sr.12	1	sr	1	3	2	1	14	7	0	1	3	1.13	1.24	2	7.2	6.05	6.76	domestic dog	0.122217633	1.974081026	2/18/11	control
ineq	4/22/11	2	1	36	Juno	Stringer	GK	0	15	15	10	15	SNR	sr.12	1	sr	0	5	0	1	13	3	0	1	0	1.17	1.22	2.59	5.21	4.93	5.19	domestic dog	0.157003749	1.650579856	4/22/11	ineq
ineq	2/7/11	1	0	37	Kapa	Taaka	GK	1	15	15	6	14	SNS	sr.12	1	sr	0	0	3	0	6	2	1	9	6	1.91	1.99	2.89	5.94	5.85	6.38	domestic dog	0.647103242	1.781709133	2/7/11	ineq
sns	3/7/11	2	0	37	Kapa	Taaka	GK	0	15	15	7	15	SNS	sr.12	1	sr	0	1	0	0	3	3	0	0	0	2	1.89	3.05	5.64	4.94	4.94	domestic dog	0.693147181	1.729884066	3/7/11	control
nsc	11/3/10	1	1	38	Kyler	Taaka	KMC	0	15	15	14	15	NSC	sr.12	1	sr	0	0	0	0	0	1	0	0	0	1.7	1.29	2.02	2.74	2.29	3.36	domestic dog	0.530628251	1.00795792	11/3/10	control
ineq	11/15/10	2	1	38	Kyler	Taaka	KMC	1	15	15	7	14	NSC	sr.12	1	sr	0	0	1	0	0	5	0	0	1	2.1	1.62	2.46	3	3.52	3.81	domestic dog	0.741937345	1.098612289	11/15/10	ineq
ineq	2/18/11	1	0	39	Kyra	Stringer	OW	1	15	15	6	13	SNR	sr.12	1	sr	0	3	3	0	10	1	0	0	0	1.13	1.05	1.33	4.87	4.69	5.03	domestic dog	0.122217633	1.583093937	2/18/11	ineq
snr	4/22/11	2	0	39	Kyra	Stringer	OW	1	15	15	4	9	SNR	sr.12	1	sr	0	0	0	1	9	1	0	1	1	3.24	1.36	1.99	5.88	4.84	4.91	domestic dog	1.17557333	1.771556762	4/22/11	control
ineq	1/21/11	1	0	40	Lily	Taaka	KMC	0	15	15	4	15	NSNR	sr.12	1	sr	0	0	1	1	5	3	0	1	3	1.53	2.05	2.63	3.7	4.07	4.34	domestic dog	0.425267735	1.30833282	1/21/11	ineq
nsnr	4/27/11	2	0	40	Lily	Taaka	KMC	1	15	15	3	9	NSNR	sr.12	1	sr	0	3	0	0	6	1	0	0	2	2.37	1.58	2.99	4.74	4.12	4.23	domestic dog	0.862889955	1.556037136	4/27/11	control
ineq	2/9/11	1	0	41	Lindy	Stringer	EW	0	15	15	14	14	NSNR	sr.12	1	sr	0	0	0	1	12	1	0	0	0	0.91	1.2	1.59	5.44	5.09	5.32	domestic dog	-0.094310679	1.693779061	2/9/11	ineq
nsnr	2/25/11	2	0	41	Lindy	Stringer	EW	0	15	15	13	14	NSNR	sr.12	1	sr	0	0	0	1	14	8	0	0	1	1.6	1.35	1.74	6.08	5.5	5.92	domestic dog	0.470003629	1.805004696	2/25/11	control
ineq	12/17/10	1	0	42	Loki	Taaka	GKT	0	15	15	11	14	SNR	sr.12	1	sr	1	7	1	0	10	2	0	0	0	1	0.96	1.5	4.27	3.95	4.4	domestic dog	0	1.451613827	12/17/10	ineq
snr	5/6/11	2	0	42	Loki	Taaka	GKT	1	15	15	6	14	SNR	sr.12	1	sr	1	10	2	0	12	0	1	1	0	1.13	1.02	1.7	4.9	4.74	5.14	domestic dog	0.122217633	1.589235205	5/6/11	control
nsnr	2/25/11	1	1	44	Louis	Stringer	OW	0	15	15	6	12	NSNR	sr.12	1	sr	1	13	0	0	8	0	0	0	0	1.3	1.19	2.17	5.24	5.11	5.44	domestic dog	0.262364264	1.656321498	2/25/11	control
ineq	3/2/11	2	1	44	Louis	Stringer	OW	1	14	14	3	10	NSNR	sr.12	1	sr	1	12	0	0	4	0	0	0	0	1.16	1.06	1.51	4.9	4.83	5.05	domestic dog	0.148420005	1.589235205	3/2/11	ineq
nsc	11/1/10	1	1	45	Lucy	Taaka	KMC	0	15	15	9	15	NSC	sr.12	1	sr	0	1	4	0	0	1	0	0	0	1.83	1.76	2.21	2.83	2.91	3.53	domestic dog	0.604315967	1.040276712	11/1/10	control
ineq	12/17/10	2	1	45	Lucy	Taaka	KMC	1	15	15	6	11	NSC	sr.12	1	sr	0	1	7	0	2	1	0	0	0	1.44	1.4	1.97	3.84	3.9	4.22	domestic dog	0.364643114	1.345472367	12/17/10	ineq
ineq	10/22/10	1	0	46	Luna1	Taaka	EW	0	15	15	14	14	SNS	sr.12	1	sr	1	3	2	1	14	5	0	0	0	1	0.98	1.4	3	2.77	3.88	domestic dog	0	1.098612289	10/22/10	ineq
sns	11/3/10	2	0	46	Luna1	Taaka	EW	0	15	15	8	15	SNS	sr.12	1	sr	0	1	0	0	4	7	0	0	0	0.57	0.76	1.44	2.1	1.98	3.15	domestic dog	-0.562118918	0.741937345	11/3/10	control
ineq	1/14/11	1	0	47	Luna2	Taaka	KMC	0	15	15	15	15	NSNR	sr.12	1	sr	1	8	1	0	3	0	0	0	0	0.74	0.7	0.91	3.52	3.6	3.92	domestic dog	-0.301105093	1.25846099	1/14/11	ineq
nsnr	2/23/11	2	0	47	Luna2	Taaka	KMC	0	15	15	15	15	NSNR	sr.12	1	sr	0	1	0	1	2	5	0	1	0	0.87	0.79	1.34	3.51	3.38	4.09	domestic dog	-0.139262067	1.255616037	2/23/11	control
ineq	2/16/11	1	0	48	Mac	Stringer	GK	0	15	15	13	15	NSC	sr.12	1	sr	0	4	0	1	13	6	0	10	1	0.97	0.99	1.07	5.18	5.9	6.22	domestic dog	-0.030459207	1.644805056	2/16/11	ineq
nsc	3/23/11	2	0	48	Mac	Stringer	GK	1	15	15	5	10	NSC	sr.12	1	sr	1	4	2	0	10	1	0	2	1	1.27	1.27	1.75	5.47	5.21	4.88	domestic dog	0.2390169	1.699278616	3/23/11	control
ineq	1/17/11	1	0	49	Mackenzie	Stringer	WC	0	15	15	14	15	SNR	sr.12	1	sr	0	0	1	1	11	4	0	7	0	0.93	0.93	1.91	5.77	5.02	5.5	domestic dog	-0.072570693	1.752672081	1/17/11	ineq
snr	3/11/11	2	0	49	Mackenzie	Stringer	WC	0	15	15	15	15	SNR	sr.12	1	sr	0	3	1	1	14	1	1	13	0	0.91	0.93	1.5	5.18	4.52	4.29	domestic dog	-0.094310679	1.644805056	3/11/11	control
sns	10/28/10	1	1	50	Maggie1	Stringer	KMC	0	15	15	9	15	SNS	sr.12	1	sr	0	3	7	0	1	0	0	0	0	2.3	1.96	1.84	3.81	3.37	3.29	domestic dog	0.832909123	1.337629189	10/28/10	control
ineq	11/18/10	2	1	50	Maggie1	Stringer	KMC	0	15	15	13	15	SNS	sr.12	1	sr	0	3	3	0	0	1	0	0	0	1.3	1.41	1.97	4.23	3.98	4.19	domestic dog	0.262364264	1.442201993	11/18/10	ineq
ineq	11/4/10	1	0	51	Maggie2	Taaka	KMC	0	15	15	9	15	SNS	sr.12	1	sr	1	7	1	0	1	0	0	0	1	0.9	0.98	1.28	2.53	2.05	3.04	domestic dog	-0.105360516	0.928219303	11/4/10	ineq
sns	11/17/10	2	0	51	Maggie2	Taaka	KMC	1	15	15	5	11	SNS	sr.12	1	sr	0	1	0	0	0	0	0	0	1	1.44	1.21	1.71	2.67	2.69	4.21	domestic dog	0.364643114	0.982078472	11/17/10	control
nsc	11/8/10	1	1	52	Mai	Taaka	EW	0	15	15	8	15	NSC	sr.12	1	sr	0	0	0	0	0	1	0	0	1	1.54	1.62	1.67	2.97	2.97	4.19	domestic dog	0.431782416	1.088561953	11/8/10	control
ineq	12/8/10	2	1	52	Mai	Taaka	EW	0	15	15	13	15	NSC	sr.12	1	sr	1	8	2	1	9	0	0	0	1	1.13	1.14	1.46	5.27	5.02	5.44	domestic dog	0.122217633	1.662030363	12/8/10	ineq
snr	3/2/11	2	0	53	Nunu	Stringer	GK	0	15	15	13	15	SNR	sr.12	1	sr	0	1	1	0	6	13	0	0	2	1.77	1.51	2.44	4.97	4.5	6.56	domestic dog	0.570979547	1.60341984	3/2/11	control
ineq	2/11/11	1	0	53	Nunu	Stringer	GK	0	15	15	15	15	SNR	sr.12	1	sr	0	5	5	0	10	7	0	0	0	1.13	1.19	1.88	6.6	6.07	6.43	domestic dog	0.122217633	1.887069649	2/11/11	ineq
snr	4/22/11	1	1	54	Obikai	Stringer	OW	0	15	15	14	15	SNR	sr.12	1	sr	0	1	3	0	1	2	0	0	0	0.64	0.78	1.32	4.34	4.38	4.81	domestic dog	-0.446287103	1.467874348	4/22/11	control
ineq	5/6/11	2	1	54	Obikai	Stringer	OW	0	15	15	15	15	SNR	sr.12	1	sr	0	5	5	1	12	2	0	0	0	0.6	0.64	0.95	4.27	4.45	4.54	domestic dog	-0.510825624	1.451613827	5/6/11	ineq
ineq	3/25/11	1	0	55	Olivia	Stringer	OW	1	14	15	5	10	SNR	sr.12	1	sr	0	0	0	0	9	0	1	1	0	1.44	1.29	1.01	4.34	4.34	4.5	domestic dog	0.364643114	1.467874348	3/25/11	ineq
snr	4/29/11	2	0	55	Olivia	Stringer	OW	0	15	15	15	15	SNR	sr.12	1	sr	0	1	0	0	6	0	1	1	0	0.83	0.8	1.05	3.84	4.06	4.05	domestic dog	-0.186329578	1.345472367	4/29/11	control
ineq	3/11/11	1	0	56	Omni	Stringer	GKT	0	15	15	15	15	SNR	sr.12	1	sr	0	3	0	1	10	1	0	2	0	0.9	0.96	1.25	4.4	4.71	5.1	domestic dog	-0.105360516	1.481604541	3/11/11	ineq
snr	4/25/11	2	0	56	Omni	Stringer	GKT	0	15	15	13	15	SNR	sr.12	1	sr	0	2	2	0	5	4	1	6	0	0.93	0.95	2.06	4.67	4.68	5.32	domestic dog	-0.072570693	1.541159072	4/25/11	control
ineq	3/7/11	1	0	57	Oonah	Stringer	OW	1	15	15	3	8	NSC	sr.12	1	sr	0	8	2	0	2	1	0	0	0	1.44	1.57	2.06	4.47	4.8	5.14	domestic dog	0.364643114	1.497388409	3/7/11	ineq
nsc	4/15/11	2	0	57	Oonah	Taaka	OW	1	15	15	1	6	NSC	sr.12	1	sr	0	2	0	0	0	0	0	0	0	2.17	2.12	2.14	5.11	5.08	5.03	domestic dog	0.774727168	1.631199404	4/15/11	control
ineq	10/20/10	1	0	58	Papita	Taaka	KMC	0	15	15	9	11	NSNR	sr.12	1	sr	0	2	1	0	3	0	0	0	0	0.76	0.7	0.96	3.13	2.24	3.37	domestic dog	-0.274436846	1.141033005	10/20/10	ineq
nsnr	11/15/10	2	0	58	Papita	Taaka	KMC	0	15	15	5	15	NSNR	sr.12	1	sr	0	2	0	0	0	1	0	0	2	0.83	0.75	4.61	2.07	2.15	4.92	domestic dog	-0.186329578	0.727548607	11/15/10	control
ineq	10/27/10	1	0	59	Piper	Taaka	KMC	0	15	15	12	15	NSNR	sr.12	1	sr	0	0	9	0	0	0	0	0	0	1.07	1.04	1.7	2.4	2.34	3.08	domestic dog	0.067658648	0.875468737	10/27/10	ineq
nsnr	11/19/10	2	0	59	Piper	Taaka	KMC	0	15	15	6	15	NSNR	sr.12	1	sr	0	1	0	0	0	1	0	0	1	1.23	1.17	1.92	4.04	3.66	4.01	domestic dog	0.207014169	1.396244692	11/19/10	control
nsnr	1/18/11	1	1	60	Ponder	Taaka	KMC	1	13	15	6	13	NSNR	sr.12	1	sr	0	0	0	0	0	0	0	0	0	1.7	1.62	1.97	4.14	4.08	4.14	domestic dog	0.530628251	1.420695788	1/18/11	control
ineq	2/14/11	2	1	60	Ponder	Taaka	KMC	0	15	15	9	15	NSNR	sr.12	1	sr	0	2	0	0	4	0	0	0	0	1.6	1.49	2.09	4.33	3.91	4.2	domestic dog	0.470003629	1.465567542	2/14/11	ineq
ineq	10/28/10	1	0	61	Riley	Stringer	KMC	1	15	15	6	12	NSNR	sr.12	1	sr	0	0	3	0	0	6	0	0	0	1.13	1.45	2.1	2	2.41	3.95	domestic dog	0.122217633	0.693147181	10/28/10	ineq
nsnr	11/18/10	2	0	61	Riley	Stringer	KMC	0	15	15	15	15	NSNR	sr.12	1	sr	0	1	0	1	13	12	0	0	0	1.1	1.12	1.8	3.37	3.49	4.21	domestic dog	0.09531018	1.214912744	11/18/10	control
ineq	10/25/10	1	0	62	Rose	Taaka	WC	0	15	15	14	15	NSNR	sr.12	1	sr	0	2	0	0	0	3	0	0	0	1.4	1.87	2.43	3.47	3.64	4.91	domestic dog	0.336472237	1.244154594	10/25/10	ineq
nsnr	11/22/10	2	0	62	Rose	Taaka	WC	0	15	15	13	15	NSNR	sr.12	1	sr	1	12	1	0	0	3	0	0	0	2.57	2.15	2.91	5.91	5.27	6.08	domestic dog	0.943905899	1.776645831	11/22/10	control
ineq	11/1/10	1	0	63	Rosie1	Taaka	KMC	0	15	15	13	15	SNS	sr.12	1	sr	1	8	2	0	0	2	0	0	0	1.37	1.33	2.24	3.24	2.73	3.53	domestic dog	0.31481074	1.17557333	11/1/10	ineq
sns	12/8/10	2	0	63	Rosie1	Taaka	KMC	1	15	15	6	11	SNS	sr.12	1	sr	0	8	1	0	5	1	0	0	3	1.8	2.74	2.51	1.8	5.29	4.9	domestic dog	0.587786665	0.587786665	12/8/10	control
ineq	3/27/11	1	0	64	Rosie2	Taaka	OW	0	15	15	14	15	NSC	sr.12	1	sr	0	0	6	0	5	7	0	0	3	1.57	2.1	2.25	4.68	4.59	4.37	domestic dog	0.451075619	1.54329811	3/27/11	ineq
nsc	4/15/11	2	0	64	Rosie2	Taaka	OW	0	15	15	8	15	NSC	sr.12	1	sr	0	0	0	1	4	3	0	4	1	2.87	2.19	2.86	5.24	4.95	4.57	domestic dog	1.05431203	1.656321498	4/15/11	control
nsc	10/26/10	1	1	65	Roxanne	Taaka	WC	0	15	15	5	14	NSC	sr.12	1	sr	0	1	0	0	0	2	0	0	0	1.64	1.6	2.26	2.7	2.66	4.84	domestic dog	0.494696242	0.993251773	10/26/10	control
ineq	11/17/10	2	1	65	Roxanne	Taaka	WC	1	15	15	7	13	NSC	sr.12	1	sr	1	11	2	0	2	1	0	0	1	1.13	1.2	1.95	3.9	3.65	5.15	domestic dog	0.122217633	1.360976553	11/17/10	ineq
snr	2/18/11	1	1	66	Ruby	Stringer	EW	0	15	15	8	15	SNR	sr.12	1	sr	1	3	1	0	11	4	0	5	4	1.24	1.24	1.75	4.58	5.15	5.12	domestic dog	0.21511138	1.521698998	2/18/11	control
ineq	5/21/11	2	1	66	Ruby	Stringer	EW	1	15	15	4	10	SNR	sr.12	1	sr	1	4	2	0	9	5	0	4	1	1.4	1.38	1.94	4.91	4.52	4.84	domestic dog	0.336472237	1.591273942	5/21/11	ineq
nsc	11/12/10	1	1	67	Sammie	Taaka	WC	0	15	15	10	13	NSC	sr.12	1	sr	1	5	3	0	1	0	0	0	0	2.3	2.09	2.7	4.17	3.99	5.47	domestic dog	0.832909123	1.427916036	11/12/10	control
ineq	12/8/10	2	1	67	Sammie	Taaka	WC	0	15	15	9	15	NSC	sr.12	1	sr	0	2	2	0	3	0	0	0	0	1.83	2.04	2.83	5.3	4.72	5.22	domestic dog	0.604315967	1.667706821	12/8/10	ineq
snr	3/25/11	1	1	68	Sass	Stringer	OW	1	15	15	7	12	SNR	sr.12	1	sr	0	1	0	1	14	0	0	1	0	1.13	1.13	1.41	4.9	4.09	4.51	domestic dog	0.122217633	1.589235205	3/25/11	control
ineq	4/29/11	2	1	68	Sass	Stringer	OW	0	15	15	10	15	SNR	sr.12	1	sr	0	1	1	0	12	4	1	3	1	1.03	1.09	2.12	4.5	4.56	4.67	domestic dog	0.029558802	1.504077397	4/29/11	ineq
nsnr	3/28/11	1	1	69	Sioux	Taaka	OW	1	15	15	6	13	NSNR	sr.12	1	sr	0	2	1	0	13	5	0	0	0	1.24	1.22	1.54	4.17	4.33	4.34	domestic dog	0.21511138	1.427916036	3/28/11	control
ineq	5/9/11	2	1	69	Sioux	Taaka	OW	0	15	15	10	15	NSNR	sr.12	1	sr	0	5	5	1	9	5	0	0	0	1.14	1.16	1.81	4.47	4.62	4.67	domestic dog	0.131028262	1.497388409	5/9/11	ineq
ineq	2/7/11	1	0	70	Slipper	Taaka	KMC	1	14	15	6	13	NSC	sr.12	1	sr	0	6	1	0	4	1	0	0	1	1.47	1.13	1.84	3.37	3.59	4.12	domestic dog	0.385262401	1.214912744	2/7/11	ineq
nsc	2/28/11	2	0	70	Slipper	Taaka	KMC	1	13	15	2	7	NSC	sr.12	1	sr	0	0	0	0	5	0	0	0	1	1.63	1.37	1.85	5.04	4.37	4.55	domestic dog	0.488580015	1.617406082	2/28/11	control
snr	3/9/11	1	1	71	Snickers	Stringer	OW	0	15	15	14	15	SNR	sr.12	1	sr	1	10	2	0	9	1	0	5	3	0.87	1	1.68	4	4.35	4.89	domestic dog	-0.139262067	1.386294361	3/9/11	control
ineq	5/11/11	2	1	71	Snickers	Stringer	OW	0	15	15	12	15	SNR	sr.12	1	sr	0	3	6	1	9	3	0	0	0	1.17	1.04	2.03	4.47	4.33	4.86	domestic dog	0.157003749	1.497388409	5/11/11	ineq
nsnr	1/14/11	1	1	72	Spec	Taaka	KMC	0	15	15	15	15	NSNR	sr.12	1	sr	0	0	0	1	11	13	0	0	0	0.83	0.81	1.1	3.57	3.39	3.7	domestic dog	-0.186329578	1.272565596	1/14/11	control
ineq	2/23/11	2	1	72	Spec	Taaka	KMC	0	15	15	14	15	NSNR	sr.12	1	sr	0	1	1	1	10	12	0	2	4	0.87	0.83	1.15	4.1	3.74	4.18	domestic dog	-0.139262067	1.410986974	2/23/11	ineq
nsc	2/18/11	1	1	73	Spot	Stringer	GKT	0	15	15	12	12	NSC	sr.12	1	sr	0	0	0	0	1	3	0	0	0	1.04	0.91	1.13	5.34	4.53	4.68	domestic dog	0.039220713	1.675225653	2/18/11	control
ineq	4/1/11	2	1	73	Spot	Stringer	GKT	0	15	15	12	15	NSC	sr.12	1	sr	0	11	4	1	9	4	0	0	0	1.1	1.07	1.66	4.6	4.31	4.66	domestic dog	0.09531018	1.526056303	4/1/11	ineq
sns	10/25/10	1	1	74	Sweetums	Taaka	KMC	0	15	15	15	15	SNS	sr.12	1	sr	1	5	2	0	1	0	0	0	0	1.14	1.15	1.75	2.81	2.51	3.39	domestic dog	0.131028262	1.033184483	10/25/10	control
ineq	11/8/10	2	1	74	Sweetums	Taaka	KMC	0	15	15	13	15	SNS	sr.12	1	sr	0	3	0	0	0	2	0	0	0	1.2	1.15	2.39	2.5	2.69	3.82	domestic dog	0.182321557	0.916290732	11/8/10	ineq
sns	10/27/10	1	1	75	Sydney	Taaka	KMC	0	15	15	7	15	SNS	sr.12	1	sr	0	1	1	1	2	0	0	0	0	1	0.99	1.99	2.17	2.19	3.74	domestic dog	0	0.774727168	10/27/10	control
ineq	12/16/10	2	1	75	Sydney	Taaka	KMC	0	15	15	4	15	SNS	sr.12	1	sr	0	2	10	0	4	3	0	0	0	1.67	1.3	2.17	4.34	3.9	4.51	domestic dog	0.512823626	1.467874348	12/16/10	ineq
nsnr	2/25/11	1	1	76	Tahdy	Stringer	GKT	0	15	15	13	15	NSNR	sr.12	1	sr	0	8	0	1	13	1	0	0	1	1.17	1.03	1.57	5.24	4.79	5.53	domestic dog	0.157003749	1.656321498	2/25/11	control
ineq	3/4/11	2	1	76	Tahdy	Stringer	GKT	0	15	15	9	15	NSNR	sr.12	1	sr	1	12	4	1	13	4	0	0	0	1.17	1.02	1.35	4.67	4.58	4.88	domestic dog	0.157003749	1.541159072	3/4/11	ineq
nsnr	3/7/11	1	1	77	Tessie	Taaka	GK	0	15	15	12	15	NSNR	sr.12	1	sr	1	12	0	0	5	4	0	0	1	1.37	1.4	1.89	4.37	5.38	5.53	domestic dog	0.31481074	1.474763009	3/7/11	control
ineq	5/6/11	2	1	77	Tessie	Taaka	GK	0	15	15	4	9	NSNR	sr.12	1	sr	0	9	2	0	3	0	0	0	0	1.17	1.38	1.76	4.07	4.89	3.95	domestic dog	0.157003749	1.403642999	5/6/11	ineq
sns	10/22/10	1	1	78	Zumi	Taaka	KMC	0	15	15	15	15	SNS	sr.12	1	sr	0	1	2	0	0	0	0	0	0	1.1	1.07	1.16	2.67	2.59	3.1	domestic dog	0.09531018	0.982078472	10/22/10	control
ineq	11/5/10	2	1	78	Zumi	Taaka	KMC	0	15	15	15	15	SNS	sr.12	1	sr	0	0	4	0	0	1	0	0	0	1.04	1.16	1.57	2.57	2.61	3.48	domestic dog	0.039220713	0.943905899	11/5/10	ineq
ineq	4/4/11	1	0	1	Angus	Taaka	GK	1	15	15	6	11	NSNR	sr.13	1	sr	0	5	1	0	6	4	0	2	2	1.54	1.54	2.22	6.77	6.25	6.55	domestic dog	0.431782416	1.912501087	4/4/11	ineq
nsnr	4/25/11	2	0	1	Angus	Taaka	GK	1	15	15	2	8	NSNR	sr.13	1	sr	0	0	0	0	1	1	0	1	0	2.17	2.16	2.59	6.47	6.41	5.81	domestic dog	0.774727168	1.867176109	4/25/11	control
snr	1/25/11	1	1	2	Annie	Stringer	WC	1	15	15	6	11	SNR	sr.13	1	sr	0	5	2	1	3	2	0	0	0	2.2	1.98	3.67	4.64	4.49	5.01	domestic dog	0.78845736	1.534714366	1/25/11	control
ineq	2/18/11	2	1	2	Annie	Stringer	WC	1	15	15	4	12	SNR	sr.13	1	sr	0	3	3	0	1	0	0	1	2	2.34	2	3.05	4.51	4.67	4.51	domestic dog	0.850150929	1.506297154	2/18/11	ineq
snr	2/16/11	1	1	3	Ariel	Stringer	GK	0	15	15	10	13	SNR	sr.13	1	sr	0	2	0	1	14	8	1	5	7	1.1	1.02	1.27	5.47	6.28	6.45	domestic dog	0.09531018	1.699278616	2/16/11	control
ineq	3/2/11	2	1	3	Ariel	Stringer	GK	1	15	15	6	14	SNR	sr.13	1	sr	0	1	0	0	12	5	1	4	8	1.07	1.07	1.95	4.54	4.94	4.73	domestic dog	0.067658648	1.512927012	3/2/11	ineq
nsnr	2/25/11	1	1	4	Belichick	Stringer	GK	0	15	15	7	15	NSNR	sr.13	1	sr	0	3	0	1	14	6	0	4	1	1	0.97	1.6	5.6	5.4	6.53	domestic dog	0	1.722766598	2/25/11	control
ineq	3/9/11	2	1	4	Belichick	Stringer	GK	0	15	15	5	15	NSNR	sr.13	1	sr	0	3	3	1	13	2	0	7	4	1.1	0.99	2.27	4.63	4.81	4.61	domestic dog	0.09531018	1.532556868	3/9/11	ineq
ineq	3/21/11	1	0	6	Bergy	Taaka	GK	1	12	15	0	5	NSC	sr.13	1	sr	0	2	0	0	0	0	1	3	0	2.66	2.35	NA	5.23	4.92	5.91	domestic dog	0.978326123	1.654411278	3/21/11	ineq
nsc	4/15/11	2	0	6	Bergy	Taaka	GK	1	14	15	1	6	NSC	sr.13	1	sr	1	3	0	0	3	1	0	3	1	2.37	3	2.53	5.57	6.48	5.15	domestic dog	0.862889955	1.717395054	4/15/11	control
ineq	3/25/11	1	0	7	Gracie	Stringer	KMC	0	15	15	12	14	SNS	sr.13	1	sr	0	5	3	0	0	4	0	0	2	1.14	1.03	2.14	3.57	3.86	4.12	domestic dog	0.131028262	1.272565596	3/25/11	ineq
sns	5/13/11	2	0	7	Gracie	Stringer	KMC	0	15	15	13	15	SNS	sr.13	1	sr	0	5	1	0	6	1	0	0	2	0.83	0.85	1.6	3.37	3.54	4.1	domestic dog	-0.186329578	1.214912744	5/13/11	control
nsnr	2/14/11	1	1	8	Byron	Taaka	GK	0	14	14	14	14	NSNR	sr.13	1	sr	1	6	1	0	9	10	0	0	0	1.47	1.6	1.67	6.57	6.43	7.52	domestic dog	0.385262401	1.882513832	2/14/11	control
ineq	2/28/11	2	1	8	Byron	Taaka	GK	0	15	15	15	15	NSNR	sr.13	1	sr	0	2	1	1	11	13	0	0	0	1.67	1.52	1.95	5.04	5.35	5.56	domestic dog	0.512823626	1.617406082	2/28/11	ineq
ineq	1/14/11	1	0	10	Chloe	Taaka	WC	0	15	15	12	15	NSNR	sr.13	1	sr	1	7	7	1	10	6	0	0	4	0.93	1.01	1.8	4.8	4.54	5.45	domestic dog	-0.072570693	1.568615918	1/14/11	ineq
nsnr	2/14/11	2	0	10	Chloe	Taaka	WC	1	15	15	2	12	NSNR	sr.13	1	sr	0	5	0	0	7	0	0	1	1	1.8	1.41	2.39	4.3	4.16	4.72	domestic dog	0.587786665	1.458615023	2/14/11	control
ineq	10/20/10	1	0	11	Cleo	Taaka	KMC	0	15	15	9	15	NSC	sr.13	1	sr	0	1	1	0	0	0	0	0	2	1.1	1.22	2.21	2.97	2.69	4.04	domestic dog	0.09531018	1.088561953	10/20/10	ineq
nsc	11/10/10	2	0	11	Cleo	Taaka	KMC	1	13	14	2	8	NSC	sr.13	1	sr	0	0	1	0	0	5	0	0	0	1.77	1.7	1.95	3.47	3.17	4.37	domestic dog	0.570979547	1.244154594	11/10/10	control
snr	2/11/11	1	1	12	Clover	Stringer	KMC	0	15	15	12	15	SNR	sr.13	1	sr	0	4	4	0	1	3	0	0	0	1.34	1.16	2.13	4.34	3.97	4.51	domestic dog	0.292669614	1.467874348	2/11/11	control
ineq	3/4/11	2	1	12	Clover	Stringer	KMC	0	14	15	4	15	SNR	sr.13	1	sr	0	1	0	0	1	0	0	0	1	1.73	1.72	3.36	4.2	4.22	4.58	domestic dog	0.548121409	1.435084525	3/4/11	ineq
ineq	11/3/10	1	0	13	Clytie	Taaka	KMC	0	15	15	12	15	NSNR	sr.13	1	sr	0	3	1	0	0	1	0	0	0	1.14	1.48	1.71	4.17	2.87	3.23	domestic dog	0.131028262	1.427916036	11/3/10	ineq
nsnr	11/15/10	2	0	13	Clytie	Taaka	KMC	0	15	15	13	15	NSNR	sr.13	1	sr	0	0	0	0	0	3	0	0	0	1.37	1.68	2.4	2.24	2.5	4.03	domestic dog	0.31481074	0.806475866	11/15/10	control
snr	2/9/11	1	1	14	Curley	Stringer	KMC	0	15	15	15	15	SNR	sr.13	1	sr	0	5	0	1	5	0	0	0	0	1	1.07	1.65	3.1	3.07	3.06	domestic dog	0	1.131402111	2/9/11	control
ineq	5/13/11	2	1	14	Curley	Stringer	KMC	0	15	15	9	15	SNR	sr.13	1	sr	0	8	1	0	5	1	0	0	1	1.17	1.15	2.1	3.63	3.33	3.49	domestic dog	0.157003749	1.289232648	5/13/11	ineq
ineq	10/22/10	1	0	15	Daisy1	Taaka	KMC	0	15	15	15	15	SNS	sr.13	1	sr	1	3	1	0	0	0	0	0	0	1.63	1.25	1.68	3.87	3.36	3.6	domestic dog	0.488580015	1.353254507	10/22/10	ineq
sns	10/29/10	2	0	15	Daisy1	Taaka	KMC	0	15	15	15	15	SNS	sr.13	1	sr	0	0	0	0	0	0	0	0	0	1.11	1.04	1.29	2.07	2.32	2.92	domestic dog	0.104360015	0.727548607	10/29/10	control
ineq	1/17/11	1	0	17	Daisy3	Stringer	KMC	0	15	15	14	15	SNR	sr.13	1	sr	0	1	0	0	6	1	0	0	0	1.3	1.25	1.69	4.44	4.07	3.91	domestic dog	0.262364264	1.490654376	1/17/11	ineq
snr	5/2/11	2	0	17	Daisy3	Stringer	KMC	0	15	15	15	15	SNR	sr.13	1	sr	0	1	0	1	7	9	0	0	0	1.27	1.26	1.64	4.14	4.18	4.3	domestic dog	0.2390169	1.420695788	5/2/11	control
sns	10/25/10	1	1	18	Danko	Taaka	KMC	1	15	15	3	10	SNS	sr.13	1	sr	0	3	2	0	0	1	0	0	0	0.93	1.06	2.07	2.24	2.52	4.13	domestic dog	-0.072570693	0.806475866	10/25/10	control
ineq	11/15/10	2	1	18	Danko	Taaka	KMC	1	15	15	3	9	SNS	sr.13	1	sr	0	0	1	0	0	0	0	0	1	1.97	1.77	2.2	3.1	3.08	3.93	domestic dog	0.678033543	1.131402111	11/15/10	ineq
nsc	10/24/10	1	1	20	Dayton	Taaka	KMC	1	14	15	8	13	NSC	sr.13	1	sr	0	6	0	0	0	0	0	0	0	1.2	1.27	1.65	2.77	2.73	3.56	domestic dog	0.182321557	1.01884732	10/24/10	control
ineq	11/22/10	2	1	20	Dayton	Taaka	KMC	0	15	15	5	15	NSC	sr.13	1	sr	0	6	5	0	12	5	0	0	0	1.1	1.21	1.61	4.01	3.6	3.73	domestic dog	0.09531018	1.388791241	11/22/10	ineq
ineq	4/4/11	1	0	21	Diego	Taaka	OW	0	14	15	5	14	SNR	sr.13	1	sr	0	7	1	0	9	1	0	0	0	2.34	1.9	2.56	4.47	4.34	3.95	domestic dog	0.850150929	1.497388409	4/4/11	ineq
snr	5/8/11	2	0	21	Diego	Taaka	OW	0	15	15	3	15	SNR	sr.13	1	sr	1	10	1	0	7	2	0	0	0	NA	1.98	3.52	2.1	4.48	4.41	domestic dog	NA	0.741937345	5/8/11	control
sns	2/18/11	1	1	22	Duke	Stringer	EW	0	14	14	10	15	SNS	sr.13	1	sr	0	5	0	0	3	6	0	1	4	1.37	1.42	4.3	5.4	5.2	6.99	domestic dog	0.31481074	1.686398954	2/18/11	control
ineq	5/21/11	2	1	22	Duke	Stringer	EW	1	15	15	4	13	SNS	sr.13	1	sr	0	8	2	1	9	1	0	0	3	1.27	1.77	2.49	5.14	5.02	5.34	domestic dog	0.2390169	1.637053079	5/21/11	ineq
sns	10/27/10	1	1	23	Ebony	Taaka	KMC	0	15	15	14	15	SNS	sr.13	1	sr	0	1	1	0	1	0	0	0	0	0.67	0.75	0.97	1.8	1.94	2.38	domestic dog	-0.400477567	0.587786665	10/27/10	control
ineq	11/22/10	2	1	23	Ebony	Taaka	KMC	0	15	15	5	15	SNS	sr.13	1	sr	0	5	2	0	7	3	0	0	1	0.8	0.87	1.14	3.5	3.42	4.05	domestic dog	-0.223143551	1.252762968	11/22/10	ineq
ineq	10/22/10	1	0	24	Elsie	Taaka	KMC	0	15	15	11	15	SNS	sr.13	1	sr	1	5	2	0	2	1	0	0	0	1	0.93	1.99	2.43	2.45	3.68	domestic dog	0	0.887891257	10/22/10	ineq
sns	11/5/10	2	0	24	Elsie	Taaka	KMC	0	15	15	11	15	SNS	sr.13	1	sr	0	4	7	0	0	0	0	0	0	1.37	1.02	1.87	2.87	2.62	3.32	domestic dog	0.31481074	1.05431203	11/5/10	control
nsc	10/29/10	1	1	25	Georgie	Taaka	KMC	0	12	15	8	15	NSC	sr.13	1	sr	0	1	1	0	1	0	0	0	0	1.7	1.32	1.53	3.04	2.73	3.1	domestic dog	0.530628251	1.111857515	10/29/10	control
ineq	12/17/10	2	1	25	Georgie	Taaka	KMC	0	15	15	11	15	NSC	sr.13	1	sr	1	6	5	0	6	1	0	0	0	1.07	1	1.39	3.94	3.75	4.2	domestic dog	0.067658648	1.371180723	12/17/10	ineq
nsc	4/20/11	1	1	26	Gilligan	Taaka	GKT	0	14	14	9	15	NSC	sr.13	1	sr	1	2	0	0	8	2	0	0	2	1.77	1.77	2.17	4.44	4.87	4.92	domestic dog	0.570979547	1.490654376	4/20/11	control
ineq	5/8/11	2	1	26	Gilligan	Taaka	GKT	0	14	14	9	15	NSC	sr.13	1	sr	1	9	1	1	6	5	0	2	0	1.54	1.63	2.98	5.48	5.21	4.98	domestic dog	0.431782416	1.701105101	5/8/11	ineq
ineq	3/11/11	1	0	27	Gretchen	Stringer	GK	0	14	14	9	15	SNS	sr.13	1	sr	0	2	3	1	10	2	0	3	1	0.97	0.92	1.76	5.71	4.98	5.55	domestic dog	-0.030459207	1.742219024	3/11/11	ineq
sns	5/13/11	2	0	27	Gretchen	Stringer	GK	1	15	15	3	8	SNS	sr.13	1	sr	0	8	1	1	14	1	0	4	0	0.9	0.92	1.98	6.97	6.15	5.96	domestic dog	-0.105360516	1.941615225	5/13/11	control
sns	11/4/10	1	1	28	Gromit	Taaka	KMC	1	14	15	5	10	SNS	sr.13	1	sr	0	0	1	0	0	0	0	0	1	1.7	2.36	1.65	2.9	3.53	3.93	domestic dog	0.530628251	1.064710737	11/4/10	control
ineq	12/2/10	2	1	28	Gromit	Taaka	KMC	0	15	15	11	15	SNS	sr.13	1	sr	1	3	5	0	8	4	1	2	2	1.3	1.09	3.51	4.07	3.92	5.44	domestic dog	0.262364264	1.403642999	12/2/10	ineq
ineq	4/13/11	1	0	30	Gus	Stringer	KMC	0	15	15	13	15	SNS	sr.13	1	sr	0	3	3	1	12	10	0	0	0	1.13	1.25	1.3	3.84	4.18	4.26	domestic dog	0.122217633	1.345472367	4/13/11	ineq
sns	5/18/11	2	0	30	Gus	Stringer	KMC	0	15	15	14	15	SNS	sr.13	1	sr	1	3	1	0	10	11	1	3	1	1.17	1.08	1.62	3.8	3.84	4.29	domestic dog	0.157003749	1.335001067	5/18/11	control
snr	5/6/11	2	0	31	Harry	Taaka	GK	0	15	15	12	15	SNR	sr.13	1	sr	0	11	2	1	11	0	0	0	0	1.4	1.34	3.22	4.94	4.83	5.36	domestic dog	0.336472237	1.597365331	5/6/11	control
ineq	4/8/11	1	0	31	Harry	Taaka	GK	0	15	15	15	15	SNR	sr.13	1	sr	1	12	6	1	12	7	0	0	0	1.67	1.77	2.34	7.1	7.19	8.26	domestic dog	0.512823626	1.960094784	4/8/11	ineq
ineq	4/25/11	2	1	32	Hawkeye	Stringer	GKT	1	15	15	7	13	SNR	sr.13	1	sr	1	8	3	0	10	2	0	1	0	0.8	0.81	1.45	5.21	4.7	4.71	domestic dog	-0.223143551	1.650579856	4/25/11	ineq
snr	3/11/11	1	1	32	Hawkeye	Stringer	GKT	0	15	15	14	15	SNR	sr.13	1	sr	1	6	4	1	9	8	0	2	0	0.83	1.11	1.81	4.74	4.96	5.18	domestic dog	-0.186329578	1.556037136	3/11/11	control
ineq	5/2/11	1	0	33	Honey	Stringer	KMC	0	15	15	14	15	NSNR	sr.13	1	sr	0	8	3	1	15	0	0	0	0	1.56	1.27	1.84	3.27	3.49	4.18	domestic dog	0.444685821	1.184789985	5/2/11	ineq
nsnr	5/16/11	2	0	33	Honey	Stringer	KMC	0	15	15	12	15	NSNR	sr.13	1	sr	0	1	0	1	10	5	0	0	0	1.2	1.2	1.93	4.14	3.67	4.32	domestic dog	0.182321557	1.420695788	5/16/11	control
sns	10/25/10	1	1	34	Hugo	Taaka	KMC	0	14	14	7	9	SNS	sr.13	1	sr	0	4	1	0	0	0	0	0	2	2.1	2.18	2.16	3.5	3.89	3.99	domestic dog	0.741937345	1.252762968	10/25/10	control
ineq	11/22/10	2	1	34	Hugo	Taaka	KMC	0	15	15	7	15	SNS	sr.13	1	sr	0	3	1	0	0	0	0	0	0	1.77	1.76	2.48	4.27	4.13	4.2	domestic dog	0.570979547	1.451613827	11/22/10	ineq
ineq	2/25/11	1	0	35	Jake	Stringer	GK	0	15	15	15	15	NSC	sr.13	1	sr	0	4	0	1	11	7	0	0	1	0.84	0.8	1.46	5.81	5.47	6.96	domestic dog	-0.174353387	1.759580571	2/25/11	ineq
nsc	3/9/11	2	0	35	Jake	Stringer	GK	0	15	15	8	15	NSC	sr.13	1	sr	0	4	0	1	7	2	0	0	1	1.24	1.08	1.94	4.71	4.56	5.24	domestic dog	0.21511138	1.549687908	3/9/11	control
snr	2/18/11	1	1	36	Juno	Stringer	GK	1	15	15	6	13	SNR	sr.13	1	sr	0	3	2	1	14	7	0	1	3	1.26	1.24	2	6.27	6.05	6.76	domestic dog	0.231111721	1.835776355	2/18/11	control
ineq	4/22/11	2	1	36	Juno	Stringer	GK	0	15	15	10	15	SNR	sr.13	1	sr	0	5	0	1	13	3	0	1	0	1.2	1.22	2.59	4.53	4.93	5.19	domestic dog	0.182321557	1.510721939	4/22/11	ineq
ineq	2/7/11	1	0	37	Kapa	Taaka	GK	1	15	15	6	14	SNS	sr.13	1	sr	0	0	3	0	6	2	1	9	6	2.03	1.99	2.89	5.9	5.85	6.38	domestic dog	0.708035793	1.774952351	2/7/11	ineq
sns	3/7/11	2	0	37	Kapa	Taaka	GK	0	15	15	7	15	SNS	sr.13	1	sr	0	1	0	0	3	3	0	0	0	2	1.89	3.05	5.1	4.94	4.94	domestic dog	0.693147181	1.62924054	3/7/11	control
nsc	11/3/10	1	1	38	Kyler	Taaka	KMC	0	15	15	14	15	NSC	sr.13	1	sr	0	0	0	0	0	1	0	0	0	1.1	1.29	2.02	2	2.29	3.36	domestic dog	0.09531018	0.693147181	11/3/10	control
ineq	11/15/10	2	1	38	Kyler	Taaka	KMC	1	15	15	7	14	NSC	sr.13	1	sr	0	0	1	0	0	5	0	0	1	1.6	1.62	2.46	2.2	3.52	3.81	domestic dog	0.470003629	0.78845736	11/15/10	ineq
ineq	2/18/11	1	0	39	Kyra	Stringer	OW	1	15	15	6	13	SNR	sr.13	1	sr	1	3	3	1	10	1	0	0	0	1.07	1.05	1.33	5.11	4.69	5.03	domestic dog	0.067658648	1.631199404	2/18/11	ineq
snr	4/22/11	2	0	39	Kyra	Stringer	OW	1	15	15	4	9	SNR	sr.13	1	sr	0	0	0	0	9	1	0	1	1	1.7	1.36	1.99	5.24	4.84	4.91	domestic dog	0.530628251	1.656321498	4/22/11	control
ineq	1/21/11	1	0	40	Lily	Taaka	KMC	0	15	15	4	15	NSNR	sr.13	1	sr	0	0	1	0	5	3	1	1	3	5.77	2.05	2.63	6.64	4.07	4.34	domestic dog	1.752672081	1.893111963	1/21/11	ineq
nsnr	4/27/11	2	0	40	Lily	Taaka	KMC	1	15	15	3	9	NSNR	sr.13	1	sr	0	3	0	0	6	1	0	0	2	1.57	1.58	2.99	3.77	4.12	4.23	domestic dog	0.451075619	1.327075001	4/27/11	control
ineq	2/9/11	1	0	41	Lindy	Stringer	EW	0	15	15	14	14	NSNR	sr.13	1	sr	0	0	0	0	12	1	0	0	0	1.37	1.2	1.59	5.01	5.09	5.32	domestic dog	0.31481074	1.611435915	2/9/11	ineq
nsnr	2/25/11	2	0	41	Lindy	Stringer	EW	0	15	15	13	14	NSNR	sr.13	1	sr	0	0	0	1	14	8	0	0	1	1.33	1.35	1.74	6.24	5.5	5.92	domestic dog	0.285178942	1.830980182	2/25/11	control
ineq	12/17/10	1	0	42	Loki	Taaka	GKT	0	15	15	11	14	SNR	sr.13	1	sr	1	7	1	1	10	2	0	0	0	1.04	0.96	1.5	3.84	3.95	4.4	domestic dog	0.039220713	1.345472367	12/17/10	ineq
snr	5/6/11	2	0	42	Loki	Taaka	GKT	1	15	15	6	14	SNR	sr.13	1	sr	0	10	2	1	12	0	0	1	0	0.83	1.02	1.7	4.27	4.74	5.14	domestic dog	-0.186329578	1.451613827	5/6/11	control
nsnr	2/25/11	1	1	44	Louis	Stringer	OW	0	15	15	6	12	NSNR	sr.13	1	sr	1	13	0	0	8	0	0	0	0	1.27	1.19	2.17	5.01	5.11	5.44	domestic dog	0.2390169	1.611435915	2/25/11	control
ineq	3/2/11	2	1	44	Louis	Stringer	OW	1	14	14	3	10	NSNR	sr.13	1	sr	1	12	0	0	4	0	0	0	0	1.14	1.06	1.51	5.54	4.83	5.05	domestic dog	0.131028262	1.711994501	3/2/11	ineq
nsc	11/1/10	1	1	45	Lucy	Taaka	KMC	0	15	15	9	15	NSC	sr.13	1	sr	0	1	4	0	0	1	0	0	0	1.94	1.76	2.21	2.7	2.91	3.53	domestic dog	0.662687973	0.993251773	11/1/10	control
ineq	12/17/10	2	1	45	Lucy	Taaka	KMC	1	15	15	6	11	NSC	sr.13	1	sr	0	1	7	0	2	1	0	0	0	1.51	1.4	1.97	3.97	3.9	4.22	domestic dog	0.412109651	1.378766095	12/17/10	ineq
ineq	10/22/10	1	0	46	Luna1	Taaka	EW	0	15	15	14	14	SNS	sr.13	1	sr	0	3	2	1	14	5	0	0	0	1	0.98	1.4	2.4	2.77	3.88	domestic dog	0	0.875468737	10/22/10	ineq
sns	11/3/10	2	0	46	Luna1	Taaka	EW	0	15	15	8	15	SNS	sr.13	1	sr	0	1	0	1	4	7	0	0	0	0.66	0.76	1.44	2.13	1.98	3.15	domestic dog	-0.415515444	0.75612198	11/3/10	control
ineq	1/14/11	1	0	47	Luna2	Taaka	KMC	0	15	15	15	15	NSNR	sr.13	1	sr	1	8	1	0	3	0	0	0	0	0.8	0.7	0.91	3.67	3.6	3.92	domestic dog	-0.223143551	1.300191662	1/14/11	ineq
nsnr	2/23/11	2	0	47	Luna2	Taaka	KMC	0	15	15	15	15	NSNR	sr.13	1	sr	0	1	0	0	2	5	0	1	0	0.84	0.79	1.34	3.47	3.38	4.09	domestic dog	-0.174353387	1.244154594	2/23/11	control
ineq	2/16/11	1	0	48	Mac	Stringer	GK	0	15	15	13	15	NSC	sr.13	1	sr	0	4	0	0	13	6	1	10	1	1.03	0.99	1.07	5.61	5.9	6.22	domestic dog	0.029558802	1.72455072	2/16/11	ineq
nsc	3/23/11	2	0	48	Mac	Stringer	GK	1	15	15	5	10	NSC	sr.13	1	sr	1	4	2	0	10	1	0	2	1	1.24	1.27	1.75	5.31	5.21	4.88	domestic dog	0.21511138	1.669591835	3/23/11	control
ineq	1/17/11	1	0	49	Mackenzie	Stringer	WC	0	15	15	14	15	SNR	sr.13	1	sr	0	0	1	1	11	4	0	7	0	0.97	0.93	1.91	5.2	5.02	5.5	domestic dog	-0.030459207	1.648658626	1/17/11	ineq
snr	3/11/11	2	0	49	Mackenzie	Stringer	WC	0	15	15	15	15	SNR	sr.13	1	sr	0	3	1	1	14	1	1	13	0	1.03	0.93	1.5	4.9	4.52	4.29	domestic dog	0.029558802	1.589235205	3/11/11	control
sns	10/28/10	1	1	50	Maggie1	Stringer	KMC	0	15	15	9	15	SNS	sr.13	1	sr	1	3	7	0	1	0	0	0	0	1.6	1.96	1.84	3.4	3.37	3.29	domestic dog	0.470003629	1.223775432	10/28/10	control
ineq	11/18/10	2	1	50	Maggie1	Stringer	KMC	0	15	15	13	15	SNS	sr.13	1	sr	1	3	3	0	0	1	0	0	0	1.4	1.41	1.97	3.9	3.98	4.19	domestic dog	0.336472237	1.360976553	11/18/10	ineq
ineq	11/4/10	1	0	51	Maggie2	Taaka	KMC	0	15	15	9	15	SNS	sr.13	1	sr	1	7	1	0	1	0	0	0	1	1	0.98	1.28	2.47	2.05	3.04	domestic dog	0	0.904218151	11/4/10	ineq
sns	11/17/10	2	0	51	Maggie2	Taaka	KMC	1	15	15	5	11	SNS	sr.13	1	sr	0	1	0	0	0	0	0	0	1	1.07	1.21	1.71	2.57	2.69	4.21	domestic dog	0.067658648	0.943905899	11/17/10	control
nsc	11/8/10	1	1	52	Mai	Taaka	EW	0	15	15	8	15	NSC	sr.13	1	sr	0	0	0	0	0	1	0	0	1	1.57	1.62	1.67	2.9	2.97	4.19	domestic dog	0.451075619	1.064710737	11/8/10	control
ineq	12/8/10	2	1	52	Mai	Taaka	EW	0	15	15	13	15	NSC	sr.13	1	sr	0	8	2	1	9	0	0	0	1	1.17	1.14	1.46	5.41	5.02	5.44	domestic dog	0.157003749	1.688249093	12/8/10	ineq
snr	3/2/11	2	0	53	Nunu	Stringer	GK	0	15	15	13	15	SNR	sr.13	1	sr	0	1	1	0	6	13	0	0	2	1.71	1.51	2.44	4.94	4.5	6.56	domestic dog	0.536493371	1.597365331	3/2/11	control
ineq	2/11/11	1	0	53	Nunu	Stringer	GK	0	15	15	15	15	SNR	sr.13	1	sr	0	5	5	0	10	7	0	0	0	1.23	1.19	1.88	6.2	6.07	6.43	domestic dog	0.207014169	1.824549292	2/11/11	ineq
snr	4/22/11	1	1	54	Obikai	Stringer	OW	0	15	15	14	15	SNR	sr.13	1	sr	0	1	3	0	1	2	0	0	0	0.74	0.78	1.32	4.01	4.38	4.81	domestic dog	-0.301105093	1.388791241	4/22/11	control
ineq	5/6/11	2	1	54	Obikai	Stringer	OW	0	15	15	15	15	SNR	sr.13	1	sr	1	5	5	0	12	2	0	0	0	0.8	0.64	0.95	4.17	4.45	4.54	domestic dog	-0.223143551	1.427916036	5/6/11	ineq
ineq	3/25/11	1	0	55	Olivia	Stringer	OW	1	14	15	5	10	SNR	sr.13	1	sr	0	0	0	1	9	0	0	1	0	1	1.29	1.01	4.24	4.34	4.5	domestic dog	0	1.444563269	3/25/11	ineq
snr	4/29/11	2	0	55	Olivia	Stringer	OW	0	15	15	15	15	SNR	sr.13	1	sr	1	1	0	0	6	0	0	1	0	0.8	0.8	1.05	4.01	4.06	4.05	domestic dog	-0.223143551	1.388791241	4/29/11	control
ineq	3/11/11	1	0	56	Omni	Stringer	GKT	0	15	15	15	15	SNR	sr.13	1	sr	0	3	0	0	10	1	0	2	0	0.9	0.96	1.25	4.67	4.71	5.1	domestic dog	-0.105360516	1.541159072	3/11/11	ineq
snr	4/25/11	2	0	56	Omni	Stringer	GKT	0	15	15	13	15	SNR	sr.13	1	sr	0	2	2	0	5	4	0	6	0	1	0.95	2.06	4.71	4.68	5.32	domestic dog	0	1.549687908	4/25/11	control
ineq	3/7/11	1	0	57	Oonah	Stringer	OW	1	15	15	3	8	NSC	sr.13	1	sr	0	8	2	0	2	1	0	0	0	1.46	1.57	2.06	4.3	4.8	5.14	domestic dog	0.378436436	1.458615023	3/7/11	ineq
nsc	4/15/11	2	0	57	Oonah	Taaka	OW	1	15	15	1	6	NSC	sr.13	1	sr	0	2	0	0	0	0	0	0	0	2.04	2.12	2.14	5.34	5.08	5.03	domestic dog	0.712949808	1.675225653	4/15/11	control
ineq	10/20/10	1	0	58	Papita	Taaka	KMC	0	15	15	9	11	NSNR	sr.13	1	sr	0	2	1	0	3	0	0	0	0	0.94	0.7	0.96	2.3	2.24	3.37	domestic dog	-0.061875404	0.832909123	10/20/10	ineq
nsnr	11/15/10	2	0	58	Papita	Taaka	KMC	0	15	15	5	15	NSNR	sr.13	1	sr	0	2	0	0	0	1	0	0	2	0.84	0.75	4.61	2.14	2.15	4.92	domestic dog	-0.174353387	0.760805829	11/15/10	control
ineq	10/27/10	1	0	59	Piper	Taaka	KMC	0	15	15	12	15	NSNR	sr.13	1	sr	0	0	9	0	0	0	0	0	0	0.94	1.04	1.7	2.67	2.34	3.08	domestic dog	-0.061875404	0.982078472	10/27/10	ineq
nsnr	11/19/10	2	0	59	Piper	Taaka	KMC	0	15	15	6	15	NSNR	sr.13	1	sr	0	1	0	0	0	1	0	0	1	1.11	1.17	1.92	3.94	3.66	4.01	domestic dog	0.104360015	1.371180723	11/19/10	control
nsnr	1/18/11	1	1	60	Ponder	Taaka	KMC	1	13	15	6	13	NSNR	sr.13	1	sr	0	0	0	0	0	0	0	0	0	1.7	1.62	1.97	4.31	4.08	4.14	domestic dog	0.530628251	1.460937904	1/18/11	control
ineq	2/14/11	2	1	60	Ponder	Taaka	KMC	0	15	15	9	15	NSNR	sr.13	1	sr	0	2	0	1	4	0	0	0	0	1.73	1.49	2.09	4.4	3.91	4.2	domestic dog	0.548121409	1.481604541	2/14/11	ineq
ineq	10/28/10	1	0	61	Riley	Stringer	KMC	1	15	15	6	12	NSNR	sr.13	1	sr	0	0	3	0	0	6	0	0	0	1.54	1.45	2.1	2.04	2.41	3.95	domestic dog	0.431782416	0.712949808	10/28/10	ineq
nsnr	11/18/10	2	0	61	Riley	Stringer	KMC	0	15	15	15	15	NSNR	sr.13	1	sr	0	1	0	1	13	12	0	0	0	1.13	1.12	1.8	4.3	3.49	4.21	domestic dog	0.122217633	1.458615023	11/18/10	control
ineq	10/25/10	1	0	62	Rose	Taaka	WC	0	15	15	14	15	NSNR	sr.13	1	sr	0	2	0	0	0	3	0	0	0	1.87	1.87	2.43	3.37	3.64	4.91	domestic dog	0.625938431	1.214912744	10/25/10	ineq
nsnr	11/22/10	2	0	62	Rose	Taaka	WC	0	15	15	13	15	NSNR	sr.13	1	sr	1	12	1	0	0	3	0	0	0	2.77	2.15	2.91	5.91	5.27	6.08	domestic dog	1.01884732	1.776645831	11/22/10	control
ineq	11/1/10	1	0	63	Rosie1	Taaka	KMC	0	15	15	13	15	SNS	sr.13	1	sr	1	8	2	0	0	2	0	0	0	1.67	1.33	2.24	3.04	2.73	3.53	domestic dog	0.512823626	1.111857515	11/1/10	ineq
sns	12/8/10	2	0	63	Rosie1	Taaka	KMC	1	15	15	6	11	SNS	sr.13	1	sr	1	8	1	1	5	1	0	0	3	1.7	2.74	2.51	4.74	5.29	4.9	domestic dog	0.530628251	1.556037136	12/8/10	control
ineq	3/27/11	1	0	64	Rosie2	Taaka	OW	0	15	15	14	15	NSC	sr.13	1	sr	0	0	6	0	5	7	0	0	3	1.4	2.1	2.25	4.24	4.59	4.37	domestic dog	0.336472237	1.444563269	3/27/11	ineq
nsc	4/15/11	2	0	64	Rosie2	Taaka	OW	0	15	15	8	15	NSC	sr.13	1	sr	0	0	0	1	4	3	0	4	1	3.17	2.19	2.86	5.21	4.95	4.57	domestic dog	1.153731588	1.650579856	4/15/11	control
nsc	10/26/10	1	1	65	Roxanne	Taaka	WC	0	15	15	5	14	NSC	sr.13	1	sr	0	1	0	0	0	2	0	0	0	1.5	1.6	2.26	2.33	2.66	4.84	domestic dog	0.405465108	0.845868268	10/26/10	control
ineq	11/17/10	2	1	65	Roxanne	Taaka	WC	1	15	15	7	13	NSC	sr.13	1	sr	0	11	2	0	2	1	0	0	1	1.2	1.2	1.95	3.5	3.65	5.15	domestic dog	0.182321557	1.252762968	11/17/10	ineq
snr	2/18/11	1	1	66	Ruby	Stringer	EW	0	15	15	8	15	SNR	sr.13	1	sr	0	3	1	1	11	4	0	5	4	0.96	1.24	1.75	5.1	5.15	5.12	domestic dog	-0.040821995	1.62924054	2/18/11	control
ineq	5/21/11	2	1	66	Ruby	Stringer	EW	1	15	15	4	10	SNR	sr.13	1	sr	0	4	2	0	9	5	1	4	1	1.3	1.38	1.94	4.94	4.52	4.84	domestic dog	0.262364264	1.597365331	5/21/11	ineq
nsc	11/12/10	1	1	67	Sammie	Taaka	WC	0	15	15	10	13	NSC	sr.13	1	sr	0	5	3	0	1	0	0	0	0	2.14	2.09	2.7	3.97	3.99	5.47	domestic dog	0.760805829	1.378766095	11/12/10	control
ineq	12/8/10	2	1	67	Sammie	Taaka	WC	0	15	15	9	15	NSC	sr.13	1	sr	1	2	2	0	3	0	0	0	0	1.9	2.04	2.83	4.87	4.72	5.22	domestic dog	0.641853886	1.583093937	12/8/10	ineq
snr	3/25/11	1	1	68	Sass	Stringer	OW	1	15	15	7	12	SNR	sr.13	1	sr	1	1	0	1	14	0	0	1	0	1.01	1.13	1.41	4.14	4.09	4.51	domestic dog	0.009950331	1.420695788	3/25/11	control
ineq	4/29/11	2	1	68	Sass	Stringer	OW	0	15	15	10	15	SNR	sr.13	1	sr	0	1	1	1	12	4	0	3	1	1.03	1.09	2.12	4.6	4.56	4.67	domestic dog	0.029558802	1.526056303	4/29/11	ineq
nsnr	3/28/11	1	1	69	Sioux	Taaka	OW	1	15	15	6	13	NSNR	sr.13	1	sr	0	2	1	1	13	5	0	0	0	1.3	1.22	1.54	4.17	4.33	4.34	domestic dog	0.262364264	1.427916036	3/28/11	control
ineq	5/9/11	2	1	69	Sioux	Taaka	OW	0	15	15	10	15	NSNR	sr.13	1	sr	1	5	5	1	9	5	0	0	0	1.23	1.16	1.81	4.93	4.62	4.67	domestic dog	0.207014169	1.595338988	5/9/11	ineq
ineq	2/7/11	1	0	70	Slipper	Taaka	KMC	1	14	15	6	13	NSC	sr.13	1	sr	0	6	1	0	4	1	0	0	1	1.2	1.13	1.84	3.77	3.59	4.12	domestic dog	0.182321557	1.327075001	2/7/11	ineq
nsc	2/28/11	2	0	70	Slipper	Taaka	KMC	1	13	15	2	7	NSC	sr.13	0	sr	0	0	0	0	5	0	0	0	1	NA	1.37	1.85	4.34	4.37	4.55	domestic dog	NA	1.467874348	2/28/11	control
snr	3/9/11	1	1	71	Snickers	Stringer	OW	0	15	15	14	15	SNR	sr.13	1	sr	1	10	2	1	9	1	1	5	3	1	1	1.68	3.93	4.35	4.89	domestic dog	0	1.368639426	3/9/11	control
ineq	5/11/11	2	1	71	Snickers	Stringer	OW	0	15	15	12	15	SNR	sr.13	1	sr	0	3	6	1	9	3	0	0	0	1.06	1.04	2.03	4.73	4.33	4.86	domestic dog	0.058268908	1.553925203	5/11/11	ineq
nsnr	1/14/11	1	1	72	Spec	Taaka	KMC	0	15	15	15	15	NSNR	sr.13	1	sr	0	0	0	0	11	13	0	0	0	0.87	0.81	1.1	3.57	3.39	3.7	domestic dog	-0.139262067	1.272565596	1/14/11	control
ineq	2/23/11	2	1	72	Spec	Taaka	KMC	0	15	15	14	15	NSNR	sr.13	1	sr	0	1	1	1	10	12	0	2	4	0.93	0.83	1.15	3.5	3.74	4.18	domestic dog	-0.072570693	1.252762968	2/23/11	ineq
nsc	2/18/11	1	1	73	Spot	Stringer	GKT	0	15	15	12	12	NSC	sr.13	1	sr	0	0	0	0	1	3	0	0	0	1	0.91	1.13	5.01	4.53	4.68	domestic dog	0	1.611435915	2/18/11	control
ineq	4/1/11	2	1	73	Spot	Stringer	GKT	0	15	15	12	15	NSC	sr.13	1	sr	1	11	4	1	9	4	0	0	0	1.33	1.07	1.66	5.04	4.31	4.66	domestic dog	0.285178942	1.617406082	4/1/11	ineq
sns	10/25/10	1	1	74	Sweetums	Taaka	KMC	0	15	15	15	15	SNS	sr.13	1	sr	1	5	2	0	1	0	0	0	0	1.2	1.15	1.75	2.51	2.51	3.39	domestic dog	0.182321557	0.920282753	10/25/10	control
ineq	11/8/10	2	1	74	Sweetums	Taaka	KMC	0	15	15	13	15	SNS	sr.13	1	sr	0	3	0	0	0	2	0	0	0	1.2	1.15	2.39	2.67	2.69	3.82	domestic dog	0.182321557	0.982078472	11/8/10	ineq
sns	10/27/10	1	1	75	Sydney	Taaka	KMC	0	15	15	7	15	SNS	sr.13	1	sr	0	1	1	0	2	0	0	0	0	0.94	0.99	1.99	2.11	2.19	3.74	domestic dog	-0.061875404	0.746687947	10/27/10	control
ineq	12/16/10	2	1	75	Sydney	Taaka	KMC	0	15	15	4	15	SNS	sr.13	1	sr	0	2	10	0	4	3	0	0	0	1.23	1.3	2.17	4	3.9	4.51	domestic dog	0.207014169	1.386294361	12/16/10	ineq
nsnr	2/25/11	1	1	76	Tahdy	Stringer	GKT	0	15	15	13	15	NSNR	sr.13	1	sr	1	8	0	1	13	1	0	0	1	1.07	1.03	1.57	5.08	4.79	5.53	domestic dog	0.067658648	1.625311262	2/25/11	control
ineq	3/4/11	2	1	76	Tahdy	Stringer	GKT	0	15	15	9	15	NSNR	sr.13	1	sr	1	12	4	1	13	4	0	0	0	1.03	1.02	1.35	4.34	4.58	4.88	domestic dog	0.029558802	1.467874348	3/4/11	ineq
nsnr	3/7/11	1	1	77	Tessie	Taaka	GK	0	15	15	12	15	NSNR	sr.13	1	sr	1	12	0	0	5	4	0	0	1	1.57	1.4	1.89	5.17	5.38	5.53	domestic dog	0.451075619	1.642872689	3/7/11	control
ineq	5/6/11	2	1	77	Tessie	Taaka	GK	0	15	15	4	9	NSNR	sr.13	1	sr	1	9	2	0	3	0	0	0	0	1.47	1.38	1.76	5.17	4.89	3.95	domestic dog	0.385262401	1.642872689	5/6/11	ineq
sns	10/22/10	1	1	78	Zumi	Taaka	KMC	0	15	15	15	15	SNS	sr.13	1	sr	0	1	2	0	0	0	0	0	0	1.06	1.07	1.16	2.56	2.59	3.1	domestic dog	0.058268908	0.940007258	10/22/10	control
ineq	11/5/10	2	1	78	Zumi	Taaka	KMC	0	15	15	15	15	SNS	sr.13	1	sr	0	0	4	0	0	1	0	0	0	1.2	1.16	1.57	3.2	2.61	3.48	domestic dog	0.182321557	1.16315081	11/5/10	ineq
ineq	4/4/11	1	0	1	Angus	Taaka	GK	1	15	15	6	11	NSNR	sr.14	1	sr	1	5	1	1	6	4	0	2	2	1.8	1.54	2.22	7.01	6.25	6.55	domestic dog	0.587786665	1.947337701	4/4/11	ineq
nsnr	4/25/11	2	0	1	Angus	Taaka	GK	1	15	15	2	8	NSNR	sr.14	1	sr	0	0	0	0	1	1	0	1	0	2.73	2.16	2.59	7.57	6.41	5.81	domestic dog	1.004301609	2.024193067	4/25/11	control
snr	1/25/11	1	1	2	Annie	Stringer	WC	1	15	15	6	11	SNR	sr.14	1	sr	0	5	2	0	3	2	0	0	0	2.21	1.98	3.67	4.54	4.49	5.01	domestic dog	0.792992516	1.512927012	1/25/11	control
ineq	2/18/11	2	1	2	Annie	Stringer	WC	1	15	15	4	12	SNR	sr.14	1	sr	1	3	3	0	1	0	0	1	2	1.8	2	3.05	4.87	4.67	4.51	domestic dog	0.587786665	1.583093937	2/18/11	ineq
snr	2/16/11	1	1	3	Ariel	Stringer	GK	0	15	15	10	13	SNR	sr.14	1	sr	0	2	0	1	14	8	0	5	7	1.14	1.02	1.27	5.21	6.28	6.45	domestic dog	0.131028262	1.650579856	2/16/11	control
ineq	3/2/11	2	1	3	Ariel	Stringer	GK	1	15	15	6	14	SNR	sr.14	1	sr	0	1	0	1	12	5	0	4	8	1.1	1.07	1.95	4.33	4.94	4.73	domestic dog	0.09531018	1.465567542	3/2/11	ineq
nsnr	2/25/11	1	1	4	Belichick	Stringer	GK	0	15	15	7	15	NSNR	sr.14	1	sr	0	3	0	1	14	6	1	4	1	1	0.97	1.6	6.07	5.4	6.53	domestic dog	0	1.803358605	2/25/11	control
ineq	3/9/11	2	1	4	Belichick	Stringer	GK	0	15	15	5	15	NSNR	sr.14	1	sr	0	3	3	1	13	2	0	7	4	0.8	0.99	2.27	5.37	4.81	4.61	domestic dog	-0.223143551	1.680827909	3/9/11	ineq
ineq	3/21/11	1	0	6	Bergy	Taaka	GK	1	12	15	0	5	NSC	sr.14	0	sr	0	2	0	0	0	0	0	3	0	NA	2.35	NA	5.24	4.92	5.91	domestic dog	NA	1.656321498	3/21/11	ineq
nsc	4/15/11	2	0	6	Bergy	Taaka	GK	1	14	15	1	6	NSC	sr.14	1	sr	0	3	0	0	3	1	0	3	1	2.9	3	2.53	7.34	6.48	5.15	domestic dog	1.064710737	1.993338843	4/15/11	control
ineq	3/25/11	1	0	7	Gracie	Stringer	KMC	0	15	15	12	14	SNS	sr.14	1	sr	1	5	3	0	0	4	0	0	2	1.1	1.03	2.14	4.34	3.86	4.12	domestic dog	0.09531018	1.467874348	3/25/11	ineq
sns	5/13/11	2	0	7	Gracie	Stringer	KMC	0	15	15	13	15	SNS	sr.14	1	sr	1	5	1	0	6	1	0	0	2	0.87	0.85	1.6	3.23	3.54	4.1	domestic dog	-0.139262067	1.172482137	5/13/11	control
nsnr	2/14/11	1	1	8	Byron	Taaka	GK	0	14	14	14	14	NSNR	sr.14	1	sr	0	6	1	1	9	10	0	0	0	1.43	1.6	1.67	5.97	6.43	7.52	domestic dog	0.357674444	1.786746927	2/14/11	control
ineq	2/28/11	2	1	8	Byron	Taaka	GK	0	15	15	15	15	NSNR	sr.14	1	sr	0	2	1	1	11	13	0	0	0	1.53	1.52	1.95	4.8	5.35	5.56	domestic dog	0.425267735	1.568615918	2/28/11	ineq
ineq	1/14/11	1	0	10	Chloe	Taaka	WC	0	15	15	12	15	NSNR	sr.14	1	sr	0	7	7	1	10	6	0	0	4	0.77	1.01	1.8	4.8	4.54	5.45	domestic dog	-0.261364764	1.568615918	1/14/11	ineq
nsnr	2/14/11	2	0	10	Chloe	Taaka	WC	1	15	15	2	12	NSNR	sr.14	1	sr	0	5	0	0	7	0	0	1	1	1.7	1.41	2.39	4.27	4.16	4.72	domestic dog	0.530628251	1.451613827	2/14/11	control
ineq	10/20/10	1	0	11	Cleo	Taaka	KMC	0	15	15	9	15	NSC	sr.14	1	sr	0	1	1	0	0	0	0	0	2	1.7	1.22	2.21	3.04	2.69	4.04	domestic dog	0.530628251	1.111857515	10/20/10	ineq
nsc	11/10/10	2	0	11	Cleo	Taaka	KMC	1	13	14	2	8	NSC	sr.14	1	sr	0	0	1	0	0	5	0	0	0	1.77	1.7	1.95	2.84	3.17	4.37	domestic dog	0.570979547	1.043804052	11/10/10	control
snr	2/11/11	1	1	12	Clover	Stringer	KMC	0	15	15	12	15	SNR	sr.14	1	sr	0	4	4	0	1	3	0	0	0	1.17	1.16	2.13	4.01	3.97	4.51	domestic dog	0.157003749	1.388791241	2/11/11	control
ineq	3/4/11	2	1	12	Clover	Stringer	KMC	0	14	15	4	15	SNR	sr.14	1	sr	0	1	0	0	1	0	0	0	1	2.03	1.72	3.36	4.64	4.22	4.58	domestic dog	0.708035793	1.534714366	3/4/11	ineq
ineq	11/3/10	1	0	13	Clytie	Taaka	KMC	0	15	15	12	15	NSNR	sr.14	1	sr	0	3	1	0	0	1	0	0	0	1.43	1.48	1.71	2.7	2.87	3.23	domestic dog	0.357674444	0.993251773	11/3/10	ineq
nsnr	11/15/10	2	0	13	Clytie	Taaka	KMC	0	15	15	13	15	NSNR	sr.14	1	sr	0	0	0	0	0	3	0	0	0	2.04	1.68	2.4	2.71	2.5	4.03	domestic dog	0.712949808	0.996948635	11/15/10	control
snr	2/9/11	1	1	14	Curley	Stringer	KMC	0	15	15	15	15	SNR	sr.14	1	sr	0	5	0	0	5	0	0	0	0	1	1.07	1.65	2.47	3.07	3.06	domestic dog	0	0.904218151	2/9/11	control
ineq	5/13/11	2	1	14	Curley	Stringer	KMC	0	15	15	9	15	SNR	sr.14	1	sr	1	8	1	0	5	1	0	0	1	1.14	1.15	2.1	2.84	3.33	3.49	domestic dog	0.131028262	1.043804052	5/13/11	ineq
ineq	10/22/10	1	0	15	Daisy1	Taaka	KMC	0	15	15	15	15	SNS	sr.14	1	sr	0	3	1	0	0	0	0	0	0	1.47	1.25	1.68	3.64	3.36	3.6	domestic dog	0.385262401	1.291983682	10/22/10	ineq
sns	10/29/10	2	0	15	Daisy1	Taaka	KMC	0	15	15	15	15	SNS	sr.14	1	sr	0	0	0	0	0	0	0	0	0	1.14	1.04	1.29	2.04	2.32	2.92	domestic dog	0.131028262	0.712949808	10/29/10	control
ineq	1/17/11	1	0	17	Daisy3	Stringer	KMC	0	15	15	14	15	SNR	sr.14	1	sr	0	1	0	1	6	1	0	0	0	1.3	1.25	1.69	4.47	4.07	3.91	domestic dog	0.262364264	1.497388409	1/17/11	ineq
snr	5/2/11	2	0	17	Daisy3	Stringer	KMC	0	15	15	15	15	SNR	sr.14	1	sr	0	1	0	1	7	9	0	0	0	1.24	1.26	1.64	4.34	4.18	4.3	domestic dog	0.21511138	1.467874348	5/2/11	control
sns	10/25/10	1	1	18	Danko	Taaka	KMC	1	15	15	3	10	SNS	sr.14	1	sr	0	3	2	0	0	1	0	0	0	0.97	1.06	2.07	2.17	2.52	4.13	domestic dog	-0.030459207	0.774727168	10/25/10	control
ineq	11/15/10	2	1	18	Danko	Taaka	KMC	1	15	15	3	9	SNS	sr.14	1	sr	0	0	1	0	0	0	0	0	1	1.97	1.77	2.2	3.21	3.08	3.93	domestic dog	0.678033543	1.166270937	11/15/10	ineq
nsc	10/24/10	1	1	20	Dayton	Taaka	KMC	1	14	15	8	13	NSC	sr.14	1	sr	0	6	0	0	0	0	0	0	0	1.34	1.27	1.65	2.31	2.73	3.56	domestic dog	0.292669614	0.837247525	10/24/10	control
ineq	11/22/10	2	1	20	Dayton	Taaka	KMC	0	15	15	5	15	NSC	sr.14	1	sr	0	6	5	1	12	5	0	0	0	1.4	1.21	1.61	3.63	3.6	3.73	domestic dog	0.336472237	1.289232648	11/22/10	ineq
ineq	4/4/11	1	0	21	Diego	Taaka	OW	0	14	15	5	14	SNR	sr.14	1	sr	0	7	1	0	9	1	0	0	0	1.7	1.9	2.56	4.64	4.34	3.95	domestic dog	0.530628251	1.534714366	4/4/11	ineq
snr	5/8/11	2	0	21	Diego	Taaka	OW	0	15	15	3	15	SNR	sr.14	1	sr	0	10	1	1	7	2	0	0	0	2.2	1.98	3.52	4.67	4.48	4.41	domestic dog	0.78845736	1.541159072	5/8/11	control
sns	2/18/11	1	1	22	Duke	Stringer	EW	0	14	14	10	15	SNS	sr.14	1	sr	1	5	0	0	3	6	0	1	4	1.84	1.42	4.3	5.34	5.2	6.99	domestic dog	0.609765572	1.675225653	2/18/11	control
ineq	5/21/11	2	1	22	Duke	Stringer	EW	1	15	15	4	13	SNS	sr.14	1	sr	1	8	2	0	9	1	0	0	3	2.47	1.77	2.49	5.24	5.02	5.34	domestic dog	0.904218151	1.656321498	5/21/11	ineq
sns	10/27/10	1	1	23	Ebony	Taaka	KMC	0	15	15	14	15	SNS	sr.14	1	sr	0	1	1	0	1	0	0	0	0	0.86	0.75	0.97	2.06	1.94	2.38	domestic dog	-0.15082289	0.722705983	10/27/10	control
ineq	11/22/10	2	1	23	Ebony	Taaka	KMC	0	15	15	5	15	SNS	sr.14	1	sr	0	5	2	0	7	3	0	0	1	0.94	0.87	1.14	3.57	3.42	4.05	domestic dog	-0.061875404	1.272565596	11/22/10	ineq
ineq	10/22/10	1	0	24	Elsie	Taaka	KMC	0	15	15	11	15	SNS	sr.14	1	sr	1	5	2	0	2	1	0	0	0	1	0.93	1.99	2.57	2.45	3.68	domestic dog	0	0.943905899	10/22/10	ineq
sns	11/5/10	2	0	24	Elsie	Taaka	KMC	0	15	15	11	15	SNS	sr.14	1	sr	0	4	7	0	0	0	0	0	0	.	1.02	1.87	2.77	2.62	3.32	domestic dog	NA	1.01884732	11/5/10	control
nsc	10/29/10	1	1	25	Georgie	Taaka	KMC	0	12	15	8	15	NSC	sr.14	0	sr	0	1	1	0	1	0	0	0	0	NA	1.32	1.53	3.34	2.73	3.1	domestic dog	NA	1.205970807	10/29/10	control
ineq	12/17/10	2	1	25	Georgie	Taaka	KMC	0	15	15	11	15	NSC	sr.14	1	sr	0	6	5	0	6	1	0	0	0	1.03	1	1.39	3.57	3.75	4.2	domestic dog	0.029558802	1.272565596	12/17/10	ineq
nsc	4/20/11	1	1	26	Gilligan	Taaka	GKT	0	14	14	9	15	NSC	sr.14	1	sr	1	2	0	0	8	2	0	0	2	2.03	1.77	2.17	5.07	4.87	4.92	domestic dog	0.708035793	1.623340818	4/20/11	control
ineq	5/8/11	2	1	26	Gilligan	Taaka	GKT	0	14	14	9	15	NSC	sr.14	1	sr	1	9	1	0	6	5	0	2	0	1.73	1.63	2.98	5.17	5.21	4.98	domestic dog	0.548121409	1.642872689	5/8/11	ineq
ineq	3/11/11	1	0	27	Gretchen	Stringer	GK	0	14	14	9	15	SNS	sr.14	1	sr	0	2	3	1	10	2	0	3	1	1	0.92	1.76	5.87	4.98	5.55	domestic dog	0	1.769854634	3/11/11	ineq
sns	5/13/11	2	0	27	Gretchen	Stringer	GK	1	15	15	3	8	SNS	sr.14	1	sr	1	8	1	1	14	1	0	4	0	0.94	0.92	1.98	6.74	6.15	5.96	domestic dog	-0.061875404	1.908059925	5/13/11	control
sns	11/4/10	1	1	28	Gromit	Taaka	KMC	1	14	15	5	10	SNS	sr.14	1	sr	0	0	1	0	0	0	0	0	1	1.63	2.36	1.65	2.54	3.53	3.93	domestic dog	0.488580015	0.932164081	11/4/10	control
ineq	12/2/10	2	1	28	Gromit	Taaka	KMC	0	15	15	11	15	SNS	sr.14	1	sr	0	3	5	0	8	4	0	2	2	0.94	1.09	3.51	3.84	3.92	5.44	domestic dog	-0.061875404	1.345472367	12/2/10	ineq
ineq	4/13/11	1	0	30	Gus	Stringer	KMC	0	15	15	13	15	SNS	sr.14	1	sr	1	3	3	1	12	10	0	0	0	1.07	1.25	1.3	4.07	4.18	4.26	domestic dog	0.067658648	1.403642999	4/13/11	ineq
sns	5/18/11	2	0	30	Gus	Stringer	KMC	0	15	15	14	15	SNS	sr.14	1	sr	0	3	1	0	10	11	0	3	1	1.41	1.08	1.62	4.04	3.84	4.29	domestic dog	0.343589704	1.396244692	5/18/11	control
snr	5/6/11	2	0	31	Harry	Taaka	GK	0	15	15	12	15	SNR	sr.14	1	sr	1	11	2	0	11	0	0	0	0	1.64	1.34	3.22	5.54	4.83	5.36	domestic dog	0.494696242	1.711994501	5/6/11	control
ineq	4/8/11	1	0	31	Harry	Taaka	GK	0	15	15	15	15	SNR	sr.14	1	sr	1	12	6	1	12	7	0	0	0	1.4	1.77	2.34	6.84	7.19	8.26	domestic dog	0.336472237	1.922787732	4/8/11	ineq
ineq	4/25/11	2	1	32	Hawkeye	Stringer	GKT	1	15	15	7	13	SNR	sr.14	1	sr	0	8	3	1	10	2	0	1	0	0.8	0.81	1.45	5.27	4.7	4.71	domestic dog	-0.223143551	1.662030363	4/25/11	ineq
snr	3/11/11	1	1	32	Hawkeye	Stringer	GKT	0	15	15	14	15	SNR	sr.14	1	sr	1	6	4	1	9	8	0	2	0	0.87	1.11	1.81	4.91	4.96	5.18	domestic dog	-0.139262067	1.591273942	3/11/11	control
ineq	5/2/11	1	0	33	Honey	Stringer	KMC	0	15	15	14	15	NSNR	sr.14	1	sr	1	8	3	1	15	0	0	0	0	1.37	1.27	1.84	3.5	3.49	4.18	domestic dog	0.31481074	1.252762968	5/2/11	ineq
nsnr	5/16/11	2	0	33	Honey	Stringer	KMC	0	15	15	12	15	NSNR	sr.14	1	sr	0	1	0	1	10	5	0	0	0	1.27	1.2	1.93	4.14	3.67	4.32	domestic dog	0.2390169	1.420695788	5/16/11	control
sns	10/25/10	1	1	34	Hugo	Taaka	KMC	0	14	14	7	9	SNS	sr.14	1	sr	0	4	1	0	0	0	0	0	2	1.57	2.18	2.16	2.57	3.89	3.99	domestic dog	0.451075619	0.943905899	10/25/10	control
ineq	11/22/10	2	1	34	Hugo	Taaka	KMC	0	15	15	7	15	SNS	sr.14	1	sr	0	3	1	0	0	0	0	0	0	1.6	1.76	2.48	4	4.13	4.2	domestic dog	0.470003629	1.386294361	11/22/10	ineq
ineq	2/25/11	1	0	35	Jake	Stringer	GK	0	15	15	15	15	NSC	sr.14	1	sr	0	4	0	1	11	7	0	0	1	0.8	0.8	1.46	5.21	5.47	6.96	domestic dog	-0.223143551	1.650579856	2/25/11	ineq
nsc	3/9/11	2	0	35	Jake	Stringer	GK	0	15	15	8	15	NSC	sr.14	1	sr	0	4	0	0	7	2	0	0	1	1.1	1.08	1.94	5.4	4.56	5.24	domestic dog	0.09531018	1.686398954	3/9/11	control
snr	2/18/11	1	1	36	Juno	Stringer	GK	1	15	15	6	13	SNR	sr.14	1	sr	1	3	2	1	14	7	0	1	3	1.37	1.24	2	6.41	6.05	6.76	domestic dog	0.31481074	1.857859271	2/18/11	control
ineq	4/22/11	2	1	36	Juno	Stringer	GK	0	15	15	10	15	SNR	sr.14	1	sr	0	5	0	0	13	3	0	1	0	1.24	1.22	2.59	4.71	4.93	5.19	domestic dog	0.21511138	1.549687908	4/22/11	ineq
ineq	2/7/11	1	0	37	Kapa	Taaka	GK	1	15	15	6	14	SNS	sr.14	1	sr	0	0	3	1	6	2	0	9	6	1.93	1.99	2.89	4.7	5.85	6.38	domestic dog	0.657520003	1.547562509	2/7/11	ineq
sns	3/7/11	2	0	37	Kapa	Taaka	GK	0	15	15	7	15	SNS	sr.14	1	sr	0	1	0	0	3	3	0	0	0	2.04	1.89	3.05	5.01	4.94	4.94	domestic dog	0.712949808	1.611435915	3/7/11	control
nsc	11/3/10	1	1	38	Kyler	Taaka	KMC	0	15	15	14	15	NSC	sr.14	1	sr	0	0	0	0	0	1	0	0	0	1.47	1.29	2.02	2.37	2.29	3.36	domestic dog	0.385262401	0.862889955	11/3/10	control
ineq	11/15/10	2	1	38	Kyler	Taaka	KMC	1	15	15	7	14	NSC	sr.14	1	sr	0	0	1	0	0	5	0	0	1	1.6	1.62	2.46	2.1	3.52	3.81	domestic dog	0.470003629	0.741937345	11/15/10	ineq
ineq	2/18/11	1	0	39	Kyra	Stringer	OW	1	15	15	6	13	SNR	sr.14	1	sr	1	3	3	1	10	1	0	0	0	0.9	1.05	1.33	4.43	4.69	5.03	domestic dog	-0.105360516	1.488399584	2/18/11	ineq
snr	4/22/11	2	0	39	Kyra	Stringer	OW	1	15	15	4	9	SNR	sr.14	1	sr	0	0	0	0	9	1	0	1	1	1.17	1.36	1.99	4.64	4.84	4.91	domestic dog	0.157003749	1.534714366	4/22/11	control
ineq	1/21/11	1	0	40	Lily	Taaka	KMC	0	15	15	4	15	NSNR	sr.14	1	sr	0	0	1	0	5	3	0	1	3	1.84	2.05	2.63	4.27	4.07	4.34	domestic dog	0.609765572	1.451613827	1/21/11	ineq
nsnr	4/27/11	2	0	40	Lily	Taaka	KMC	1	15	15	3	9	NSNR	sr.14	1	sr	0	3	0	0	6	1	0	0	2	2	1.58	2.99	4.2	4.12	4.23	domestic dog	0.693147181	1.435084525	4/27/11	control
ineq	2/9/11	1	0	41	Lindy	Stringer	EW	0	15	15	14	14	NSNR	sr.14	1	sr	0	0	0	1	12	1	0	0	0	1.44	1.2	1.59	4.61	5.09	5.32	domestic dog	0.364643114	1.528227857	2/9/11	ineq
nsnr	2/25/11	2	0	41	Lindy	Stringer	EW	0	15	15	13	14	NSNR	sr.14	1	sr	0	0	0	1	14	8	0	0	1	1.13	1.35	1.74	4.87	5.5	5.92	domestic dog	0.122217633	1.583093937	2/25/11	control
ineq	12/17/10	1	0	42	Loki	Taaka	GKT	0	15	15	11	14	SNR	sr.14	1	sr	1	7	1	1	10	2	0	0	0	1	0.96	1.5	3.87	3.95	4.4	domestic dog	0	1.353254507	12/17/10	ineq
snr	5/6/11	2	0	42	Loki	Taaka	GKT	1	15	15	6	14	SNR	sr.14	1	sr	1	10	2	1	12	0	0	1	0	1.1	1.02	1.7	4.84	4.74	5.14	domestic dog	0.09531018	1.576914721	5/6/11	control
nsnr	2/25/11	1	1	44	Louis	Stringer	OW	0	15	15	6	12	NSNR	sr.14	1	sr	1	13	0	1	8	0	0	0	0	1.47	1.19	2.17	5.64	5.11	5.44	domestic dog	0.385262401	1.729884066	2/25/11	control
ineq	3/2/11	2	1	44	Louis	Stringer	OW	1	14	14	3	10	NSNR	sr.14	1	sr	1	12	0	1	4	0	0	0	0	1.2	1.06	1.51	5.13	4.83	5.05	domestic dog	0.182321557	1.635105659	3/2/11	ineq
nsc	11/1/10	1	1	45	Lucy	Taaka	KMC	0	15	15	9	15	NSC	sr.14	1	sr	0	1	4	0	0	1	0	0	0	2.34	1.76	2.21	3.21	2.91	3.53	domestic dog	0.850150929	1.166270937	11/1/10	control
ineq	12/17/10	2	1	45	Lucy	Taaka	KMC	1	15	15	6	11	NSC	sr.14	1	sr	0	1	7	0	2	1	0	0	0	1.54	1.4	1.97	3.8	3.9	4.22	domestic dog	0.431782416	1.335001067	12/17/10	ineq
ineq	10/22/10	1	0	46	Luna1	Taaka	EW	0	15	15	14	14	SNS	sr.14	1	sr	1	3	2	1	14	5	0	0	0	1.06	0.98	1.4	2.87	2.77	3.88	domestic dog	0.058268908	1.05431203	10/22/10	ineq
sns	11/3/10	2	0	46	Luna1	Taaka	EW	0	15	15	8	15	SNS	sr.14	1	sr	0	1	0	0	4	7	0	0	0	0.67	0.76	1.44	1.87	1.98	3.15	domestic dog	-0.400477567	0.625938431	11/3/10	control
ineq	1/14/11	1	0	47	Luna2	Taaka	KMC	0	15	15	15	15	NSNR	sr.14	1	sr	1	8	1	0	3	0	0	0	0	0.73	0.7	0.91	3.7	3.6	3.92	domestic dog	-0.314710745	1.30833282	1/14/11	ineq
nsnr	2/23/11	2	0	47	Luna2	Taaka	KMC	0	15	15	15	15	NSNR	sr.14	1	sr	0	1	0	0	2	5	0	1	0	0.8	0.79	1.34	3.64	3.38	4.09	domestic dog	-0.223143551	1.291983682	2/23/11	control
ineq	2/16/11	1	0	48	Mac	Stringer	GK	0	15	15	13	15	NSC	sr.14	1	sr	0	4	0	1	13	6	1	10	1	1.03	0.99	1.07	6.27	5.9	6.22	domestic dog	0.029558802	1.835776355	2/16/11	ineq
nsc	3/23/11	2	0	48	Mac	Stringer	GK	1	15	15	5	10	NSC	sr.14	1	sr	0	4	2	0	10	1	1	2	1	1.63	1.27	1.75	6.14	5.21	4.88	domestic dog	0.488580015	1.814824742	3/23/11	control
ineq	1/17/11	1	0	49	Mackenzie	Stringer	WC	0	15	15	14	15	SNR	sr.14	1	sr	0	0	1	0	11	4	1	7	0	0.9	0.93	1.91	5.78	5.02	5.5	domestic dog	-0.105360516	1.754403683	1/17/11	ineq
snr	3/11/11	2	0	49	Mackenzie	Stringer	WC	0	15	15	15	15	SNR	sr.14	1	sr	1	3	1	1	14	1	0	13	0	0.87	0.93	1.5	4.84	4.52	4.29	domestic dog	-0.139262067	1.576914721	3/11/11	control
sns	10/28/10	1	1	50	Maggie1	Stringer	KMC	0	15	15	9	15	SNS	sr.14	1	sr	1	3	7	0	1	0	0	0	0	2.04	1.96	1.84	3.64	3.37	3.29	domestic dog	0.712949808	1.291983682	10/28/10	control
ineq	11/18/10	2	1	50	Maggie1	Stringer	KMC	0	15	15	13	15	SNS	sr.14	1	sr	0	3	3	0	0	1	0	0	0	1.3	1.41	1.97	4.2	3.98	4.19	domestic dog	0.262364264	1.435084525	11/18/10	ineq
ineq	11/4/10	1	0	51	Maggie2	Taaka	KMC	0	15	15	9	15	SNS	sr.14	1	sr	0	7	1	0	1	0	0	0	1	1.13	0.98	1.28	1.93	2.05	3.04	domestic dog	0.122217633	0.657520003	11/4/10	ineq
sns	11/17/10	2	0	51	Maggie2	Taaka	KMC	1	15	15	5	11	SNS	sr.14	1	sr	0	1	0	0	0	0	0	0	1	1.11	1.21	1.71	2.31	2.69	4.21	domestic dog	0.104360015	0.837247525	11/17/10	control
nsc	11/8/10	1	1	52	Mai	Taaka	EW	0	15	15	8	15	NSC	sr.14	1	sr	0	0	0	0	0	1	0	0	1	1.9	1.62	1.67	2.97	2.97	4.19	domestic dog	0.641853886	1.088561953	11/8/10	control
ineq	12/8/10	2	1	52	Mai	Taaka	EW	0	15	15	13	15	NSC	sr.14	1	sr	0	8	2	1	9	0	0	0	1	1.1	1.14	1.46	5.57	5.02	5.44	domestic dog	0.09531018	1.717395054	12/8/10	ineq
snr	3/2/11	2	0	53	Nunu	Stringer	GK	0	15	15	13	15	SNR	sr.14	1	sr	0	1	1	0	6	13	0	0	2	1.5	1.51	2.44	4.87	4.5	6.56	domestic dog	0.405465108	1.583093937	3/2/11	control
ineq	2/11/11	1	0	53	Nunu	Stringer	GK	0	15	15	15	15	SNR	sr.14	1	sr	0	5	5	0	10	7	0	0	0	1.21	1.19	1.88	6.44	6.07	6.43	domestic dog	0.19062036	1.86252854	2/11/11	ineq
snr	4/22/11	1	1	54	Obikai	Stringer	OW	0	15	15	14	15	SNR	sr.14	1	sr	0	1	3	0	1	2	0	0	0	0.57	0.78	1.32	4.3	4.38	4.81	domestic dog	-0.562118918	1.458615023	4/22/11	control
ineq	5/6/11	2	1	54	Obikai	Stringer	OW	0	15	15	15	15	SNR	sr.14	1	sr	0	5	5	1	12	2	0	0	0	0.67	0.64	0.95	4.14	4.45	4.54	domestic dog	-0.400477567	1.420695788	5/6/11	ineq
ineq	3/25/11	1	0	55	Olivia	Stringer	OW	1	14	15	5	10	SNR	sr.14	1	sr	0	0	0	1	9	0	0	1	0	0.87	1.29	1.01	4.07	4.34	4.5	domestic dog	-0.139262067	1.403642999	3/25/11	ineq
snr	4/29/11	2	0	55	Olivia	Stringer	OW	0	15	15	15	15	SNR	sr.14	1	sr	0	1	0	1	6	0	0	1	0	0.87	0.8	1.05	4.1	4.06	4.05	domestic dog	-0.139262067	1.410986974	4/29/11	control
ineq	3/11/11	1	0	56	Omni	Stringer	GKT	0	15	15	15	15	SNR	sr.14	1	sr	0	3	0	0	10	1	0	2	0	0.84	0.96	1.25	4.57	4.71	5.1	domestic dog	-0.174353387	1.519513205	3/11/11	ineq
snr	4/25/11	2	0	56	Omni	Stringer	GKT	0	15	15	13	15	SNR	sr.14	1	sr	0	2	2	0	5	4	0	6	0	1.03	0.95	2.06	4.7	4.68	5.32	domestic dog	0.029558802	1.547562509	4/25/11	control
ineq	3/7/11	1	0	57	Oonah	Stringer	OW	1	15	15	3	8	NSC	sr.14	1	sr	1	8	2	0	2	1	0	0	0	1.97	1.57	2.06	4.34	4.8	5.14	domestic dog	0.678033543	1.467874348	3/7/11	ineq
nsc	4/15/11	2	0	57	Oonah	Taaka	OW	1	15	15	1	6	NSC	sr.14	1	sr	0	2	0	0	0	0	0	0	0	2.77	2.12	2.14	5.84	5.08	5.03	domestic dog	1.01884732	1.764730797	4/15/11	control
ineq	10/20/10	1	0	58	Papita	Taaka	KMC	0	15	15	9	11	NSNR	sr.14	1	sr	0	2	1	0	3	0	0	0	0	0.77	0.7	0.96	2.07	2.24	3.37	domestic dog	-0.261364764	0.727548607	10/20/10	ineq
nsnr	11/15/10	2	0	58	Papita	Taaka	KMC	0	15	15	5	15	NSNR	sr.14	1	sr	0	2	0	0	0	1	0	0	2	0.87	0.75	4.61	2.2	2.15	4.92	domestic dog	-0.139262067	0.78845736	11/15/10	control
ineq	10/27/10	1	0	59	Piper	Taaka	KMC	0	15	15	12	15	NSNR	sr.14	1	sr	0	0	9	0	0	0	0	0	0	1.03	1.04	1.7	2.27	2.34	3.08	domestic dog	0.029558802	0.819779831	10/27/10	ineq
nsnr	11/19/10	2	0	59	Piper	Taaka	KMC	0	15	15	6	15	NSNR	sr.14	1	sr	0	1	0	0	0	1	0	0	1	1.27	1.17	1.92	3.77	3.66	4.01	domestic dog	0.2390169	1.327075001	11/19/10	control
nsnr	1/18/11	1	1	60	Ponder	Taaka	KMC	1	13	15	6	13	NSNR	sr.14	1	sr	0	0	0	0	0	0	0	0	0	2.37	1.62	1.97	4.17	4.08	4.14	domestic dog	0.862889955	1.427916036	1/18/11	control
ineq	2/14/11	2	1	60	Ponder	Taaka	KMC	0	15	15	9	15	NSNR	sr.14	1	sr	0	2	0	0	4	0	0	0	0	1.54	1.49	2.09	3.87	3.91	4.2	domestic dog	0.431782416	1.353254507	2/14/11	ineq
ineq	10/28/10	1	0	61	Riley	Stringer	KMC	1	15	15	6	12	NSNR	sr.14	1	sr	0	0	3	0	0	6	0	0	0	1.14	1.45	2.1	2.27	2.41	3.95	domestic dog	0.131028262	0.819779831	10/28/10	ineq
nsnr	11/18/10	2	0	61	Riley	Stringer	KMC	0	15	15	15	15	NSNR	sr.14	1	sr	0	1	0	1	13	12	0	0	0	1.2	1.12	1.8	4.27	3.49	4.21	domestic dog	0.182321557	1.451613827	11/18/10	control
ineq	10/25/10	1	0	62	Rose	Taaka	WC	0	15	15	14	15	NSNR	sr.14	1	sr	0	2	0	0	0	3	0	0	0	3.13	1.87	2.43	4.27	3.64	4.91	domestic dog	1.141033005	1.451613827	10/25/10	ineq
nsnr	11/22/10	2	0	62	Rose	Taaka	WC	0	15	15	13	15	NSNR	sr.14	1	sr	1	12	1	0	0	3	0	0	0	2.04	2.15	2.91	5.37	5.27	6.08	domestic dog	0.712949808	1.680827909	11/22/10	control
ineq	11/1/10	1	0	63	Rosie1	Taaka	KMC	0	15	15	13	15	SNS	sr.14	1	sr	0	8	2	0	0	2	0	0	0	1.43	1.33	2.24	2.3	2.73	3.53	domestic dog	0.357674444	0.832909123	11/1/10	ineq
sns	12/8/10	2	0	63	Rosie1	Taaka	KMC	1	15	15	6	11	SNS	sr.14	1	sr	1	8	1	0	5	1	0	0	3	1.6	2.74	2.51	4.17	5.29	4.9	domestic dog	0.470003629	1.427916036	12/8/10	control
ineq	3/27/11	1	0	64	Rosie2	Taaka	OW	0	15	15	14	15	NSC	sr.14	1	sr	0	0	6	1	5	7	0	0	3	1.7	2.1	2.25	3.81	4.59	4.37	domestic dog	0.530628251	1.337629189	3/27/11	ineq
nsc	4/15/11	2	0	64	Rosie2	Taaka	OW	0	15	15	8	15	NSC	sr.14	1	sr	0	0	0	0	4	3	0	4	1	2.36	2.19	2.86	4.43	4.95	4.57	domestic dog	0.858661619	1.488399584	4/15/11	control
nsc	10/26/10	1	1	65	Roxanne	Taaka	WC	0	15	15	5	14	NSC	sr.14	1	sr	0	1	0	0	0	2	0	0	0	1.53	1.6	2.26	2.77	2.66	4.84	domestic dog	0.425267735	1.01884732	10/26/10	control
ineq	11/17/10	2	1	65	Roxanne	Taaka	WC	1	15	15	7	13	NSC	sr.14	1	sr	0	11	2	0	2	1	0	0	1	1.07	1.2	1.95	3.64	3.65	5.15	domestic dog	0.067658648	1.291983682	11/17/10	ineq
snr	2/18/11	1	1	66	Ruby	Stringer	EW	0	15	15	8	15	SNR	sr.14	1	sr	0	3	1	1	11	4	1	5	4	1.03	1.24	1.75	4.74	5.15	5.12	domestic dog	0.029558802	1.556037136	2/18/11	control
ineq	5/21/11	2	1	66	Ruby	Stringer	EW	1	15	15	4	10	SNR	sr.14	1	sr	1	4	2	0	9	5	0	4	1	1.1	1.38	1.94	4.44	4.52	4.84	domestic dog	0.09531018	1.490654376	5/21/11	ineq
nsc	11/12/10	1	1	67	Sammie	Taaka	WC	0	15	15	10	13	NSC	sr.14	1	sr	0	5	3	0	1	0	0	0	0	2.27	2.09	2.7	4.37	3.99	5.47	domestic dog	0.819779831	1.474763009	11/12/10	control
ineq	12/8/10	2	1	67	Sammie	Taaka	WC	0	15	15	9	15	NSC	sr.14	1	sr	0	2	2	0	3	0	0	0	0	2.2	2.04	2.83	4.67	4.72	5.22	domestic dog	0.78845736	1.541159072	12/8/10	ineq
snr	3/25/11	1	1	68	Sass	Stringer	OW	1	15	15	7	12	SNR	sr.14	1	sr	0	1	0	1	14	0	0	1	0	1	1.13	1.41	4.17	4.09	4.51	domestic dog	0	1.427916036	3/25/11	control
ineq	4/29/11	2	1	68	Sass	Stringer	OW	0	15	15	10	15	SNR	sr.14	1	sr	1	1	1	0	12	4	0	3	1	1.1	1.09	2.12	4.3	4.56	4.67	domestic dog	0.09531018	1.458615023	4/29/11	ineq
nsnr	3/28/11	1	1	69	Sioux	Taaka	OW	1	15	15	6	13	NSNR	sr.14	1	sr	0	2	1	1	13	5	0	0	0	1.17	1.22	1.54	3.84	4.33	4.34	domestic dog	0.157003749	1.345472367	3/28/11	control
ineq	5/9/11	2	1	69	Sioux	Taaka	OW	0	15	15	10	15	NSNR	sr.14	1	sr	0	5	5	0	9	5	0	0	0	1.17	1.16	1.81	4.17	4.62	4.67	domestic dog	0.157003749	1.427916036	5/9/11	ineq
ineq	2/7/11	1	0	70	Slipper	Taaka	KMC	1	14	15	6	13	NSC	sr.14	1	sr	0	6	1	0	4	1	0	0	1	1.4	1.13	1.84	3.8	3.59	4.12	domestic dog	0.336472237	1.335001067	2/7/11	ineq
[truncated: 2,321 more rows]
