# Supplementary material for: A comparative test of inequity aversion in domestic dogs (Canis familiaris) and dingoes (Canis dingo)
Source: PLoS One. 2021 Sep 22;16(9):e0255885. doi: 10.1371/journal.pone.0255885 (PMC8457503; doi:10.1371/journal.pone.0255885)
Supplement: S4 Data — (R) [file pone.0255885.s005.R]

###########################################################################   
#### SET WORKING DIRECTORY ####
###########################################################################

###########################################################################   
#### LOAD CSV FILES ####
###########################################################################

dog <- read.csv("dog.complete.long.plos1.csv", header = TRUE, na.strings = "NA")
dingo <- read.csv("dingo.complete.long.plos1.csv", header = TRUE, na.strings = "NA")
dd <- read.csv("dog.dingo.combined.long.plos1.csv", header = TRUE, na.strings ="NA")

###########################################################################   
#### INSTALL PACKAGES ####
###########################################################################

## packages I'll need
ipak <- function(pkg){
  new.pkg <- pkg[!(pkg %in% installed.packages()[, "Package"])]
  if(length(new.pkg)) install.packages(new.pkg, dependencies = TRUE)
  sapply(pkg, require, character.only = TRUE)
}

# load packages
packages <- c("binom", "ggplot2", "scales", "lme4", "multcomp", "reshape2", "arm", "texreg", "gridExtra")
ipak(packages)

###########################################################################   
#### CREATE SUBSETS ####
###########################################################################

## SUBSETS THAT I'LL NEED FOR ANALYSES
dog.sr <- subset (dog, half == "sr")
dog.ex <- subset(dog, half == "ex") 
dingo.sr <- subset(dingo, half == "sr")
dingo.exp <- subset(dingo, half == "ex") ## this should have been dingo.ex but all models are written with "dingo.exp" so I am leaving it
dd.sr <- subset (dd, half == "sr")
dd.exp <- subset (dd, half == "ex")
dog.ineq.sub <- subset (dog, condition == "ineq") ## subset only the INEQ condition
dog.ineq.sub.exp <- subset (dog.ineq.sub, half == "ex") ## then from the INEQ subset, look only at the exp half (ignore the SR half)

## FACTORS

dd$species <- as.factor(dd$species) ## this doesn't seem to be necessary but I did it any way since it should be a factor


#############################################################################################################################################
### SPECIES DIFFERENCES IN ACCORDANCE WITH PREDICTIONS?
#############################################################################################################################################

## 1. approaches - do dogs approach more than dingoes?
species.approaches.null <- glmer(decision ~ (1|subject.name), family = binomial, data = dd)
species.approaches <- glmer(decision ~ species + (1|subject.name), family = binomial, data = dd)
anova(species.approaches.null, species.approaches)


## quick look at the data
dd$total.approaches.avg <- ((dd$sr.total.app + dd$ex.total.ap)/2)
boxplot(data = dd, total.approaches.avg ~ species)

## 2. reaction time - are dogs faster than dingoes?
species.rxn.null <- lmer(rxn.time.log ~ (1|subject.name), data = dd)
species.rxn <- lmer(rxn.time.log ~ species + (1|subject.name), data = dd)
anova(species.rxn.null, species.rxn)

## quick look at the raw data
dd$overall.avg.rxn.time <- ((dd$sr.avg.rxn.time + dd$exp.avg.rxn.time)/2)
boxplot(data = dd, overall.avg.rxn.time ~ species)

## 3. experimenter references - do dogs look more at E than dingoes?
species.exp.refs.null <- glmer(exp.refs ~ (1|subject.name), family = binomial, data = dd)
species.exp.refs <- glmer(exp.refs ~ species + (1|subject.name), family = binomial, data = dd)
anova(species.exp.refs.null, species.exp.refs)

lsmeans(species.exp.refs, pairwise ~ species, adjust="mvt")

## quick look at the data
dd$overall.exp.refs <- ((dd$total.sr.exp.refs + dd$total.exp.exp.refs)/2)
boxplot(data = dd, overall.exp.refs ~ species)

## 4. handler (owner) references - do dogs look more at handler (/owner) than dingoes?

species.own.refs.null <- glmer(own.refs ~ (1|subject.name), family = binomial, data = dd)
species.own.refs <- glmer(own.refs ~ species + (1|subject.name), family = binomial, data = dd)
anova(species.own.refs.null, species.own.refs)

lsmeans(species.own.refs, pairwise ~ species, adjust="mvt")

## quick look at the data
dd$overall.own.refs <- ((dd$total.sr.own.refs + dd$total.exp.own.refs)/2)
boxplot(data = dd, overall.own.refs ~ species)

### DOING SPECIES MODELS ALL TOGETHER

htmlreg(
  list(species.approaches, species.rxn, species.exp.refs, species.own.refs), # list of models to include
  file = "species.comparison.models.bootstrapped.CIs.plos1.R1.doc",  # output filename
  stars = c(0.001, 0.01, 0.05),
  center = TRUE,                     # center on page
  digits = 2,                        # digits for coefs
  method = "boot",
  nsim = 500,
  single.row = TRUE,                # standard errors below coefs or on same line
  leading.zero = TRUE,
  custom.model.names = c("Approaches", "Reaction time", "Experimenter references", "Handler references"),
  custom.coef.names = c("Intercept", "Species"), # coefficient names
  inline.css = FALSE, doctype = TRUE, html.tag = TRUE, head.tag = TRUE, body.tag = TRUE
)


#############################################################################################################################################
### APPROACHES
#############################################################################################################################################

### DOGS ###
str(dog)
summary(dog$sr.total.app)
sd(dog$sr.total.app)
summary(dog$ex.total.ap)
sd(dog$ex.total.ap)


## First I run a null model to see how important ID is at predicting approach behavior
dog.null <- glmer(decision ~ (1|subject.name), family = binomial, data = dog)
summary(dog.null)

## next I ask whether half matters - i.e. do dogs approach more when they are getting food (EQUITY)?

dog.half <- glmer(decision ~ half + (1|subject.name), family = binomial, data = dog)
summary(dog.half)
anova(dog.half, dog.null)

## this shows that they are way more likely to approach in SR than in the second half (when they get no food).
## Since dogs almost invariably approached in the baseline, their baseline approach behaviour was not analysed further. 


## so now I want to look at whether condition predicts approaches on the second half
## I need to check whether dogs in the different control groups treat the INEQ condition differently

str(dog.ineq.sub.exp) ## check to make sure this is the right subset
plot(dog.ineq.sub.exp$ex.total.ap ~ dog.ineq.sub.exp$control.group) ## have a look at what I'm asking

dog.mod.ineq.1 <- glm(decision ~ control.group, data = dog.ineq.sub.exp, family = "binomial")
summary(dog.mod.ineq.1)
drop1(dog.mod.ineq.1, test = "Chisq")

## this shows that dogs in the different control groups are not behaving differently in the INEQ condition - this suggests to me that I can pool
## given that SR doesn't vary (see above) and I only really care about the exp half, I will only look at the ex half from now on...

str(dog.ex)

## now I can look at whether condition predicts approach - the MAIN QUESTION

dog.mod.1 <- glmer (decision ~ control.or.exp + control.group + control.or.exp:control.group + order.0.ineq.first + (1|subject.name), data = dog.ex, family = binomial)
summary(dog.mod.1)
drop1(dog.mod.1, test = "Chisq")

## order doesn't matter, therefore drop it:

dog.mod.1.b <- glmer (decision ~ control.or.exp + control.group + control.or.exp:control.group + (1|subject.name), data = dog.ex, family = binomial)
summary(dog.mod.1.b)
drop1(dog.mod.1.b, test = "Chisq")


#############################################################################################################################################

### DINGOES ###

## here i am going to follow basically the same steps as above

## first - null model

dingo.null <- glmer(decision ~ (1|subject.name), family = binomial, data = dingo)
summary(dingo.null)

## do dingoes approach more in the SR half (i.e. when they are getting food?)

summary(dingo$sr.total.app)
sd(dingo$sr.total.app)
summary(dingo$ex.total.ap)
sd(dingo$ex.total.ap)


dingo.full <- glmer (decision ~ half + (1|subject.name), family = "binomial", data = dingo)
drop1(dingo.full, test = "Chisq")
anova(dingo.null, dingo.full)

## dingoes approach a lot more when they are getting food 

## from now on I only care about the exp half of sessions
dingo.mod.1 <- glmer(decision ~ condition + (1|subject.name), family = binomial, data = dingo.exp)
summary(dingo.mod.1)
drop1(dingo.mod.1, test = "Chisq")

## condition does not improve model fit, therefore report null as reduced model

dingo.mod.1.null <- glmer(decision ~ + (1|subject.name), REML = FALSE, family = binomial, data = dingo.exp)
summary(dingo.mod.1.null)

#############################################################################################################################################
### REACTION TIME
#############################################################################################################################################

### DOGS ###

str(dog)
summary(dog$dog.sr.avg.rxn.time)
sd(dog$dog.sr.avg.rxn.time)
summary(dog$dog.exp.avg.rxn.time)
sd(dog$dog.exp.avg.rxn.time, na.rm = TRUE)

#1 - null model
dog.approach.yes <- subset(dog, decision == "1") ## only makes sense to look at rxn time for approaches
hist(dog.approach.yes$dog.rxn.time)
hist(dog.approach.yes$dog.rxn.time.log)
summary(dog.approach.yes$dog.rxn.time.log)

dog.rxn.null <- lmer(dog.rxn.time.log ~ (1|subject.name), data = dog.approach.yes)
summary(dog.rxn.null)
## is this the same as:
dog.rxn.null.2 <- lmer(dog.rxn.time.log ~ (1|subject.name), data = dog)
summary(dog.rxn.null.2)

## Yes - so I just need to look at the whole dataset

## Q.1. Does half matter?

dog.rxn.half <- lmer (dog.rxn.time.log ~ half + (1|subject.name), data = dog)
summary(dog.rxn.half)
drop1(dog.rxn.half, test = "Chisq") 

anova(dog.rxn.null.2, dog.rxn.half)

exp(-0.355667)

## Looks like half really matters - plot:

dog.rxn.half.plot <- ggplot(dog, aes(y = dog.rxn.time.log, x = half)) + geom_boxplot()

## this plot confirms what the model shows, which is that dogs tend to approach more quickly during the first half

## does reaction time vary with condition

dog.rxn.ex.mod.null <- lmer(dog.rxn.time.log ~ (1|subject.name), data = dog.ex)
summary(dog.rxn.ex.mod.null)

dog.rxn.ex.mod.full <- lmer(dog.rxn.time.log ~ control.or.exp + control.group + control.or.exp:control.group + order.0.ineq.first + (1|subject.name), data = dog.ex)
summary(dog.rxn.ex.mod.full)
anova(dog.rxn.ex.mod.full, dog.rxn.ex.mod.null)
drop1(dog.rxn.ex.mod.full, test = "Chisq")

dog.rxn.ex.mod.full.2 <- lmer(dog.rxn.time.log ~ control.or.exp + control.group + control.or.exp:control.group + (1|subject.name), data = dog.ex)
drop1(dog.rxn.ex.mod.full.2, test = "Chisq")
summary(dog.rxn.ex.mod.full.2)

#############################################################################################################################################

### DINGOES ###

str(dingo)
summary(dingo$dingo.sr.avg.rxn.time)
sd(dingo$dingo.sr.avg.rxn.time)
summary(dingo$dingo.exp.avg.rxn.time)
sd(dingo$dingo.exp.avg.rxn.time, na.rm = TRUE)


hist(dingo$dingo.rxn.time)
hist(dingo$dingo.rxn.time.log)

#1 null model
dingo.rxn.null <- lmer (dingo.rxn.time.log ~ (1|subject.name), data = dingo)
summary(dingo.rxn.null)

# 2 - does half matter?

dingo.rxn.half <- lmer(dingo.rxn.time.log ~ half + (1|subject.name), data = dingo)
summary(dingo.rxn.half)
drop1(dingo.rxn.half, test = "Chisq")
anova(dingo.rxn.null, dingo.rxn.half)

## it looks like half matters, let's plot it:

dingo.rxn.half.plot <- ggplot(dingo, aes(y = dingo.rxn.time.log, x = half)) + geom_boxplot()

## warning due to trials on which subs did not approach (dingo obs = 1650 - approach obs = 1115)

## so does rxn time vary by experimental condition?
dingo.rxn.exp.null <- lmer (dingo.rxn.time.log ~ (1|subject.name), data = dingo.exp)

dingo.rxn.exp <- lmer (dingo.rxn.time.log ~ condition + (1|subject.name), data = dingo.exp)
summary(dingo.rxn.exp)
drop1(dingo.rxn.exp, test = "Chisq")
anova(dingo.rxn.exp.null, dingo.rxn.exp)

## condition does nothing here

dingo.rxn.exp.plot <- ggplot(dingo.exp, aes(y = dingo.rxn.time.log, x = condition)) + geom_boxplot()


#############################################################################################################################################
### EXPERIMENTER REFERENCES
#############################################################################################################################################

### DOGS ###
# null model
dog.exp.refs.null <- glmer(dog.exp.refs ~ (1|subject.name), family = binomial, data = dog)

## does half matter - do they look more at the exp when they're getting food compared to when they're not getting food?

dog.exp.refs.half <- glmer (dog.exp.refs ~ half + (1|subject.name), family = binomial, data = dog)
summary(dog.exp.refs.half)
anova(dog.exp.refs.null, dog.exp.refs.half)

## they do seem to look more at the experimenter when they are getting food

## now let's look at the experimental half of sessions

## so does experimenter referencing vary depending on predictors of interest?

dog.exp.refs.exp.null <- glmer (dog.exp.refs ~ (1|subject.name), family = binomial, data = dog.ex)
dog.exp.refs.exp <- glmer (dog.exp.refs ~ control.or.exp + control.group + control.or.exp:control.group + order.0.ineq.first + (1|subject.name), family = binomial, data = dog.ex)

anova(dog.exp.refs.exp, dog.exp.refs.exp.null)
drop1(dog.exp.refs.exp, test = "Chisq")
summary(dog.exp.refs.exp) ## convergence warning but looks ok from output
## order dropped
dog.exp.refs.exp.2 <- glmer (dog.exp.refs ~ control.or.exp + control.group + control.or.exp:control.group + (1|subject.name), family = binomial, data = dog.ex)
drop1(dog.exp.refs.exp.2, test = "Chisq")


## so it looks like there is a sig interaction between control group and control.or.exp and it seems like this is because dogs reference E less in the two nonsocial controls - this is kind of cool
dog.exp.refs.exp.plot <- ggplot(dog.ex, aes(y = dog.exp.total.exp.refs, x = control.group, fill = control.or.exp)) + geom_boxplot()

### Dingoes ###

str(dingo)
summary(dingo$dingo.exp.total.sr.refs)
sd(dingo$dingo.exp.total.sr.refs)
summary(dingo$dingo.exp.total.exp.refs)
sd(dingo$dingo.exp.total.exp.refs)

dingo.exp.refs.null <- glmer(dingo.exp.refs ~ (1|subject.name), family = binomial, data = dingo)
summary(dingo.exp.refs.null)

dingo.exp.refs.half <- glmer(dingo.exp.refs ~ half + (1|subject.name), family = binomial, data = dingo)
summary(dingo.exp.refs.half)

anova(dingo.exp.refs.half, dingo.exp.refs.null)
drop1(dingo.exp.refs.half, test = "Chisq")


## experimental half


dingo.exp.refs.null  <- glmer (dingo.exp.refs ~ (1|subject.name), data = dingo.exp, family = binomial)
summary(dingo.exp.refs.null)

dingo.exp.refs <- glmer (dingo.exp.refs ~ condition + (1|subject.name), data = dingo.exp, family = binomial)
summary(dingo.exp.refs)

anova(dingo.exp.refs.null, dingo.exp.refs)
drop1(dingo.exp.refs, test = "Chisq")
## same here - adding condition does nothing


#############################################################################################################################################
### HANDLER REFERENCES
#############################################################################################################################################

### DOGS ###

summary(dog$dog.own.total.sr.refs)
sd(dog$dog.own.total.sr.refs)

summary(dog$dog.own.total.exp.refs)
sd(dog$dog.own.total.exp.refs)

# null model
dog.own.refs.null <- glmer(dog.own.refs ~ (1|subject.name), family = binomial, data = dog)
summary(dog.own.refs.null)

## does half matter - do they look more at the handler when they're getting food compared to when they're not getting food?

dog.own.refs.half <- glmer (dog.own.refs ~ half + (1|subject.name), family = binomial, data = dog)
summary(dog.own.refs.half)

anova(dog.own.refs.null, dog.own.refs.half)
drop1(dog.own.refs.half, test = "Chisq")


## EXP half only

dog.own.refs.exp.null <- glmer (dog.own.refs ~ (1|subject.name), family = binomial, data = dog.ex)

anova(dog.own.refs.exp, dog.own.refs.exp.null)

## so that I have symmetrical tables:

dog.own.refs.exp <- glmer (dog.own.refs ~ control.or.exp + control.group + control.or.exp:control.group + order.0.ineq.first + (1|subject.name), family = binomial, data = dog.ex)
summary(dog.own.refs.exp)
drop1(dog.own.refs.exp, test = "Chisq")

dog.own.refs.exp.2 <- glmer (dog.own.refs ~ control.or.exp + control.group + (1|subject.name), family = binomial, data = dog.ex)
drop1(dog.own.refs.exp.2, test = "Chisq")

### Dingoes ###

summary(dingo$dingo.own.total.sr.refs)
sd(dingo$dingo.own.total.sr.refs)

summary(dingo$dingo.own.total.exp.refs)
sd(dingo$dingo.own.total.exp.refs)

dingo.own.refs.null <- glmer(dingo.own.refs ~ (1|subject.name), family = binomial, data = dingo)
summary(dingo.own.refs.null)

dingo.own.refs.half <- glmer(dingo.own.refs ~ half + (1|subject.name), family = binomial, data = dingo)
summary(dingo.own.refs.half)

drop1(dingo.own.refs.half, test = "Chisq")
anova(dingo.own.refs.half, dingo.own.refs.null)

dingo.own.refs.sr <- ggplot(dingo.sr, aes(y = dingo.own.total.sr.refs, x = half)) + geom_boxplot()
dingo.own.refs.exp <- ggplot(dingo.exp, aes(y = dingo.own.total.exp.refs, x = half)) + geom_boxplot()

## experimental half

dingo.exp.own.refs.null  <- glmer (dingo.own.refs ~ (1|subject.name), data = dingo.exp, family = binomial)
summary(dingo.exp.own.refs.null)

dingo.exp.own.refs <- glmer (dingo.own.refs ~ condition + (1|subject.name), data = dingo.exp, family = binomial)
summary(dingo.exp.own.refs)

drop1(dingo.exp.own.refs, test = "Chisq")

anova(dingo.exp.own.refs.null, dingo.exp.own.refs)

###################### TABLE 2

htmlreg(
  list(dog.mod.1.b, dingo.mod.1.null, dog.rxn.ex.mod.full.2, dingo.rxn.exp.null, dog.exp.refs.exp.2, dingo.exp.refs.null, dog.own.refs.exp.null, dingo.exp.own.refs.null), # list of models to include
  file = "dog and dingo models for submission SOM bootstrapped CIs.doc",  # output filename
  stars = c(0.001, 0.01, 0.05),
  center = TRUE,                     # center on page
  digits = 2,                        # digits for coefs and standard errors
  method = "boot",
  nsim = 500,
  single.row = FALSE,                # standard errors below coefs or on same line
  leading.zero = TRUE,
  custom.model.names = c("Dog approaches", "Dingo approaches", "Dog reaction time", "Dingo reaction time", "Dog experimenter refs", "Dingo experimenter refs", "Dog handler refs", "Dingo handler refs"),
  #custom.coef.names = c("Intercept", "Control or experiment", "Control or experiment x control group", "Condition"), # coefficient names
  inline.css = FALSE, doctype = TRUE, html.tag = TRUE, head.tag = TRUE, body.tag = TRUE
)
